# Supplementary material for: AKT1 restricts the invasive capacity of head and neck carcinoma cells harboring a constitutively active PI3 kinase activity
Source: BMC Cancer. 2018 Mar 5;18:249. doi: 10.1186/s12885-018-4169-0 (PMC5836445; doi:10.1186/s12885-018-4169-0)
Supplement: Supplementary file 1 — CAL33-shControl cells treated with Erlotinib, Rapamycin and MK-2206 electrical resistance measurements. Raw output file of the ECIS measurement of resistance in MΩ at a frequency of 4000 Hz. (XLS 432 kb) [file 12885_2018_4169_MOESM1_ESM.xls]

## Sheet: Details
[ECIS_Parameters]
Filename	V:\BOULOT\EXPERIMENTS\PROJET EMT\ECIS\CAL33 Erlo JPH MK 27juin16.abp
Version	1.2.187.0 PC
FileType	CSV
ExportVersion	1.2.186.0 PC
Instrument	Z-Theta
SerialNum	65535
WellNum	16
Date	2016-06-30	16:45:38
DateNum	736511
TimeNum	60338
ExptType	MFT
ArrayHolderA	8W10E
ArrayHolderB	8W10E
MiniArrayFormat	0
TimeInterval	160
Wells	1	2	3	4	5	6	7	8
Frequency	62.5	125	250	500	1000	2000	4000	8000	16000	32000	64000

## Sheet: Comments
<New Experiment>
Well check at: 30-Jun-2016 16:32:53
Frequency (Hz), 4000
Well, Z (ohms), R (ohms), C (nF)
A1, 1974, 945, 23.0
A2, 1771, 830, 25.4
A3, 1728, 789, 25.9
A4, 2270, 1090, 20.0
A5, 1559, 619, 27.8
A6, 1561, 636, 27.9
A7, 1649, 660, 26.3
A8, 1674, 675, 26.0
B1, 1946, 557, 21.3
B2, 2455, 574, 16.7
B3, 1796, 588, 23.4
B4, 1500, 502, 28.1
B5, 1614, 481, 25.8
B6, 5861, 1052, 6.90
B7, 3518, 890, 11.7
B8, 1611, 541, 26.2
Auto-Detect Array Type A: 8W10E
A: 8W10E
Auto-Detect Array Type B: 8W10E
Electrode Stabilize at: 30-Jun-2016 16:33:30
Electrodes, A1, A2, A3, A4, A5, A6, A7, A8, B1, B2, B3, B4, B5, B6, B7, B8
Filename: C:\Users\ECIS\Desktop\Vincent\CAL33 Erlo JPH MK 27juin16.abp
Start Time-Series at: 30-Jun-2016 16:45:37
Frequency (Hz), 62.5, 125, 250, 500, 1000, 2000, 4000, 8000, 16000, 32000, 64000
Wells, A1, A2, A3, A4, A5, A6, A7, A8, B1, B2, B3, B4, B5, B6, B7, B8
<Expt Number> 38
<Pause Start> Time: 0.58454611
Well check at: 30-Jun-2016 17:24:55
Frequency (Hz), 4000
Well, Z (ohms), R (ohms), C (nF)
A1, 1075, 393, 39.8
A2, 1038, 390, 41.4
A3, 1039, 404, 41.6
A4, 1088, 433, 39.9
A5, 1000, 370, 42.8
A6, 997, 385, 43.3
A7, 1037, 405, 41.7
A8, 1070, 421, 40.5
B1, 1182, 398, 35.7
B2, 1823, 496, 22.7
B3, 1202, 471, 36.0
B4, 1053, 427, 41.3
B5, 1066, 363, 39.7
B6, 3512, 871, 11.7
B7, 1903, 665, 22.3
B8, 1118, 448, 38.8
Auto-Detect Array Type A: 8W10E
A: 8W10E
Well check at: 30-Jun-2016 17:33:29
Frequency (Hz), 4000
Well, Z (ohms), R (ohms), C (nF)
A1, 1028, 367, 41.4
A2, 999, 369, 42.8
A3, 995, 384, 43.4
A4, 1016, 400, 42.6
A5, 948, 343, 45.0
A6, 959, 366, 44.9
A7, 992, 385, 43.5
A8, 1013, 391, 42.6
B1, 1134, 379, 37.2
B2, 1429, 389, 28.9
B3, 1083, 405, 39.6
B4, 1060, 421, 40.9
B5, 1053, 365, 40.3
B6, 3337, 818, 12.3
B7, 1749, 620, 24.3
B8, 1161, 468, 37.4
Auto-Detect Array Type A: 8W10E
A: 8W10E
<Pause End> Time: 0.79883861
<ExptSummary>
</ExptSummary>
<Do not edit above this line!>

## Sheet: 62.5 Hz
Time (hrs)	A1 Z	A2 Z	A3 Z	A4 Z	A5 Z	A6 Z	A7 Z	A8 Z	A1 R	A2 R	A3 R	A4 R	A5 R	A6 R	A7 R	A8 R	A1 C	A2 C	A3 C	A4 C	A5 C	A6 C	A7 C	A8 C
0.00068472	45853.7	44491.4	44505.1	49003.8	43500	42573	43869	44665.2	9200.35	9339.58	9342.46	11618	9156.3	8815.47	9117.82	9266.53	56.6877	58.5396	58.5217	53.4899	59.8813	61.1395	59.3432	58.2807
0.0786111	46095.4	44945.9	44665.4	49284.8	44138	43004.6	44507.1	45129.8	9126.27	9076.38	9353.56	11584.8	9024.89	8424.56	9041.73	8872.91	56.3593	57.8484	58.3051	53.1581	58.9388	60.3841	58.4336	57.5489
0.141982	46192	45087.7	44792.2	49520.3	44273.5	43179.6	44691.1	45401.5	9055.43	8952.55	9260.98	11514.5	8821.13	8241.67	8836.29	8712.21	56.219	57.6257	58.1065	52.8721	58.6938	60.0786	58.1271	57.15
0.205864	46318.7	45199.4	44846.2	49680.4	44345.7	43300.3	44848	45570.5	8975.81	8886.74	9111.27	11481.2	8680.78	8122.38	8701.73	8562.13	56.0396	57.4603	57.992	52.6834	58.5562	59.8725	57.8802	56.8933
0.269282	46406	45277.5	44945.6	49779.9	44369.5	43336.1	44895.9	45654.6	8816.31	8711.45	8974.82	11362.1	8534.97	7932.83	8540.3	8371.28	55.8919	57.3124	57.8214	52.5417	58.4848	59.7711	57.7746	56.739
0.332419	46520.7	45307.4	44957.2	49909.4	44405.5	43326.7	44937.9	45651.3	8766.55	8572.78	8824.79	11365.7	8423.23	7815.03	8414.28	8248.37	55.7372	57.2385	57.7661	52.3988	58.4064	59.7539	57.6869	56.7146
0.395543	46568.7	45379.8	44972.1	49975.3	44450.4	43381	44958.7	45675.1	8622.29	8511.91	8753.8	11268.2	8267.15	7744.44	8297.88	8116.19	55.6443	57.1288	57.7277	52.3016	58.3054	59.6586	57.6305	56.6536
0.458702	46635.2	45373.3	44971.7	50077.8	44441.2	43350.4	44973.7	45687	8586.7	8365.88	8601.13	11209.1	8210.5	7600.33	8245.09	8047.66	55.5541	57.1018	57.689	52.1742	58.3036	59.6659	57.5977	56.6228
0.800269	45821.8	44698.6	44112.2	44493.6	42862.8	42834.3	44181.3	44614.4	7544.19	7139.87	7339.18	7440.16	6772.25	6880.67	7163.61	7336.12	56.3424	57.711	58.5433	58.0498	60.1658	60.2317	58.4099	57.8652
0.872137	45782	44758.9	44072.7	44357.1	42891.3	42940	44199.3	44683.6	7355.35	7040.81	7259.67	7265.81	6708.03	6791.25	7066	7195.21	56.3538	57.6105	58.5793	58.1947	60.1102	60.0591	58.3643	57.7426
0.935794	45627.5	44643.7	43972.6	44181.4	42788.3	42891.5	44077.9	44613.8	7235.83	6916.2	7174.83	7200.16	6616.44	6770.18	6927.82	7105.4	56.5255	57.7372	58.6972	58.4178	60.238	60.124	58.4993	57.8162
0.999034	45485.1	44616.1	43887.6	44051.1	42688.3	42855	43968.8	44525.8	7132.96	6801.04	7051.9	7083.03	6561.02	6693.41	6828.56	6985.27	56.6863	57.7502	58.7865	58.5695	60.3702	60.1591	58.6269	57.9081
1.06221	45385.1	44516.1	43787.6	43981.4	42660.9	42821.5	43856.8	44513.5	7065.42	6716.45	6945.05	7026.2	6494.93	6586.17	6792.79	6868.13	56.8008	57.8659	58.9009	58.6523	60.3952	60.1835	58.7728	57.9003
1.12553	45309.3	44485.8	43724	43911.5	42603.3	42815.4	43811.2	44468	6992.5	6656.51	6925.79	6924.06	6424.28	6558.63	6726.7	6828.81	56.8836	57.8943	58.9846	58.7258	60.4633	60.1862	58.8213	57.9528
1.18857	45294	44488.5	43690.5	43905.4	42575.9	42794.1	43747.5	44443.6	6924.47	6541.7	6852.63	6891.29	6336.3	6519.89	6635.25	6751.39	56.8898	57.868	59.0149	58.7271	60.484	60.2082	58.8899	57.9696
1.25164	45206.1	44452.2	43657	43869	42569.7	42763.7	43747.4	44437.4	6835.96	6536.29	6765.99	6831.03	6322.15	6426.62	6603.53	6681.4	56.9857	57.9153	59.0426	58.7642	60.4898	60.2318	58.8833	57.9638
1.31496	45172.7	44461.1	43581.2	43799.2	42609	42739.3	43698.8	44446.4	6774.7	6445.45	6681.91	6738.42	6275.08	6391.93	6496.52	6655.15	57.0169	57.8858	59.1298	58.8404	60.4227	60.2593	58.9283	57.9465
1.37832	45184.8	44421.8	43581.1	43771.8	42590.7	42739.3	43659.5	44437.2	6781.22	6435.07	6650.31	6693.38	6206.14	6360.93	6499.64	6584.7	57.0025	57.9362	59.1232	58.8686	60.4346	60.2528	58.9832	57.9448
1.44139	45151.3	44448.8	43523.6	43777.8	42611.9	42760.5	43647.3	44503.6	6677.89	6342.26	6618.89	6644.44	6200.43	6372.99	6457.1	6525.5	57.026	57.8825	59.1965	58.8501	60.4027	60.2247	58.9913	57.8448
1.5049	45181.5	44415.4	43526.6	43783.8	42617.9	42778.5	43674.4	44455.1	6659.01	6295.98	6601.33	6613.62	6174.81	6287.06	6424.96	6486.04	56.9834	57.9181	59.1887	58.8354	60.3887	60.1806	58.9473	57.9016
1.568	45172.5	44412.4	43514.3	43750.5	42629.9	42769.4	43625.9	44494.4	6657.66	6281.73	6554.38	6622.12	6123.54	6276.84	6354.44	6436.5	56.9948	57.9195	59.1958	58.883	60.3606	60.1915	59	57.8399
1.63147	45166.3	44424.4	43544.5	43744.3	42587.5	42802.7	43634.9	44500.3	6623.98	6260.42	6477.78	6548.68	6121.79	6290.66	6315.06	6400.47	56.9963	57.8994	59.138	58.8763	60.4215	60.1465	58.9797	57.8251
1.69463	45172.2	44460.7	43514.1	43744.3	42620.7	42836	43680.2	44500.3	6535.89	6247.15	6437.14	6535.08	6060.33	6264.53	6312.65	6405.09	56.9722	57.8488	59.1718	58.8736	60.3608	60.0933	58.9167	57.8259
1.75774	45181.2	44436.3	43529.3	43801.7	42632.8	42796.5	43640.8	44533.6	6509.11	6174.54	6457.46	6521.09	6097.45	6214.33	6252.58	6400.7	56.9556	57.8676	59.1549	58.7917	60.3509	60.1394	58.9592	57.781
1.8209	45205.5	44454.4	43568.5	43777.4	42620.6	42857	43692.2	44524.4	6540.77	6140.19	6395.63	6444.84	6047.07	6178.8	6241.93	6339.35	56.9303	57.8373	59.0878	58.8096	60.3582	60.0454	58.8862	57.7816
1.88406	45217.5	44511.9	43535.2	43771.3	42635.7	42832.7	43692.2	44554.6	6514.41	6125.14	6390.68	6434.86	6035.97	6153.06	6210.21	6288.26	56.9099	57.7584	59.133	58.816	60.3341	60.0748	58.8801	57.732
1.94724	45253.8	44478.6	43553.3	43825.7	42696.2	42835.8	43670.9	44587.9	6491.56	6125.12	6370.81	6411.17	6004.8	6175.71	6166.38	6325.39	56.8591	57.8025	59.1038	58.7366	60.2405	60.0751	58.9008	57.6949
2.01037	45265.7	44514.8	43532	43834.8	42678.1	42878	43695.1	44566.6	6432.28	6065.49	6309	6417.06	6019.92	6128.53	6147.18	6248.37	56.8329	57.7438	59.1209	58.7253	60.2697	60.005	58.8638	57.7087
2.07351	45283.9	44505.7	43556.1	43840.8	42711.2	42884.1	43655.7	44569.6	6448.99	6055	6271.9	6390.69	5953.77	6160.54	6155.15	6244.18	56.8127	57.7539	59.08	58.7119	60.2086	60.0028	58.9195	57.704
2.13671	45256.7	44557.1	43556.2	43792.4	42708.3	42899.1	43652.7	44590.7	6421.59	6038.97	6289.97	6379	5993.23	6104.9	6141.13	6214.8	56.8426	57.6832	59.0836	58.7758	60.2208	59.97	58.921	57.6707
2.19989	45289.8	44557.1	43601.4	43816.5	42693.1	42865.8	43670.8	44621	6360.59	6015.84	6237.82	6378.03	5955.64	6082.32	6139.19	6246.85	56.7892	57.6791	59.0106	58.7425	60.2351	60.013	58.8956	57.6367
2.26293	45335.2	44587.3	43589.4	43819.5	42744.5	42884.1	43667.6	44648.2	6367.06	6019.98	6263.19	6360.3	5940.74	6120.51	6066.26	6222.92	56.7323	57.64	59.0323	58.7349	60.1582	59.9947	58.886	57.5965
2.32609	45323.1	44584.3	43616.6	43858.8	42720.3	42899	43701	44663.3	6388.84	6033.46	6249.07	6352.44	5959.49	6051.5	6089.09	6211.16	56.7517	57.6463	58.9919	58.6796	60.1967	59.9594	58.8445	57.5745
2.38921	45320	44575.1	43583.2	43870.9	42741.4	42923.3	43664.6	44681.3	6360.19	5958.15	6199.03	6295.08	5891.51	6054.96	6079.43	6158.07	56.7505	57.6451	59.0282	58.6518	60.153	59.9255	58.8926	57.5411
2.45235	45347.3	44623.5	43643.7	43876.9	42774.8	42929.3	43706.9	44669.3	6359.37	5964.72	6185.12	6318.71	5931.68	6055.83	6030.98	6188.83	56.7155	57.5826	58.9419	58.6482	60.1131	59.9171	58.8253	57.5625
2.51556	45377.5	44641.7	43643.7	43843.6	42795.9	42908.2	43685.7	44672.3	6349.55	5962.55	6171.54	6282.02	5916.89	6070.6	6000.81	6166.07	56.6753	57.5584	58.9393	58.6866	60.0799	59.9502	58.8488	57.5544
2.57875	45404.6	44656.7	43607.3	43861.8	42786.8	42911.2	43652.4	44693.3	6292.15	5936.77	6139.19	6284.66	5906.74	6057.68	6014.3	6104.09	56.6306	57.5341	58.9831	58.6622	60.0909	59.9434	58.897	57.5157
2.64193	45428.8	44644.6	43634.6	43922.2	42820.1	42926.3	43691.8	44711.4	6286.13	5902.68	6170.23	6266.11	5898.06	6050.94	6024.33	6088.04	56.5988	57.5441	58.9516	58.5762	60.0416	59.9204	58.8448	57.4891
2.70508	45437.9	44693	43643.5	43934.3	42801.8	42905	43670.6	44723.6	6310.98	5918.46	6103.61	6249.63	5837.77	5990.04	6012.3	6080.43	56.5916	57.4834	58.9263	58.5566	60.0559	59.9386	58.8717	57.4718
2.76829	45462	44714.1	43667.8	43940.2	42826	42956.5	43691.7	44741.8	6276.65	5921.3	6152.35	6218.6	5823.33	6006.24	5947.23	6124.73	56.5549	57.4562	58.9023	58.5425	60.0185	59.8686	58.8305	57.4559
2.83149	45465.1	44720.2	43664.7	43958.4	42823	42947.3	43694.7	44769	6300.66	5931.4	6083.96	6207.53	5867.37	5964.84	5943.11	6114.57	56.5553	57.45	58.8935	58.5157	60.0313	59.8734	58.8256	57.4185
2.89462	45483.1	44744.4	43716.2	43988.7	42835.1	42956.4	43670.4	44747.7	6241.84	5920.72	6113.91	6225.55	5811.25	5957.21	5930.7	6055.89	56.5221	57.4165	58.8284	58.478	60.0032	59.859	58.8566	57.4359
2.95792	45474.1	44753.5	43673.7	43943.3	42856.3	42929.2	43679.5	44808.3	6268.9	5912.65	6080.71	6209.92	5858.65	5980.11	5968.23	6078.16	56.5383	57.4033	58.8804	58.5367	59.9821	59.9022	58.8511	57.3607
3.02132	45489.2	44789.7	43725.1	43976.5	42856.3	42980.5	43709.7	44793.1	6242.68	5884.94	6056.21	6178.19	5854.2	5947.23	5913.43	6085.37	56.5146	57.3513	58.8051	58.4855	59.9812	59.8227	58.7994	57.3818
3.08441	45525.4	44804.8	43710	44025	42856.3	42983.6	43718.8	44838.5	6224.11	5882.31	6063.16	6226.19	5831.96	5987.8	5905.6	6059.04	56.4655	57.3312	58.8272	58.429	59.977	59.8263	58.7856	57.318
3.14784	45580	44777.5	43728.1	44025	42913.8	42998.8	43673.4	44808.2	6269.51	5850.77	6038.48	6221.62	5830.99	5981.01	5899.38	6064.2	56.4045	57.3613	58.7977	58.4281	59.8949	59.8035	58.8467	57.3583
3.21133	45573.8	44813.9	43749.3	44070.3	42925.9	42974.5	43730.9	44859.6	6221.36	5836.97	6036.91	6191.55	5823.74	5973.14	5902.72	6038.65	56.404	57.3117	58.7684	58.361	59.8763	59.8363	58.7685	57.287
3.27443	45601.1	44871.3	43797.7	44073.3	42944	42998.7	43679.4	44835.3	6215.67	5849.22	6025.5	6164.54	5803.94	5967.62	5891.14	5998.1	56.3686	57.2391	58.7	58.3519	59.8468	59.8009	58.8369	57.3114
3.33805	45625.2	44895.6	43794.7	44106.6	42934.9	43001.8	43691.5	44853.5	6209.54	5847.77	6065.99	6187.57	5820.53	5959.13	5892.8	6042.48	56.3372	57.2074	58.7117	58.3113	59.8628	59.7949	58.8206	57.2955
3.4012	45694.9	44898.5	43840.1	44085.4	42925.8	43035	43755.1	44856.5	6261.85	5820.18	6063.26	6157.11	5805.91	5928.07	5896.94	6000.98	56.2586	57.1989	58.6492	58.3342	59.8729	59.7418	58.7344	57.2844
3.46434	45664.5	44919.7	43864.3	44100.5	42943.9	42989.5	43697.5	44865.5	6214.97	5813.63	6043.9	6154.67	5759.35	5908.34	5848.25	5988.23	56.2887	57.1704	58.6126	58.3133	59.8384	59.8023	58.8042	57.2704
3.52747	45713	44910.7	43855.1	44103.6	42950	43044	43749	44880.7	6259.62	5840.43	6001.65	6187.14	5764.64	5902.53	5887.03	6013.58	56.2355	57.1866	58.6172	58.3153	59.8308	59.7241	58.7408	57.2551
3.59063	45703.9	44937.9	43888.4	44149	42962.1	43016.9	43730.7	44911	6220.41	5853.36	5997.17	6207.34	5788.59	5934.47	5825.52	6027.03	56.2402	57.1536	58.5711	58.2579	59.8182	59.7687	58.7545	57.2181
3.65372	45706.9	44977.2	43897.5	44176.2	43019.6	43019.8	43749	44932.1	6192.35	5858.56	5993.87	6206.63	5800.91	5899.17	5877.95	5964.58	56.2317	57.1036	58.5581	58.2212	59.739	59.7577	58.7392	57.18
3.71705	45576.4	45013.4	43933.8	44164.1	43007.4	43038	43782.2	44929.1	6004.07	5807.24	6030.81	6177.42	5750.14	5928.49	5841.57	6006.17	56.364	57.0483	58.5156	58.232	59.7466	59.7376	58.6871	57.191
3.78025	45585.5	45025.6	43948.9	44200.4	43055.9	43050.1	43761	44983.6	5986.35	5855.61	6000.99	6205.49	5765.64	5925.71	5865.96	6008.89	56.3496	57.0407	58.4896	58.1884	59.6811	59.72	58.7205	57.121
3.84346	45591.5	45034.7	43951.9	44200.3	43037.8	43095.5	43736.8	44962.3	5954	5852.13	5987.72	6155.04	5798.93	5905.21	5844.51	5949.98	56.3368	57.0284	58.4831	58.1791	59.713	59.6519	58.7497	57.1384
3.90665	45618.7	45073.9	43945.9	44209.4	43083.1	43050	43742.8	45004.7	5971.83	5796.44	6027.94	6160.92	5773.81	5876.56	5836.24	6002.41	56.3055	56.9686	58.4987	58.1679	59.6443	59.7106	58.7399	57.0925
3.97032	45639.9	45052.7	43945.9	44273	43067.9	43107.5	43794.3	44971.4	5984.12	5807.71	6000.57	6174.49	5735.98	5889	5815.92	5965.21	56.2809	56.9978	58.4937	58.0854	59.6586	59.6318	58.666	57.1293
4.03348	45639.9	45131.4	43988.2	44254.9	43107.3	43119.6	43757.9	44986.6	6003.09	5813.32	5974.47	6204.07	5768.15	5890.67	5797.39	5981.27	56.284	56.8977	58.4315	58.1151	59.6091	59.615	58.7123	57.1124
4.09687	45661	45095.1	43985.2	44248.8	43119.4	43113.6	43757.9	45044	5948.99	5789.83	6006.02	6184.84	5747.41	5912.21	5811.02	5960.95	56.2487	56.9404	58.4413	58.1197	59.5882	59.6277	58.7147	57.0348
4.16003	45651.9	45122.3	43997.3	44291.2	43140.6	43101.4	43773	45038	5952.53	5784	5993.99	6209.22	5759.23	5852.36	5785.78	6002.23	56.2606	56.9045	58.4228	58.0675	59.5606	59.6334	58.6896	57.0496
4.22327	45715.5	45125.3	44036.7	44321.4	43098.2	43119.6	43812.3	45077.3	5989.44	5793.77	6022.29	6199.73	5766.92	5845.91	5777.41	5974.79	56.187	56.9022	58.3747	58.0253	59.6216	59.6066	58.6345	56.9943
4.28649	45721.6	45158.7	44076	44321.3	43161.7	43152.9	43824.4	45037.9	5999.75	5835.65	6014.01	6144.54	5762.1	5895.28	5779.02	5969.49	56.1811	56.8664	58.3202	58.0152	59.5314	59.5691	58.6183	57.0441
4.34963	45709.5	45198	44054.8	44327.4	43170.8	43158.9	43827.4	45086.3	6002.88	5831.42	6015.66	6145.39	5772.29	5855.79	5774.88	5947.91	56.1968	56.8154	58.349	58.0073	59.5205	59.5531	58.6134	56.9781
4.413	45739.6	45173.7	44097.1	44336.5	43180	43146.8	43839.6	45113.6	5949.89	5790.69	5971.16	6151.27	5782.5	5836.21	5808.37	5970.3	56.1505	56.8397	58.2839	57.9962	59.5096	59.5664	58.6029	56.9469
4.47679	45760.8	45240.3	44121.4	44324.5	43176.9	43074	43836.6	45116.5	5952.7	5822.87	6011.14	6195.56	5737.25	5745.74	5812.52	5951.96	56.1244	56.7599	58.2585	58.0205	59.5055	59.6518	58.6078	56.9399
4.54002	45733.6	45213.1	44109.2	44336.5	43161.8	42846.6	43803.3	45083.3	5977.6	5828.7	5963.66	6155.87	5766.58	5488.03	5798.94	5975.6	56.1625	56.7956	58.2663	57.9971	59.5322	59.9261	58.6506	56.9866
4.60333	45751.8	45261.5	44088	44360.6	43225.3	42837.4	43642.5	45134.7	5999.02	5802.11	5979.07	6150.07	5766.21	5451.24	5564.29	5949.7	56.1433	56.7296	58.2976	57.9638	59.443	59.9324	58.8287	56.9162
4.66679	45806.3	45252.5	44127.3	44345.6	43210.1	42834.4	43675.7	45156	5996.76	5833.85	5957	6170.95	5732.75	5441.94	5550.44	5990.06	56.075	56.7463	58.2406	57.9877	59.4581	59.9351	58.7808	56.8958
4.73009	45782	45267.5	44154.7	44406.2	43243.4	42849.6	43706.1	45131.7	5950.73	5774.68	6006.57	6202.53	5741.72	5479.52	5581.6	5991.48	56.0977	56.7175	58.213	57.9129	59.4131	59.9203	58.7447	56.9271
4.79342	45812.2	45264.4	44145.6	44412.1	43261.7	42870.8	43706	45128.7	5959.48	5774.28	6009.9	6175.74	5775.62	5482.27	5549.8	5972.33	56.0615	56.7212	58.2257	57.9	59.3939	59.8907	58.7393	56.9278
4.85702	45827.5	45297.8	44163.6	44369.8	43225.3	42910	43669.7	45174.1	6013.85	5835.08	5952.8	6174.37	5743.77	5451.69	5549.66	5992.5	56.0514	56.6887	58.1911	57.9561	59.4389	59.8295	58.7889	56.8729
4.92063	45821.3	45322	44145.6	44415.2	43234.4	42870.7	43675.8	45146.8	5951.16	5819.41	5996.15	6208.43	5758.46	5433.26	5577.67	5965.38	56.0489	56.6554	58.2233	57.9019	59.4289	59.882	58.7855	56.9033
4.98378	45857.7	45276.6	44196.9	44400.1	43294.9	42913.1	43678.8	45189.2	5975.01	5785.26	5971.11	6206.28	5753.15	5474.39	5568.99	5994.54	56.0075	56.7076	58.1498	57.9216	59.3434	59.8291	58.7798	56.8539
5.04696	45812.3	45303.8	44190.8	44418.1	43252.5	42910.1	43654.5	45165	5964.24	5817.04	5951.93	6153.54	5765.41	5478.45	5525.02	5958.44	56.0622	56.6781	58.1545	57.8879	59.4048	59.8342	58.8054	56.8789
5.11023	45845.5	45288.7	44175.8	44397	43316.1	42910.1	43651.5	45186.2	5949.59	5791.54	6000.31	6155.18	5778.5	5473.99	5506.48	5989.44	56.0185	56.6932	58.1834	57.9163	59.3185	59.8334	58.8064	56.8569
5.17335	45866.8	45312.9	44175.7	44409.1	43298	42913.1	43672.5	45192.2	6009.57	5813.51	5963.62	6152.27	5794.03	5474.39	5445.64	5948	56.0018	56.666	58.1768	57.8997	59.3466	59.8291	58.7671	56.8423
5.23686	45857.6	45325	44236.3	44418.2	43331.3	42910	43687.7	45198.2	5951.19	5810.39	5985.69	6158.15	5803.04	5465.07	5433.93	5962.9	56.0037	56.65	58.0997	57.8887	59.3019	59.8318	58.7444	56.837
5.30017	45884.9	45376.4	44248.4	44442.3	43325.2	42910	43657.4	45210.4	6011.98	5802.93	5973.57	6152.33	5797.72	5456.15	5425.57	5988	55.9796	56.5836	58.0814	57.8556	59.3094	59.8303	58.7844	56.8257
5.36329	45894	45334.1	44251.4	44430.2	43352.4	42919.1	43696.8	45219.4	6013.19	5802.15	5951.01	6150.63	5774.41	5417.18	5471.42	5946.94	55.9686	56.6372	58.0733	57.8713	59.2671	59.8104	58.7383	56.8073
5.42652	45863.7	45334	44266.5	44454.5	43331.2	42928.1	43684.7	45234.6	5990.1	5764.45	5971.46	6209.39	5744.54	5409.42	5469.87	6000.64	56.0024	56.6312	58.0568	57.8499	59.2912	59.7962	58.7547	56.7969
5.48972	45863.7	45343.1	44257.5	44433.4	43322.1	42922.1	43684.7	45228.5	5971.05	5803.32	5993.19	6201.78	5747.82	5439.88	5465.33	5990.43	55.9994	56.6259	58.0727	57.8766	59.3044	59.8102	58.7539	56.8029
5.55296	45909.1	45364.2	44263.4	44427.2	43376.6	42955.5	43708.9	45283	6010.43	5749.5	5938.87	6168.65	5768.67	5462.01	5454.78	5983.65	55.9494	56.5905	58.055	57.8786	59.2324	59.767	58.719	56.7323
5.61634	45912	45373.3	44251.3	44493.8	43370.5	42952.3	43672.5	45289	5953.59	5750.67	5932.63	6178.02	5754.34	5403.59	5409.31	5965.64	55.9366	56.5791	58.0701	57.792	59.2382	59.761	58.761	56.7216
5.68004	45933.3	45373.3	44278.6	44469.6	43373.6	42982.7	43711.9	45301.1	5961.16	5745.95	5973.11	6146.93	5750.24	5452.12	5455.16	5967.26	55.9115	56.5784	58.0409	57.8184	59.2333	59.7268	58.715	56.7064
5.7436	45933.3	45358.2	44266.4	44478.8	43388.7	42943.3	43693.7	45289	5965.93	5777.01	5930.09	6208.21	5756.78	5424.75	5407.44	5956.23	55.9123	56.6025	58.0494	57.8175	59.2134	59.7775	58.7318	56.72
5.80675	45927.3	45412.7	44290.6	44487.7	43382.8	42949.4	43687.7	45307.2	6003.3	5788.77	5937.98	6158.71	5814.54	5447.84	5447.56	6005.72	55.9257	56.5354	58.0185	57.7965	59.2324	59.773	58.7467	56.7051
5.87014	45957.5	45376.3	44305.9	44463.5	43382.7	42934.2	43696.7	45325.4	5983.44	5746.34	5976.84	6150.69	5810.03	5432.51	5398.73	5989.33	55.8851	56.5746	58.0052	57.8271	59.2316	59.7917	58.7262	56.6792
5.93365	45909	45418.7	44299.8	44481.7	43382.7	42991.7	43705.9	45313.2	5962.73	5742.35	5943.82	6153.24	5760.48	5426.48	5449.85	5959.46	55.9418	56.5204	58.0074	57.8035	59.2225	59.7095	58.7223	56.6898
5.99686	45921.1	45415.7	44263.5	44460.6	43376.7	42961.5	43736.1	45292	5950.01	5793.88	5966.45	6201.02	5809.21	5449.4	5440.04	5947.23	55.9248	56.5323	58.0599	57.8403	59.2398	59.7562	58.6795	56.7147
6.06006	45915.1	45439.9	44260.4	44451.4	43425	43006.9	43702.8	45328.4	5977.84	5768.68	5961.44	6158.22	5788.73	5455.25	5440.38	5980.32	55.9367	56.4978	58.0631	57.8446	59.1689	59.6931	58.7249	56.6739
6.12401	45918.1	45382.4	44272.5	44496.8	43428.1	43037.1	43742.1	45295.1	5963.93	5761.27	5917.12	6159.98	5793.65	5418.88	5395.33	5994.68	55.9307	56.5693	58.0391	57.7847	59.1656	59.6441	58.6638	56.7187
6.18784	45927.3	45427.8	44314.9	44496.8	43385.7	42979.6	43696.8	45340.5	5988.99	5786.01	5932.07	6159.98	5774.4	5416	5430.53	5991.36	55.9234	56.5158	57.9852	57.7847	59.2208	59.7247	58.7315	56.6603
6.25156	45942.3	45409.6	44278.6	44454.4	43422.1	43000.7	43696.7	45337.4	5943.26	5727.02	5963.92	6158.64	5824.39	5391.89	5412.36	5962.7	55.8975	56.5294	58.0393	57.8406	59.1796	59.6905	58.7284	56.6594
6.31477	45966.6	45424.7	44269.5	44463.5	43413	42982.6	43705.8	45298.1	6003.74	5728.96	5958.08	6150.69	5832.17	5411.92	5431.68	5962.15	55.8771	56.5106	58.0503	57.8271	59.1936	59.7197	58.7193	56.7094
6.37832	45969.6	45397.5	44321	44493.9	43437.2	43025	43730	45322.3	5999.37	5763.22	5955.9	6205.73	5799.39	5408.39	5439.28	6007.75	55.8727	56.5505	57.9813	57.797	59.154	59.6593	58.6876	56.6862
6.44156	45963.5	45433.8	44296.8	44466.7	43388.8	43025	43714.8	45361.6	5946.04	5782.07	5961.8	6192.65	5801.84	5399.44	5391.92	5994.2	55.8717	56.5075	58.0146	57.8307	59.2217	59.6577	58.7003	56.6339
6.50516	45984.7	45412.6	44314.8	44512	43446.3	42988.7	43760.2	45346.6	5977.48	5727.41	5909.06	6171.34	5787.09	5426.09	5415.8	6011.01	55.8505	56.5257	57.9811	57.7668	59.1391	59.7137	58.6425	56.6559
6.56876	45942.3	45464	44320.9	44484.7	43391.8	43000.8	43742	45364.7	5938.48	5748.17	5951.3	6139.81	5788.74	5441.06	5377.13	5985.18	55.8967	56.464	57.9805	57.7971	59.215	59.6991	58.6608	56.6286
6.63191	45990.7	45448.9	44314.9	44466.6	43446.3	42997.7	43724	45367.7	5968.73	5769.85	5959.68	6151.12	5823.18	5436.2	5424.88	5990.3	55.8417	56.4865	57.9901	57.8232	59.1457	59.7026	58.6934	56.6256
6.69523	45942.4	45448.9	44284.6	44518	43452.3	43043.2	43736.1	45319.2	5990.99	5774.57	5950.95	6158.33	5787.9	5437.55	5426.4	5960.27	55.905	56.4872	58.0289	57.7564	59.1309	59.6388	58.6772	56.6822
6.75839	45981.7	45409.6	44281.5	44515	43406.9	42994.7	43739.1	45364.7	5986.64	5722.3	5909.15	6176.39	5772.75	5426.87	5426.78	5999.32	55.8557	56.5287	58.0256	57.7637	59.1911	59.7053	58.6731	56.6309
6.82199	45972.6	45409.6	44317.9	44484.7	43419	43024.9	43730	45337.4	5990.22	5745.9	5955.49	6135.2	5765.36	5390.5	5421.09	5953.28	55.8675	56.5324	57.9853	57.7963	59.173	59.6562	58.6845	56.6579
6.88515	45963.4	45430.7	44296.8	44475.7	43458.4	43015.9	43723.9	45382.8	5931.71	5710.84	5948.01	6184.7	5811.29	5438.53	5397.6	5992.32	55.8695	56.5001	58.0122	57.8172	59.1268	59.6774	58.6889	56.6067
6.94831	45981.6	45424.7	44281.5	44511.9	43455.4	43052.2	43723.9	45385.8	5948.42	5762.01	5909.15	6143.62	5819.9	5434.24	5388.51	5969.16	55.8497	56.5158	58.0256	57.7618	59.1326	59.6255	58.6874	56.5991
7.01172	45939.3	45445.8	44296.6	44512	43461.3	43015.9	43769.2	45376.8	5971.5	5712.77	5892.8	6175.96	5771.07	5425.12	5371.43	5996.23	55.9057	56.4813	58.0025	57.7676	59.1153	59.675	58.6228	56.615
7.07492	45951.3	45464	44281.5	44469.6	43443.2	43009.8	43720.9	45355.6	5925.35	5743.45	5918.35	6133.08	5755.09	5393.05	5379.04	6002.81	55.8834	56.4632	58.0272	57.8159	59.1375	59.6779	58.6899	56.643
7.13795	45942.3	45430.8	44342.1	44457.4	43437.1	43064.3	43745	45334.4	5928.93	5762.79	5931.16	6145.23	5758.79	5408.93	5354.76	5952.88	55.8952	56.5083	57.9488	57.8342	59.1466	59.6041	58.653	56.6617
7.20117	45984.6	45455	44278.5	44451.4	43470.5	43009.8	43730	45355.6	5939.26	5751.73	5917.94	6153.6	5794.87	5401.99	5398.36	5998.1	55.8445	56.476	58.0311	57.8437	59.1071	59.6795	58.6808	56.6422
7.26438	45969.5	45461	44323.9	44457.4	43455.3	43064.3	43729.9	45385.8	5922.95	5747.78	5937.9	6136	5761.23	5422.36	5361.98	5988.01	55.8606	56.4677	57.9741	57.8325	59.1219	59.6064	58.6747	56.6022
7.3278	45933.2	45454.9	44327	44460.5	43443.3	43028	43763.2	45349.5	5932.52	5718.66	5933.71	6173.33	5813.75	5431.14	5407.08	5987.87	55.907	56.4708	57.9694	57.8353	59.1482	59.659	58.6369	56.6482
7.39094	45969.6	45415.6	44302.8	44502.9	43449.2	43067.3	43726.9	45382.8	5980.27	5741.96	5939.63	6151.59	5751.39	5413.79	5388.88	5987.61	55.8697	56.5241	58.0026	57.7752	59.1285	59.6007	58.6833	56.6059
7.45415	45966.4	45418.7	44314.8	44472.6	43464.4	43064.3	43730	45346.5	5927.33	5742.35	5886.05	6128.89	5812.11	5431.31	5412	5982.75	55.8651	56.5204	57.9771	57.8112	59.1186	59.608	58.683	56.6512
7.51729	45963.5	45451.9	44287.6	44448.4	43431.1	43049.1	43723.8	45376.8	5974.69	5741.89	5923.77	6143.95	5785.04	5384.63	5361.23	5996.23	55.8763	56.4783	58.0201	57.846	59.1597	59.6211	58.6829	56.615
7.58048	45981.6	45430.7	44290.5	44481.6	43434.1	43064.3	43772.3	45343.4	5943.64	5691.95	5878.18	6125.54	5753.87	5435.79	5385.46	5954.08	55.8489	56.4972	58.0081	57.7985	59.1499	59.6087	58.621	56.6503
7.64398	45975.6	45436.7	44281.5	44496.8	43464.3	43021.9	43742.1	45367.7	5952.4	5692.72	5886.16	6169.22	5757.94	5403.53	5408.97	5995.01	55.8578	56.4897	58.0215	57.7864	59.1087	59.6627	58.666	56.6264
7.70718	45957.5	45397.4	44278.5	44451.3	43473.4	43037.1	43751.1	45379.8	5969.12	5701.87	5917.94	6121.31	5754.64	5432.3	5360.07	5991.92	55.8829	56.5408	58.0311	57.8379	59.0956	59.6464	58.6456	56.6105
7.77046	45927.1	45403.5	44320.9	44490.8	43476.5	43015.9	43754.1	45355.5	5922.18	5721.52	5928.29	6168.36	5809.23	5402.76	5374.09	5936.85	55.9129	56.5363	57.9765	57.7942	59.1013	59.6711	58.6438	56.6321
7.83387	45927.1	45400.4	44272.4	44493.8	43449.3	43018.9	43745.1	45379.8	5912.64	5711.7	5898.73	6154.94	5805.54	5412.09	5404.8	5991.92	55.9114	56.5385	58.0358	57.7878	59.1383	59.6685	58.6612	56.6105
7.89702	45924.1	45409.6	44284.6	44472.6	43428	43025	43730	45407	5912.23	5731.74	5923.36	6165.81	5771.1	5421.81	5402.9	5971.98	55.9151	56.5302	58.024	57.8178	59.1615	59.6616	58.6815	56.5727
7.9602	45975.6	45400.4	44272.4	44460.5	43494.6	43067.3	43745	45391.8	5947.63	5702.26	5903.33	6164.11	5775.56	5386.93	5345.67	5974.68	55.857	56.5371	58.0367	57.8336	59.0701	59.596	58.6515	56.5923
8.02335	45966.4	45454.9	44305.8	44484.7	43452.2	43055.2	43717.9	45379.7	5903.45	5718.66	5926.24	6144.43	5742.77	5380.92	5396.84	5930.64	55.8613	56.4708	57.9962	57.7979	59.1227	59.612	58.697	56.6004
8.0866	45963.4	45439.8	44290.6	44469.5	43467.4	43031	43705.8	45361.5	5922.16	5735.62	5928.78	6114.62	5794.46	5382.32	5413.5	5928.23	55.868	56.4926	58.0169	57.8126	59.1112	59.6462	58.7163	56.6231
8.15002	45969.5	45439.7	44305.8	44460.5	43461.3	43067.3	43717.9	45346.5	5942.05	5697.83	5926.24	6164.11	5734.96	5427.22	5428.66	5968.62	55.8636	56.4866	57.9962	57.8336	59.1088	59.603	58.7023	56.6489
8.21322	45933.2	45424.6	44269.4	44427.1	43491.5	43079.4	43730	45391.8	5951.61	5681.74	5875.33	6117.93	5748.04	5397.42	5421.09	5969.96	55.91	56.5032	58.0358	57.8694	59.0693	59.5808	58.6845	56.5915
8.27645	45902.9	45385.3	44266.3	44478.6	43479.5	43073.4	43717.9	45343.4	5928.55	5700.33	5870.33	6120.5	5787.06	5419.04	5424.11	5925.82	55.9439	56.5559	58.0389	57.8016	59.0931	59.5931	58.7015	56.6457
8.33965	45933.2	45418.6	44266.3	44463.5	43449.2	43079.4	43705.8	45346.5	5951.61	5732.91	5865.73	6150.69	5769.44	5397.42	5408.96	5954.49	55.91	56.5189	58.0381	57.8271	59.1318	59.5808	58.7155	56.6466
8.40286	45909	45403.5	44290.5	44448.4	43461.3	43040	43696.7	45400.8	5929.34	5730.96	5859.78	6157.79	5730.45	5379	5376.01	5938.16	55.9365	56.5378	58.0048	57.8485	59.108	59.6329	58.7224	56.5748
8.466	45930.2	45424.6	44284.5	44463.5	43452.3	43052.1	43699.7	45382.8	5951.21	5677.02	5914.16	6118.39	5774.36	5376.06	5399.11	5964.04	55.9137	56.5025	58.0224	57.8213	59.1285	59.6154	58.7221	56.6021
8.52921	45951.3	45421.7	44317.8	44436.2	43473.5	43031	43735.9	45349.4	5925.35	5728.57	5891.06	6096.14	5786.25	5413.63	5362.73	5912.49	55.8834	56.5144	57.974	57.8534	59.1013	59.6517	58.6666	56.6358
8.59256	45902.9	45406.5	44290.5	44436.3	43506.7	43052.1	43739	45367.5	5895.16	5726.63	5859.78	6151.48	5754.59	5376.06	5404.04	5910.18	55.9386	56.5332	58.0048	57.8634	59.0496	59.6154	58.6693	56.6124
8.65573	45921	45430.7	44263.3	44454.3	43488.5	43046.1	43699.7	45334.3	5883.21	5696.68	5856.13	6112.5	5729.57	5370.82	5399.11	5919.91	55.9143	56.4979	58.0405	57.8323	59.0702	59.623	58.7221	56.6563
8.71895	45914.9	45391.3	44266.3	44421.2	43509.7	43085.5	43742.1	45367.5	5877.65	5672.79	5851.93	6144.75	5736.92	5402.68	5395.33	5910.18	55.9209	56.5439	58.0357	57.8823	59.0422	59.5731	58.6638	56.6124
8.7821	45924.1	45385.2	44296.6	44406	43473.4	43043.1	43726.9	45364.5	5936.09	5681.46	5883.6	6105.76	5727.55	5428.6	5352.51	5909.78	55.9188	56.5529	58.0009	57.8953	59.0907	59.6373	58.6773	56.6162
8.84533	45896.8	45424.6	44287.5	44445.3	43515.7	43049.1	43720.8	45349.4	5875.29	5691.18	5891.57	6102.01	5751.29	5371.2	5347.21	5898.36	55.943	56.5047	58.0144	57.8425	59.0365	59.6188	58.6847	56.6335
8.90853	45881.7	45373.2	44269.4	44418.1	43494.6	43082.4	43693.7	45379.7	5901.93	5703.5	5902.92	6139.71	5775.56	5402.29	5389.26	5944.78	55.9659	56.5717	58.0406	57.8854	59.0701	59.5774	58.7287	56.6027
8.97197	45927.2	45385.2	44263.2	44402.9	43512.7	43031	43745.1	45328.3	5931.73	5676.74	5842.33	6086.9	5764.44	5386.8	5386.61	5937.94	55.9144	56.5522	58.0381	57.896	59.043	59.647	58.6582	56.6669
9.03516	45890.8	45388.3	44281.5	44421.1	43476.4	43061.2	43748	45331.3	5922.19	5672.4	5890.76	6135.53	5709.89	5372.73	5364.24	5933.64	55.9579	56.5477	58.0223	57.8806	59.0834	59.602	58.6504	56.6624
9.09847	45921	45373.2	44272.3	44402.9	43506.7	43088.5	43699.7	45361.5	5907.07	5712.94	5848.15	6073.07	5741.03	5398.58	5362.76	5895.24	55.918	56.5732	58.027	57.8935	59.0471	59.5682	58.7161	56.6177
9.16173	45912	45412.6	44263.2	44409	43455.3	43064.2	43757.1	45343.4	5910.65	5727.41	5842.33	6129.22	5761.23	5373.12	5369.92	5949.37	55.9298	56.5257	58.0381	57.8955	59.1219	59.5978	58.639	56.6496
9.22501	45872.7	45373.2	44278.4	44430.1	43455.2	43037	43720.8	45376.6	5905.51	5717.65	5876.55	6090.68	5729.64	5378.62	5329.02	5911.38	55.9777	56.5739	58.0239	57.8605	59.1162	59.6371	58.6817	56.6011
9.28822	45911.9	45394.3	44239	44406	43458.3	43064.2	43696.6	45334.2	5896.34	5668.45	5839.09	6124.19	5766.15	5373.12	5348.75	5891.65	55.9276	56.5394	58.0698	57.8987	59.1186	59.5978	58.7179	56.6517
9.35138	45902.8	45370.2	44269.3	44393.9	43449.2	43082.4	43745	45319.1	5866.54	5717.26	5843.14	6122.5	5755.91	5402.29	5345.67	5913.19	55.9341	56.5777	58.0302	57.9144	59.1293	59.5774	58.6515	56.6745
9.41459	45857.5	45364	44254.2	44424.1	43473.4	43031	43726.8	45337.4	5889.24	5659.9	5836.52	6094.45	5772.7	5386.8	5329.77	5939.15	55.9939	56.5764	58.0492	57.8692	59.0988	59.647	58.6736	56.6556
9.47777	45893.8	45342.9	44230.1	44421	43476.5	43052.2	43729.9	45343.3	5908.28	5676.07	5879.22	6070.98	5768.6	5425.29	5375.62	5883.42	55.9519	56.6057	58.089	57.869	59.0939	59.6239	58.677	56.6388
9.54098	45857.5	45379.3	44221	44418	43446.1	43021.9	43705.7	45319.1	5894.01	5713.71	5873.41	6093.61	5723.91	5385.64	5377.15	5908.48	55.9947	56.5657	58.1001	57.8771	59.1277	59.6596	58.7102	56.6737
9.60436	45866.6	45339.9	44242.2	44402.9	43440.1	43018.9	43745	45370.5	5899.96	5689.83	5885.45	6109.94	5727.62	5394.2	5354.76	5891.72	55.9844	56.6117	58.0739	57.9001	59.1368	59.6654	58.653	56.6056
9.66774	45860.4	45364	44248.1	44418	43455.3	43018.9	43705.6	45328.3	5846.74	5655.18	5826.52	6075.17	5765.75	5394.2	5322.61	5933.23	55.9835	56.5756	58.0555	57.8738	59.1227	59.6654	58.7012	56.6661
9.73092	45887.7	45379.2	44230.1	44393.9	43446.2	43046.1	43726.8	45337.3	5850.27	5671.25	5879.22	6113.28	5750.99	5370.82	5338.87	5929.73	55.9503	56.559	58.089	57.9128	59.1326	59.623	58.6751	56.654
9.79421	45845.3	45336.8	44236	44357.5	43485.5	43031	43690.5	45355.4	5844.78	5665.88	5820.31	6071.38	5751.75	5373.38	5316.19	5889.73	56.002	56.6118	58.0706	57.9536	59.0783	59.6447	58.7208	56.6245
9.85738	45884.7	45336.8	44199.7	44369.6	43464.3	43025	43675.4	45328.3	5888.02	5651.74	5838.41	6100.69	5757.94	5430.75	5327.94	5923.82	55.96	56.6096	58.1224	57.9427	59.1087	59.6632	58.7434	56.6646
9.92049	45866.5	45373.2	44202.8	44393.9	43464.2	43034.1	43675.4	45322	5837.99	5703.5	5861.77	6099.46	5699.25	5431.91	5346.11	5861.79	55.9747	56.5717	58.1224	57.9103	59.0982	59.6506	58.7464	56.6622
9.98362	45833.2	45330.9	44236.1	44354.4	43431	43046.1	43672.4	45346.4	5871.79	5693.38	5875.44	6047.93	5721.89	5379.77	5341.19	5916.8	56.0213	56.6238	58.0802	57.9534	59.1483	59.6245	58.7498	56.6404
10.0469	45833.2	45342.9	44214.8	44342.3	43470.4	43052.1	43717.8	45340.3	5871.79	5647.79	5812.89	6055.47	5754.24	5380.53	5365.02	5911.29	56.0213	56.6013	58.0976	57.9708	59.0997	59.6161	58.6917	56.6472
10.1099	45854.5	45312.6	44199.7	44369.5	43479.4	43006.8	43663.3	45325.1	5884.08	5667.51	5861.37	6036.21	5719.33	5388.19	5353.69	5857.49	55.9969	56.6428	58.1264	57.9312	59.0809	59.6814	58.7642	56.6576
10.1734	45827.1	45333.8	44184.6	44375.5	43428	43031	43699.7	45328.1	5832.9	5646.64	5854.74	6041.65	5735.01	5373.38	5376.39	5857.88	56.0227	56.6126	58.1454	57.9241	59.1549	59.6447	58.7183	56.6539
10.2366	45869.6	45336.8	44199.7	44333.3	43470.4	43018.9	43648.4	45319	5866.99	5647.02	5861.37	6058.81	5749.72	5425.5	5451.65	5847.27	55.9754	56.6089	58.1264	57.9835	59.0989	59.6708	58.8012	56.6637
10.2999	45824.2	45342.9	44202.7	44378.7	43427.9	43049.2	43605.9	45300.9	5865.85	5652.5	5806.68	6074.32	5716.97	5407	5382.81	5854.31	56.0316	56.6021	58.1128	57.9259	59.1517	59.625	58.8477	56.6879
10.363	45821.2	45309.6	44172.5	44339.3	43485.5	43040	43651.3	45322	5874.98	5681.26	5825.59	6073.46	5742.72	5379	5420.26	5847.66	56.0368	56.6488	58.1566	57.9781	59.0767	59.6329	58.7918	56.66
10.4262	45815.1	45343	44184.6	44378.6	43431	42997.7	43657.4	45294.9	5859.91	5699.64	5850.15	6042.07	5717.38	5400.44	5407.41	5891.16	56.042	56.6094	58.1446	57.9201	59.1475	59.6964	58.7814	56.7016
10.4895	45842.4	45303.6	44220.9	44321.2	43479.4	43046.1	43621.1	45288.8	5872.98	5680.49	5827.48	6061.74	5719.33	5388.72	5430.06	5880.95	56.0101	56.6564	58.0921	58.0002	59.0809	59.6261	58.8349	56.7077
10.5527	45806	45291.4	44178.5	44324.2	43446.2	43031	43602.9	45331.2	5844.45	5660.11	5849.34	6066.76	5741.96	5377.85	5386.96	5862.99	56.0508	56.6685	58.1526	57.997	59.131	59.6455	58.8525	56.6508
10.6158	45830.1	45285.4	44196.6	44321.1	43473.4	43052.2	43572.7	45328.1	5809.48	5664.05	5801.28	6024.93	5727.55	5407.39	5460.17	5853.17	56.0153	56.6769	58.1199	57.9936	59.0907	59.6208	58.9064	56.6531
10.6791	45803	45336.9	44208.8	44363.5	43476.4	42997.7	43469.8	45306.9	5848.82	5689.44	5848.82	6049.19	5714.41	5382.56	5447.08	5831.56	56.0553	56.6155	58.112	57.9415	59.0842	59.6932	59.0458	56.6766
10.7424	45845.3	45339.8	44181.5	44306	43434	43034.1	43494	45282.8	5835.26	5647.41	5799.27	6045.84	5681.69	5418.49	5454.68	5875.45	56.0005	56.6051	58.1398	58.0175	59.1369	59.6483	59.0137	56.7145
10.8055	45845.3	45306.5	44187.6	44351.4	43464.3	43018.9	43509.1	45288.8	5830.49	5643.19	5855.15	6065.93	5726.34	5380.79	5415.9	5880.95	55.9998	56.6467	58.1415	57.9606	59.103	59.663	58.9863	56.7077
10.8687	45818.1	45282.4	44151.3	44312.1	43421.8	43031	43494	45270.6	5860.3	5673.08	5822.76	6051.28	5680.08	5427.05	5432.08	5855.04	56.0383	56.6821	58.1844	58.0104	59.1534	59.654	59.0099	56.7266
10.9318	45784.8	45300.5	44145.2	44333.3	43464.3	42994.6	43460.7	45264.6	5827.43	5637.72	5803.6	6063.42	5712.79	5377.71	5418.82	5840.14	56.0745	56.6535	58.1892	57.9844	59.1006	59.6967	59.0535	56.7319
10.9948	45800	45270.3	44163.3	44315.1	43406.7	42985.6	43500	45319	5853.19	5671.55	5792.26	6056.3	5700.61	5394.43	5414.75	5847.27	56.0597	56.6973	58.1629	58.0073	59.1781	59.7124	58.9986	56.6637
11.0579	45830.1	45288.4	44151.3	44324.1	43455.2	43034.1	43475.9	45282.7	5814.24	5636.19	5836.51	6002.34	5693.53	5422.97	5447.85	5814.28	56.0161	56.6687	58.1868	57.9855	59.1097	59.6491	59.0376	56.7046
11.121	45808.9	45291.4	44178.5	44287.8	43437	42979.5	43463.8	45300.8	5801.99	5631.86	5849.34	6034.13	5673.06	5389.19	5441.8	5821.35	56.0405	56.6641	58.1526	58.0397	59.1312	59.72	59.0532	56.6826
11.1843	45833.1	45264.2	44154.3	44290.8	43452.1	42979.5	43494	45255.5	5819.39	5642.54	5846.09	5997.76	5697.64	5389.19	5409.47	5838.95	56.0131	56.7004	58.1845	58.0291	59.1146	59.72	59.006	56.7432
11.2473	45775.7	45306.6	44127.1	44321	43443.1	42991.7	43442.6	45303.8	5821.5	5662.03	5805.77	5997.32	5723.51	5426.48	5430.07	5831.16	56.0849	56.6496	58.2139	57.9887	59.1318	59.7095	59.0805	56.6804
11.3104	45793.8	45261.2	44130.1	44318.1	43434	43009.8	43400.4	45252.4	5795.29	5637.45	5810.75	6047.52	5681.69	5379.63	5551	5819.74	56.0582	56.7035	58.2107	58.0017	59.1369	59.6756	59.16	56.744
11.3735	45778.7	45294.5	44154.3	44312	43440.1	43025	43388.3	45270.6	5798.1	5688.75	5846.09	5996.07	5714.08	5403.92	5558.45	5808	56.0775	56.6692	58.1845	58.0005	59.1343	59.6585	59.178	56.719
11.4366	45772.6	45267.2	44172.4	44321.1	43434	43006.8	43339.8	45300.9	5797.32	5628.81	5798.06	6006.52	5717.78	5379.25	5511.61	5849.6	56.0849	56.6944	58.1518	57.9903	59.1434	59.6798	59.2371	56.6872
11.4995	45806	45273.2	44139.2	44266.6	43437	42979.5	43358.1	45267.5	5839.69	5629.57	5844.06	5999.03	5686.6	5375.79	5550.01	5807.61	56.0501	56.6868	58.2044	58.0617	59.1336	59.7177	59.2185	56.7227
11.5626	45766.7	45288.4	44166.4	44272.7	43412.7	42964.4	43379.2	45276.7	5844.11	5650.31	5833.95	6032.04	5665.34	5391.73	5516.7	5860.54	56.0997	56.6709	58.1661	58.0595	59.1634	59.7418	59.1833	56.7198
11.6257	45796.8	45288.4	44136.2	44305.9	43427.9	42976.6	43348.9	45282.7	5805.19	5664.44	5834.48	5999.84	5712.46	5429.01	5481.25	5851.92	56.056	56.6731	58.2068	58.0093	59.1509	59.7312	59.2191	56.7107
11.6887	45757.6	45282.3	44136.1	44299.8	43376.5	42961.4	43309.5	45237.3	5838.18	5644.84	5779.47	5985.22	5687.57	5391.35	5498.71	5827.17	56.1101	56.6777	58.1972	58.0147	59.2177	59.746	59.2769	56.7645
11.7518	45748.4	45282.4	44105.8	44260.5	43421.8	42994.7	43339.7	45261.5	5813.22	5654.25	5807.52	5975.23	5662.03	5435.81	5466.57	5797.41	56.1175	56.6792	58.2427	58.0655	59.1502	59.7068	59.2293	56.7288
11.8149	45778.8	45240.1	44139.2	44248.4	43427.9	42964.4	43297.4	45267.5	5840.92	5677.1	5830.31	5996.54	5685.39	5382.8	5470.15	5798.2	56.0841	56.7366	58.202	58.0855	59.146	59.7402	59.2887	56.7212
11.8779	45757.5	45249.2	44154.3	44281.7	43427.9	43012.9	43333.7	45240.3	5781.11	5678.26	5823.16	6028.7	5685.39	5411.32	5452.28	5794.66	56.1012	56.7252	58.1805	58.0468	59.146	59.6769	59.2352	56.7553
11.941	45751.4	45218.8	44127.1	44296.8	43424.8	42988.7	43339.8	45240.4	5780.33	5627.39	5833.27	5994	5680.48	5430.56	5489.09	5841.67	56.1087	56.7559	58.2187	58.0203	59.1493	59.7144	59.2332	56.7629
12.004	45766.7	45218.9	44093.7	44281.6	43424.8	42997.7	43333.7	45228.2	5834.6	5669.7	5778.42	5978.12	5680.48	5391.5	5447.78	5793.08	56.0982	56.7625	58.2539	58.0377	59.1493	59.6948	59.2344	56.7706
12.0672	45751.4	45231	44142.2	44239.4	43391.6	42973.5	43333.7	45240.3	5775.57	5675.94	5794.03	6004.48	5703.11	5433.09	5470.3	5780.55	56.1079	56.7481	58.1916	58.099	59.1995	59.7362	59.2383	56.7531
12.1305	45766.6	45258.2	44133.1	44284.7	43388.6	42958.4	43279.2	45267.5	5777.52	5670.01	5801.99	6001.53	5702.7	5431.15	5463.32	5807.61	56.0893	56.7124	58.2052	58.0379	59.2036	59.7573	59.3128	56.7227
12.1936	45757.6	45249.1	44105.9	44245.3	43394.6	42991.7	43321.6	45231.2	5833.42	5673.56	5821.26	5963.97	5703.51	5430.95	5468.75	5831.07	56.1093	56.7245	58.2451	58.0837	59.1954	59.7102	59.2549	56.7729
12.2568	45751.5	45206.7	44081.6	44230.2	43385.6	42961.4	43270.2	45231.2	5832.64	5625.86	5772.23	5975.68	5706.81	5382.42	5480.15	5831.07	56.1168	56.771	58.2691	58.106	59.2086	59.7444	59.3284	56.7729
12.3198	45757.5	45246.1	44090.6	44254.4	43394.6	42988.6	43327.6	45240.3	5781.11	5659.06	5764.27	5960.61	5703.51	5412.69	5469.52	5775.85	56.1012	56.7261	58.2555	58.071	59.1954	59.7113	59.2466	56.7523
12.3828	45745.3	45203.7	44111.8	44221.1	43370.4	42949.3	43261.2	45216.1	5770.04	5663.07	5762.5	5965.25	5650.72	5376.41	5505.96	5819.7	56.1146	56.7807	58.2268	58.1163	59.2195	59.7605	59.3455	56.7903
12.4459	45769.6	45237	44096.7	44221.2	43373.5	42979.6	43270.2	45252.4	5782.66	5667.31	5760.5	5997.39	5700.69	5424.93	5480.15	5786.83	56.0864	56.7389	58.2468	58.122	59.2243	59.7263	59.3284	56.7387
12.5089	45754.5	45227.8	44102.7	44221.1	43364.4	42973.5	43258.2	45243.4	5818.77	5623.83	5756.72	5956.07	5690.47	5406.29	5546.03	5813.86	56.1108	56.7437	58.238	58.1147	59.2351	59.7315	59.3568	56.7546
12.5719	45712.1	45203.7	44060.5	44230.2	43355.2	42964.4	43170.5	45191.9	5775.28	5672.47	5787.72	5952.71	5657.73	5387.27	5566.01	5788.36	56.1569	56.7822	58.3003	58.1019	59.2418	59.741	59.4831	56.8162
12.635	45754.5	45194.6	44054.4	44239.3	43391.6	42952.4	43209.9	45240.3	5809.26	5619.63	5782.34	5953.95	5698.6	5434.84	5589.12	5799.36	56.1093	56.7855	58.3075	58.09	59.1987	59.7665	59.4321	56.7561
12.698	45724.3	45215.8	44066.4	44209	43352.3	42937.2	43167.5	45231.2	5819.61	5674.01	5751.91	5954.41	5697.86	5383.8	5583.55	5812.27	56.1487	56.767	58.2859	58.1306	59.2532	59.7789	59.4905	56.7698
12.7613	45724.3	45218.8	44108.8	44227.2	43358.3	42916	43206.8	45182.7	5819.61	5622.69	5771.26	5947.71	5653.63	5398.95	5543.82	5763.7	56.1487	56.7551	58.2324	58.1051	59.2369	59.8115	59.4283	56.8238
12.8243	45703	45215.8	44075.6	44242.3	43370.5	42913	43176.5	45203.9	5769.37	5664.61	5798.9	5963.55	5709.29	5425.33	5544.37	5752.35	56.1673	56.7655	58.2819	58.0877	59.23	59.8204	59.4707	56.7949
12.8873	45715.2	45176.5	44102.7	44193.9	43325	42922.1	43309.7	45219	5813.68	5664.31	5752.13	5956.93	5698.73	5386.34	5579.72	5754.3	56.1591	56.8157	58.2372	58.1513	59.2913	59.8007	59.2911	56.7759
12.9502	45715.1	45161.4	44057.3	44206.1	43331.1	42940.2	43252.2	45176.7	5756.66	5643.6	5741.55	5999.9	5713.04	5388.65	5612.65	5753.53	56.1502	56.8317	58.2963	58.1427	59.2855	59.7755	59.3771	56.8299
13.0131	45715.1	45182.6	44051.3	44197	43358.3	42903.9	43176.7	45173.7	5756.66	5674.47	5749.91	5994.05	5689.66	5406.32	5647.55	5776.61	56.1502	56.8095	58.3059	58.1539	59.2433	59.83	59.4892	56.8375
13.0761	45712.1	45164.4	44048.3	44230.2	43322	42922	43152.4	45170.6	5761.03	5662.77	5776.96	5961.9	5707.32	5381.88	5635.37	5757.44	56.1547	56.8309	58.3147	58.1036	59.2971	59.7999	59.521	56.8382
13.139	45739.4	45173.4	44051.3	44215.1	43334.1	42955.4	43188.8	45188.9	5802.55	5612.26	5736.18	5946.06	5708.94	5412.9	5649.16	5802.05	56.1272	56.8114	58.3036	58.121	59.2805	59.7583	59.4725	56.8222
13.2019	45678.8	45185.5	44090.7	44206	43325	42906.9	43155.4	45155.6	5766.27	5623.18	5768.85	5940.23	5707.73	5384.41	5595.42	5769.56	56.197	56.7976	58.2563	58.1321	59.2929	59.8219	59.5095	56.8595
13.2652	45721.2	45173.4	44033.2	44172.7	43334.1	42928.1	43191.8	45164.6	5795.46	5616.96	5774.95	5967.79	5704.44	5387.11	5640.58	5742.57	56.1487	56.8121	58.3347	58.1816	59.2797	59.7923	59.4667	56.8436
13.3282	45681.9	45164.4	44072.5	44187.9	43303.8	42891.8	43140.3	45149.4	5804.64	5672.16	5752.71	5988.22	5650.92	5413.69	5629.28	5754.69	56.1992	56.8324	58.2779	58.165	59.3122	59.8485	59.5369	56.8649
13.3913	45694	45143.2	44057.3	44212.1	43340.1	42916	43170.5	45176.6	5806.2	5650.68	5727.82	5982.37	5687.24	5381.11	5583.95	5734.75	56.1844	56.8561	58.294	58.1315	59.2682	59.8084	59.4863	56.8269
13.4542	45663.7	45134.1	44072.5	44212	43334	42916.1	43167.5	45164.6	5759.57	5649.53	5743.55	5945.65	5641.42	5448.02	5592.52	5733.19	56.2149	56.8675	58.2764	58.125	59.2684	59.8202	59.4921	56.8421
13.5174	45663.7	45143.1	44063.4	44209	43294.7	42879.7	43170.6	45167.7	5769.07	5617.83	5760.66	5949.82	5663.21	5403.23	5642.26	5785.21	56.2164	56.8509	58.2915	58.1297	59.327	59.8638	59.4968	56.8466
13.5803	45660.7	45158.4	44018	44199.9	43337	42925.2	43122.2	45149.4	5792.41	5676.08	5763.78	5943.99	5650.82	5431.34	5622.4	5726.54	56.2239	56.8407	58.3532	58.1409	59.2659	59.8044	59.5611	56.8604
13.6433	45709.1	45161.4	44018	44154.6	43288.6	42913	43152.4	45179.7	5770.14	5662.38	5768.36	5965.31	5648.92	5389.64	5621.92	5739.83	56.1599	56.8347	58.354	58.2056	59.3329	59.8142	59.5185	56.8238
13.7062	45690.9	45119	44005.9	44154.5	43285.6	42906.9	43119.1	45179.7	5753.57	5633.53	5739.32	5928.63	5644.02	5379.95	5613.04	5753.92	56.1799	56.8844	58.3653	58.199	59.3363	59.8211	59.5637	56.8261
13.7691	45648.6	45164.4	44048.3	44199.9	43322	42873.6	43134.2	45131.3	5767.13	5629.9	5767.81	5957.76	5680.32	5389.08	5606.08	5761.73	56.235	56.8257	58.3131	58.1434	59.2922	59.8699	59.5412	56.8893
13.832	45684.8	45149.2	44033.2	44139.4	43318.9	42916.1	43155.5	45152.4	5743.3	5613.9	5770.37	5954.07	5679.92	5421.26	5640.25	5717.55	56.1859	56.8426	58.3339	58.2239	59.2963	59.8154	59.5176	56.855
13.8952	45697	45164.4	44012	44139.4	43331	42864.6	43101	45116.1	5792.34	5653.38	5758.41	5935.74	5659.02	5410.2	5641.99	5736.32	56.1784	56.8294	58.3605	58.2206	59.2757	59.8865	59.5944	56.9046
13.9581	45675.7	45109.9	44017.9	44181.7	43321.9	42891.8	43091.9	45131.3	5732.64	5627.69	5708.91	5932.34	5635.32	5435.98	5604.97	5766.42	56.1956	56.8951	58.3437	58.1632	59.2841	59.8524	59.6005	56.8901
14.021	45648.5	45146.2	44030	44181.7	43282.6	42888.8	43085.9	45149.4	5738.66	5660.45	5715.07	5941.51	5625.63	5435.59	5622.08	5712.46	56.2306	56.8538	58.3285	58.1648	59.3372	59.8566	59.6121	56.8582
14.0839	45669.7	45109.9	43990.8	44169.6	43321.9	42897.9	43088.9	45119.2	5731.87	5608.93	5741.89	5916.93	5657.82	5436.76	5631.43	5760.16	56.203	56.8921	58.3862	58.1767	59.2882	59.844	59.6095	56.9045
14.1468	45645.5	45161.4	44030.1	44172.7	43276.5	42852.5	43137.3	45104	5728.78	5648.3	5756.24	5958.62	5629.33	5404.2	5615.44	5725.38	56.2329	56.8325	58.3356	58.18	59.3463	59.9026	59.5386	56.9183
14.2097	45666.7	45109.9	43978.6	44121.3	43312.9	42903.9	43097.9	45134.2	5783.7	5604.24	5717.44	5942.42	5661.12	5419.7	5596.81	5701.13	56.2149	56.8914	58.3982	58.2462	59.3014	59.8324	59.5905	56.8757
14.2727	45648.6	45103.9	43999.9	44157.6	43303.8	42855.5	43095	45137.2	5786.11	5659.75	5761.37	5956.55	5677.91	5386.77	5650.14	5706.21	56.238	56.9079	58.3773	58.1999	59.317	59.8952	59.6044	56.8727
14.3357	45624.4	45116	44021	44130.4	43267.5	42846.4	43085.8	45091.9	5764.02	5665.98	5741.32	5952.83	5637.12	5416.78	5595.22	5705.08	56.2648	56.8934	58.3453	58.2358	59.3603	59.9134	59.6072	56.9306
14.3985	45627.4	45131.1	44011.9	44154.5	43276.5	42888.7	43107.1	45088.9	5764.41	5644.45	5708.11	5905.7	5633.83	5391.01	5647.27	5723.44	56.2611	56.8706	58.3517	58.195	59.3471	59.8487	59.5869	56.9374
14.4614	45642.5	45076.6	44015	44112.1	43288.7	42852.4	43079.8	45113	5775.84	5623.48	5735.95	5909.11	5662.41	5386.38	5652.59	5689.04	56.244	56.937	58.3525	58.2525	59.3353	59.8994	59.6262	56.9009
14.5243	45660.6	45116	43978.6	44121.2	43276.5	42891.8	43098	45128.3	5740.2	5661.29	5699.16	5896.61	5620.34	5418.15	5641.59	5747.26	56.2157	56.8926	58.3951	58.238	59.3447	59.8492	59.5986	56.8908
14.5873	45609.2	45088.7	43996.8	44115.2	43273.5	42846.5	43055.6	45125.1	5724.15	5606.26	5710.69	5946.17	5637.92	5439.05	5653.85	5695.28	56.2776	56.9188	58.3726	58.255	59.352	59.9173	59.6605	56.8864
14.6501	45606.2	45070.6	43993.8	44106	43300.8	42849.5	43107	45088.9	5761.7	5641.45	5719.43	5894.55	5664.01	5439.44	5615.92	5737.49	56.2872	56.9476	58.3782	58.258	59.3188	59.9131	59.5812	56.9397
14.713	45603.2	45119	43960.6	44100	43312.8	42873.7	43055.7	45073.8	5747.09	5642.91	5756.15	5893.73	5634.12	5438.1	5658.32	5730.86	56.2887	56.8858	58.4295	58.266	59.2966	59.8785	59.6613	56.958
14.7759	45645.5	45082.6	43987.8	44124.3	43303.8	42867.6	43046.6	45113.1	5743.02	5600.81	5746.06	5942.84	5668.91	5432.87	5674.99	5717.18	56.2351	56.9257	58.391	58.2422	59.3154	59.8862	59.6772	56.9054
14.8388	45600.1	45049.4	43951.5	44084.9	43243.2	42819.2	43086	45098	5713.52	5629.39	5754.94	5914.57	5651.89	5417.74	5671.31	5738.67	56.2873	56.973	58.4416	58.2901	59.3968	59.9523	59.621	56.9282
14.9016	45618.3	45052.4	43996.8	44106	43276.5	42822.2	43040.6	45101	5772.73	5611.04	5738.12	5885.39	5629.33	5431.48	5692.07	5734.37	56.2738	56.9662	58.3773	58.2564	59.3463	59.9505	59.6889	56.9237
14.965	45615.3	45043.4	43981.6	44121.3	43297.7	42819.2	43031.5	45097.9	5767.6	5642.67	5708.7	5937.84	5645.62	5426.64	5686.38	5682.42	56.2768	56.9828	58.3927	58.2453	59.3197	59.9539	59.7006	56.9192
15.0278	45591	45091.8	43984.7	44099.9	43243.2	42855.6	43089.1	45052.5	5712.36	5630.08	5745.66	5879.99	5629.43	5435.77	5707.52	5676.61	56.2985	56.9187	58.395	58.2636	59.3928	59.9039	59.6234	56.9766
15.0907	45591.1	45058.4	43951.4	44121.2	43231.1	42834.4	43058.7	45058.6	5759.76	5602.43	5691.02	5887.45	5632.32	5441.94	5667.67	5724.21	56.3059	56.9571	58.4305	58.2364	59.4102	59.9351	59.6588	56.9764
15.1535	45624.3	45070.6	43924.1	44084.9	43219	42801	43080	45055.5	5749.8	5655.51	5705.69	5928.3	5644.19	5424.3	5719.71	5667.63	56.2626	56.9499	58.4699	58.2925	59.4293	59.9793	59.6385	56.9713
15.2163	45575.9	45076.7	43924.1	44066.7	43237.1	42795	43064.8	45079.8	5729.38	5651.59	5701.12	5902.95	5619.64	5405.73	5695.31	5717.58	56.3202	56.9415	58.4691	58.3124	59.3995	59.9847	59.6553	56.9481
15.2791	45578.9	45025.2	43951.4	44121.2	43231.2	42792	43073.9	45064.6	5720.29	5612.27	5695.58	5901.19	5672.74	5418.69	5732.32	5668.78	56.315	57.0013	58.4312	58.2388	59.4175	59.9913	59.6494	56.9598
15.3418	45575.9	45025.2	43936.2	44106	43261.4	42816.1	43046.6	45040.5	5734.12	5640.36	5693.59	5903.71	5627.33	5386.19	5674.99	5717.19	56.3209	57.0058	58.4514	58.2597	59.367	59.9511	59.6772	56.9986
15.4046	45563.8	45058.5	43912	44100	43240.1	42794.9	43098.1	45025.3	5718.37	5653.96	5694.97	5921.21	5611.06	5392.39	5699.78	5677.8	56.3337	56.9652	58.4844	58.2709	59.3937	59.9823	59.6092	57.0118
15.4678	45584.9	45058.5	43954.5	44054.6	43228.1	42816.1	43067.8	45049.5	5692.64	5653.96	5741.65	5873.86	5658.86	5390.64	5691.25	5718.36	56.303	56.9652	58.4351	58.3236	59.4192	59.9518	59.6503	56.9872
15.5306	45603.2	45061.5	43951.4	44042.5	43228	42831.3	43049.7	45052.5	5751.83	5644.98	5727.55	5881.37	5609.46	5405.94	5697.76	5662.56	56.2895	56.9599	58.4368	58.3412	59.4104	59.933	59.6771	56.9743
15.5935	45609.2	45043.3	43927.1	44075.8	43246.3	42782.9	43025.6	45031.3	5743.12	5605.21	5687.83	5917.91	5665.77	5435.31	5748.13	5659.85	56.2805	56.9769	58.4627	58.3029	59.3951	60.0072	59.7206	57.0011
15.6563	45618.2	45001	43918.1	44075.7	43228.2	42785.9	43049.8	45058.6	5725.31	5618.57	5686.64	5862.99	5672.34	5386.78	5769.29	5710.16	56.2664	57.0335	58.4748	58.2931	59.4217	59.9942	59.6904	56.9742
15.7191	45600.1	45043.3	43893.9	44087.9	43216	42761.7	42995.3	45037.3	5737.22	5614.57	5697.14	5910.41	5616.85	5419.25	5730.63	5655.94	56.291	56.9784	58.5094	58.2853	59.4286	60.0345	59.7602	56.9927
15.7819	45603.1	45022.2	43948.4	44066.7	43207	42804.1	43031.7	45058.5	5713.9	5658.7	5713.45	5912.1	5678.49	5438.04	5771.29	5677.38	56.2836	57.0126	58.4384	58.3141	59.4524	59.9775	59.7164	56.9689
15.8447	45591	45001	43918.1	44033.4	43207	42807.1	43010.4	44998	5688.66	5641.96	5691.2	5898.43	5674.01	5433.98	5719.28	5660.29	56.2948	57.0372	58.4756	58.3565	59.4516	59.9724	59.7366	57.044
15.9075	45578.9	45034.3	43878.8	44045.6	43197.9	42786	43034.7	44995.1	5734.51	5655.56	5713.38	5909.22	5668.31	5444.59	5758.3	5678.61	56.3172	56.9965	58.5327	58.3421	59.4633	60.0045	59.7097	57.0508
15.9704	45563.8	45016.2	43921.2	44072.7	43188.8	42807.1	42989.2	44995	5732.58	5662.6	5737.23	5890.04	5662.62	5425.08	5738.74	5645.87	56.3359	57.021	58.4795	58.302	59.4749	59.9709	59.7702	57.0456
16.0332	45533.5	44985.9	43900	44033.4	43194.9	42792	43001.4	44976.8	5695.58	5644.71	5748.11	5852.7	5667.91	5445.37	5776.11	5657.57	56.3681	57.0571	58.5101	58.3484	59.4674	59.996	59.76	57.0709
16.0962	45557.7	45025.2	43887.9	44015.2	43179.7	42801	42992.3	45004.2	5679.71	5649.72	5741.94	5863.96	5652.44	5410.96	5765.94	5693.8	56.3353	57.0073	58.5254	58.3749	59.4858	59.977	59.771	57.0416
16.1589	45551.7	44994.9	43866.7	44030.4	43197.9	42746.6	43037.8	45031.3	5731.03	5603.77	5698.11	5898.01	5668.31	5417.3	5789.99	5664.53	56.3508	57.0389	58.5465	58.3606	59.4633	60.0557	59.7113	57.0019
16.2217	45581.9	45001	43906	44039.4	43210	42734.4	42989.3	45019.2	5692.25	5609.21	5694.17	5839.79	5656.45	5406.85	5792.31	5662.99	56.3068	57.032	58.4925	58.3379	59.4442	60.0712	59.7803	57.0172
16.2845	45575.8	45001.1	43869.7	44060.6	43155.5	42749.7	42974.3	44998.1	5705.69	5655.99	5684.84	5870.1	5635.77	5444.35	5857.17	5679	56.3165	57.0394	58.5401	58.3148	59.5168	60.0562	59.814	57.047
16.3472	45563.7	44961.7	43866.7	44033.4	43176.7	42743.5	43004.7	44976.9	5671	5627.6	5725.46	5893.86	5665.49	5390.25	5897.07	5676.28	56.3263	57.0856	58.5512	58.3557	59.4924	60.0552	59.7787	57.0739
16.4099	45533.5	44961.6	43909	44048.5	43161.5	42728.4	42944.1	44995	5719.24	5622.93	5712.82	5850.17	5609.66	5397.2	5893.11	5669.25	56.3718	57.0849	58.4916	58.3275	59.5036	60.0781	59.8638	57.0493
16.4727	45539.5	44970.8	43893.9	44000.1	43140.3	42716.3	42962.4	45001.1	5663.2	5647.45	5688.02	5875.63	5638.25	5408.96	5922.39	5651.32	56.3555	57.0771	58.5078	58.3974	59.5385	60.0975	59.8437	57.0387
16.5354	45575.8	44964.6	43851.5	44000	43158.4	42755.7	42983.5	44943.5	5700.96	5599.94	5696.11	5843.64	5609.27	5445.13	5898.58	5639.31	56.3158	57.0773	58.5667	58.3917	59.5078	60.0477	59.809	57.1109
16.5982	45521.4	44982.9	43878.8	43994	43143.4	42704.2	42983.4	44970.8	5679.84	5653.68	5736.18	5874.81	5629.68	5416.29	5876.27	5661.48	56.3809	57.0624	58.5367	58.4054	59.5327	60.1161	59.8048	57.0793
16.6609	45521.4	44952.6	43887.9	44033.4	43182.8	42737.4	42929	44979.8	5708.24	5645.14	5728.26	5852.7	5657.32	5398.36	5886.55	5615.88	56.3853	57.1001	58.523	58.3484	59.4825	60.0654	59.884	57.0603
16.7239	45500.2	44949.6	43878.8	44027.3	43143.4	42698.2	42926	44949.5	5677.16	5644.75	5727.06	5851.88	5656.57	5424.38	5872.76	5598.02	56.4071	57.1039	58.5351	58.3565	59.5375	60.1262	59.8857	57.0965
16.7866	45509.3	44940.4	43836.4	43984.9	43152.5	42704.2	42962.3	44937.4	5701.97	5601.55	5707.78	5832.46	5662.26	5389.65	5891.17	5601.17	56.3995	57.1088	58.5893	58.4102	59.5258	60.1114	59.8377	57.1126
16.8493	45515.4	44928.4	43860.6	44012.1	43188.8	42734.4	42935.1	44943.5	5702.74	5614.03	5669.97	5836.13	5644.67	5402.41	5923.04	5597.26	56.392	57.1264	58.5498	58.3741	59.4717	60.0704	59.8825	57.1042
16.9124	45494.1	44970.8	43830.3	43978.8	43155.4	42710.3	42947.1	44916.3	5671.66	5652.13	5679.66	5827.08	5608.87	5461.45	5866.78	5612.49	56.4139	57.0778	58.5926	58.4174	59.512	60.1156	59.8545	57.1417
16.9751	45539.5	44925.4	43872.7	43982	43164.5	42713.4	42904.8	44964.6	5691.61	5613.65	5694.35	5877.73	5619.03	5466.28	5878.72	5609.29	56.3599	57.1302	58.5376	58.4223	59.5011	60.1121	59.917	57.0788
17.0379	45518.3	44919.3	43878.7	43978.8	43128.3	42652.9	42944.2	44928.3	5651.06	5603.54	5690.59	5822.52	5668	5529.33	5910.94	5590.67	56.3803	57.1364	58.5287	58.4166	59.5609	60.2104	59.8672	57.1227
17.1009	45512.3	44925.4	43836.3	44015.1	43140.4	42671.1	42901.7	44958.6	5697.62	5637	5666.79	5836.53	5665.13	5527.29	5869.4	5631.89	56.3951	57.1339	58.5822	58.3701	59.5433	60.1839	59.9195	57.0902
17.1638	45506.2	44919.3	43839.4	43963.8	43155.5	42637.7	42938.1	44901.2	5635.34	5594.2	5671.74	5866.14	5649.22	5478.61	5878.89	5605.91	56.3931	57.1349	58.5789	58.4448	59.5192	60.2228	59.8697	57.1602
17.2265	45491	44961.6	43824.3	43963.7	43155.4	42616.6	42886.6	44919.4	5652.36	5608.9	5719.84	5825.05	5626.8	5484.71	5894.01	5640.9	56.4148	57.0826	58.6079	58.4375	59.5152	60.2544	59.9458	57.1424
17.2893	45506.2	44931.5	43854.5	44003.1	43131.2	42610.5	42941.2	44892	5635.34	5642.44	5691.96	5844.05	5601.2	5488.35	5910.51	5600.08	56.3931	57.127	58.5619	58.3877	59.5445	60.2637	59.8714	57.1711
17.3521	45478.9	44898.1	43809.1	43960.8	43143.4	42607.5	42938.2	44934.4	5646.1	5600.86	5667.77	5865.73	5647.61	5501.23	5923.46	5624.14	56.429	57.1633	58.6194	58.4488	59.5359	60.2704	59.8782	57.1202
17.4148	45518.4	44940.5	43839.4	44000	43140.4	42625.6	42886.6	44895.1	5693.66	5634.25	5717.29	5848.21	5642.73	5463.75	5894.01	5586.47	56.3868	57.114	58.5868	58.3925	59.5393	60.2375	59.9458	57.165
17.4776	45500.1	44931.3	43836.4	43984.9	43110.1	42637.7	42895.8	44931.4	5639.31	5581.71	5716.89	5832.46	5652.15	5465.32	5921.98	5619.08	56.4013	57.1173	58.5909	58.4102	59.5835	60.2204	59.9383	57.1233
17.5403	45463.9	44907.3	43791	43939.5	43128.3	42622.7	42904.8	44855.8	5663.1	5639.35	5692.69	5858.3	5645.6	5520.93	5923.25	5618.8	56.4507	57.1578	58.6484	58.4762	59.5568	60.2523	59.9256	57.2211
17.603	45451.8	44919.3	43806.1	43951.6	43082.8	42589.3	42941.1	44898.2	5666.3	5636.23	5662.82	5809.73	5639.57	5463.45	5888.23	5647.53	56.4665	57.1416	58.6226	58.4512	59.6196	60.2896	59.8672	57.1708
17.6657	45503.2	44889	43784.9	43933.5	43082.8	42625.7	42926	44852.8	5668.08	5627.7	5682.79	5848.36	5635.1	5508.04	5868.3	5632.41	56.4019	57.1794	58.6549	58.4827	59.6188	60.2456	59.8848	57.2272
17.7283	45503.2	44876.9	43833.3	43924.4	43110	42583.3	42910.8	44870.8	5677.54	5602.83	5675.5	5833.44	5598.41	5484.79	5861.75	5588.07	56.4034	57.1911	58.5878	58.4923	59.5738	60.3022	59.9051	57.1966
17.7913	45503.2	44892.1	43812.2	43942.5	43104.1	42607.5	42871.5	44855.7	5668.08	5637.42	5709.14	5803.94	5646.87	5514.51	5909.7	5586.16	56.4019	57.1771	58.6224	58.4625	59.591	60.2729	59.9704	57.2159
17.8539	45500.2	44913.2	43787.9	43933.5	43089	42619.6	42868.5	44876.9	5658.24	5598.1	5655.89	5852.92	5649.33	5507.25	5909.28	5588.84	56.4042	57.1434	58.6461	58.4835	59.6128	60.2541	59.9746	57.1889
17.9165	45472.9	44880	43818.2	43960.8	43079.7	42589.4	42880.6	44828.5	5673.7	5635.88	5705.39	5856.6	5589.94	5512.13	5893.16	5592.04	56.4409	57.1925	58.6136	58.4472	59.6148	60.2985	59.9543	57.2521
17.9791	45433.6	44882.9	43781.9	43921.4	43116.1	42604.4	42859.5	44855.7	5630.93	5580.27	5691.49	5842.16	5621.6	5474.27	5916.9	5581.5	56.4839	57.1797	58.6605	58.4979	59.5694	60.2699	59.989	57.2151
18.0418	45469.8	44910.2	43821.2	43915.2	43070.7	42574.2	42847.5	44849.8	5616.59	5597.72	5683.02	5804.86	5637.96	5457.06	5999.69	5636.68	56.4359	57.1472	58.6055	58.4995	59.6363	60.3103	60.0225	57.2318
18.1045	45448.7	44907.2	43760.7	43957.7	43104	42568.2	42865.6	44837.7	5623.38	5625.35	5675.05	5824.24	5611.04	5513.77	5939.99	5630.48	56.4637	57.1555	58.6866	58.4455	59.5845	60.3294	59.9849	57.2465
18.1672	45463.9	44858.8	43781.8	43957.7	43055.5	42580.3	42856.6	44828.6	5667.83	5591.21	5641.45	5819.67	5591.23	5515.36	5992.09	5629.32	56.4514	57.2128	58.6518	58.4447	59.6492	60.3122	60.0081	57.258
18.2299	45466.9	44855.8	43760.7	43900.2	43094.9	42546.9	42850.6	44840.6	5672.94	5623.47	5679.6	5830.18	5618.8	5475.62	6000.12	5574.92	56.4484	57.2218	58.6874	58.5245	59.5987	60.3529	60.0183	57.2337
18.2925	45454.8	44880	43748.6	43894.1	43085.8	42556.1	42823.2	44834.5	5671.4	5635.88	5678.01	5829.37	5595.22	5516.6	5942.93	5569.5	56.4634	57.1925	58.7036	58.5326	59.6072	60.3474	60.046	57.2407
18.3551	45469.8	44870.9	43791	43891.1	43046.5	42571.3	42865.7	44840.6	5616.59	5634.72	5692.69	5819.85	5585.56	5518.59	5997.82	5570.26	56.4359	57.204	58.6484	58.535	59.6609	60.3259	59.9962	57.2329
18.4178	45460.7	44916.2	43824.1	43948.4	43140	42567.9	42871.5	44879.8	5591.82	5556.46	5610.56	5699.75	5467.9	5332.38	5900.8	5509.89	56.4436	57.1329	58.5889	58.4361	59.5081	60.2966	59.9687	57.1725
18.4804	45478.9	44907.2	43830.1	43887.9	43119	42546.8	42847.5	44864.8	5636.64	5606.67	5597.68	5746.5	5527.92	5396.03	5973.02	5577.98	56.4276	57.1525	58.5785	58.5262	59.5484	60.3385	60.0173	57.2028
18.543	45472.9	44879.9	43787.9	43945.4	43076.7	42543.9	42865.6	44831.5	5645.34	5570.55	5655.89	5776.96	5571.64	5461.96	5975.58	5587.76	56.4365	57.1821	58.6461	58.4537	59.6158	60.3548	59.9919	57.2475
18.6056	45466.8	44889	43812.1	43921.2	43040.3	42558.9	42820.1	44825.5	5616.21	5585.7	5649.96	5750.92	5531.1	5424.13	5938.06	5586.99	56.4397	57.1727	58.6122	58.4819	59.6597	60.3261	60.0494	57.2552
18.6683	45451.7	44852.8	43796.9	43921.3	43019.2	42540.9	42817.1	44768	5614.31	5627.74	5625.23	5805.67	5581.97	5483.67	5942.08	5565.75	56.4584	57.2264	58.6285	58.4915	59.6987	60.3631	60.0545	57.3265
18.731	45424.6	44873.9	43760.7	43915.3	43010.1	42528.8	42817.2	44768	5658.13	5602.45	5675.05	5809.42	5571.84	5486.51	5982.06	5584.37	56.4996	57.195	58.6866	58.5003	59.7096	60.3811	60.0624	57.3295
18.7938	45418.5	44858.8	43760.7	43933.4	43061.6	42516.7	42799.1	44789.1	5657.36	5609.86	5675.05	5798.16	5583.07	5489.34	6010.58	5554.45	56.5071	57.2157	58.6866	58.4738	59.6392	60.3991	60.094	57.2972
18.8565	45451.7	44837.5	43781.9	43897.1	43016.2	42525.8	42793	44810.3	5619.04	5569.88	5668.75	5811.54	5581.58	5486.11	5978.64	5552.47	56.4592	57.2368	58.6566	58.5253	59.7029	60.3854	60.0963	57.2693
18.9192	45460.8	44810.4	43742.4	43869.8	43046.5	42525.8	42841.5	44825.5	5624.91	5599.06	5618.12	5766.87	5603.45	5486.11	6016.61	5605.63	56.4486	57.2767	58.7015	58.5544	59.6642	60.3854	60.0345	57.2582
18.9818	45427.5	44807.4	43739.4	43887.9	43052.5	42534.8	42811.2	44768	5592.38	5589.36	5626.82	5760.18	5595.3	5474.04	6016.74	5575.06	56.4856	57.2791	58.7071	58.5286	59.6542	60.3701	60.0779	57.328
19.0445	45427.5	44804.2	43739.5	43906.1	43028.3	42492.5	42805.2	44792.2	5592.38	5565.68	5649.54	5785.4	5601.05	5481.75	6029.2	5587.43	56.4856	57.2793	58.711	58.5084	59.6893	60.4327	60.089	57.2985
19.1073	45406.2	44807.3	43736.4	43903.1	43046.4	42474.3	42847.6	44792.2	5594.45	5566.06	5603.7	5798.67	5576.61	5474.96	6048.59	5610.72	56.5127	57.2754	58.7072	58.5148	59.6593	60.4578	60.0322	57.3022
19.1699	45406.3	44795.2	43730.3	43857.7	42991.9	42498.6	42784.3	44728.7	5646.38	5573.85	5607.46	5765.25	5551.58	5495.79	6150.44	5588.69	56.5207	57.2924	58.7161	58.5706	59.7317	60.4265	60.1437	57.3813
19.2326	45400.3	44804.2	43754.6	43894.1	43031.3	42474.3	42732.8	44768	5645.62	5565.68	5642.43	5802.02	5565.68	5448.48	6134.08	5579.71	56.5282	57.2793	58.6892	58.5277	59.6787	60.4529	60.2144	57.3287
19.2952	45406.3	44780.1	43748.5	43857.8	43016.2	42459.2	42714.6	44765	5641.66	5590.56	5628	5815.36	5603.92	5490.63	6135.87	5593.29	56.52	57.3147	58.6949	58.5795	59.7069	60.4826	60.2409	57.3348
19.3579	45370	44801.3	43709.3	43875.9	42992	42471.2	42714.6	44740.7	5627.65	5616.53	5659.2	5767.68	5591.78	5448.08	6135.87	5553.01	56.5637	57.2914	58.754	58.5463	59.739	60.4572	60.2409	57.3599
19.4205	45388.2	44801.2	43700.2	43830.5	43028.3	42462.2	42745	44749.8	5639.37	5565.29	5653.47	5798.04	5569.76	5460.14	6162.45	5582.07	56.5426	57.2832	58.7654	58.6134	59.6837	60.4726	60.2027	57.3527
19.4833	45376.1	44798.3	43739.4	43872.9	42979.9	42426	42735.9	44704.4	5633.13	5620.8	5626.82	5803.73	5585.72	5508.3	6169.98	5553.08	56.5569	57.296	58.7071	58.5568	59.755	60.5341	60.2174	57.4072
19.5459	45406.3	44819.4	43718.3	43872.9	43028.3	42453.1	42717.7	44749.9	5636.94	5576.91	5660.4	5780.95	5569.76	5485.42	6162.89	5596.03	56.5193	57.2614	58.7418	58.5528	59.6837	60.4904	60.242	57.3549
19.6086	45394.2	44819.4	43700.1	43860.8	43019.2	42447.1	42732.8	44701.4	5635.42	5581.57	5608.06	5811.22	5590.91	5489.04	6165.1	5548.05	56.5343	57.2622	58.7576	58.5746	59.7003	60.4998	60.2207	57.4104
19.6714	45370	44798.2	43733.4	43815.4	42976.9	42444.1	42711.6	44737.7	5608.78	5564.91	5630.57	5777.81	5603.18	5488.64	6157.58	5580.54	56.5608	57.2871	58.716	58.6304	59.7624	60.5041	60.2497	57.3682
19.7341	45357.9	44807.4	43682	43827.4	43004.1	42456.2	42693.4	44680.2	5588.39	5594.01	5637.47	5761.22	5602.32	5529.93	6115.08	5568.61	56.573	57.2799	58.7875	58.611	59.7237	60.4942	60.2671	57.4413
19.7968	45400.2	44798.2	43700.2	43833.6	42989	42416.9	42738.8	44677.3	5612.58	5569.57	5658.01	5812.11	5604.78	5489.48	6134.96	5600.74	56.5231	57.2878	58.7662	58.6118	59.7456	60.5438	60.2059	57.4504
19.8594	45400.2	44783.2	43727.3	43812.4	43001.1	42441.2	42666.3	44668.2	5598.41	5618.87	5629.78	5800.16	5601.92	5545.57	6146.53	5590.29	56.521	57.3153	58.7241	58.6385	59.7279	60.5191	60.3128	57.4606
19.9221	45345.8	44752.9	43691	43848.7	42955.7	42398.7	42735.8	44659.1	5596.31	5605.72	5597.8	5805.03	5582.53	5500.31	6147.82	5570.57	56.5895	57.3526	58.7682	58.59	59.7886	60.5721	60.2128	57.4693
19.9848	45379.1	44743.8	43709.2	43818.3	42998	42410.9	42693.5	44710.5	5628.79	5576.65	5650.12	5750.91	5570.25	5541.56	6150.5	5581.73	56.5524	57.3597	58.7525	58.6215	59.7265	60.5622	60.2744	57.4039
20.0474	45354.9	44789.2	43700.1	43836.5	42973.8	42420	42660.2	44656	5630.46	5596.36	5603.52	5757.88	5553.67	5542.76	6154.49	5560.9	56.5833	57.3039	58.7568	58.5981	59.7577	60.5493	60.3232	57.4717
20.1102	45327.7	44792.2	43712.2	43821.5	42992	42380.5	42660.2	44692.3	5603.46	5587.43	5623.27	5810.48	5596.25	5511.13	6119.1	5556.2	56.6136	57.2985	58.7437	58.628	59.7398	60.6006	60.3159	57.4235
20.1729	45382.1	44774.1	43694	43824.4	42937.5	42398.8	42687.5	44698.4	5591.42	5613.06	5593.65	5751.71	5562.29	5544.36	6167.32	5570.9	56.5428	57.3262	58.7633	58.6135	59.8106	60.5804	60.2865	57.418
20.2356	45351.8	44762	43694	43836.6	42946.5	42380.5	42681.4	44643.9	5568.77	5616.18	5593.65	5794.3	5550.1	5489.11	6166.44	5554.73	56.5776	57.3424	58.7633	58.6045	59.7956	60.5965	60.2951	57.4865
20.2983	45363.9	44774	43648.6	43821.4	42928.4	42398.7	42660.2	44637.9	5570.28	5575.83	5596.82	5755.86	5565.56	5491.5	6163.34	5567.89	56.5625	57.3202	58.826	58.6183	59.8241	60.5705	60.325	57.4965
20.3609	45364	44722.6	43657.8	43779.1	42973.8	42374.6	42684.4	44631.8	5612.74	5583.27	5638.83	5768.41	5567.07	5541.15	6127.04	5576.4	56.5691	57.3884	58.8209	58.6782	59.7601	60.615	60.2826	57.5058
20.4235	45363.9	44771	43639.6	43782.1	42946.5	42386.7	42642	44668.1	5565.56	5575.44	5609.25	5787	5554.56	5542.75	6134.14	5539.21	56.5618	57.3241	58.8406	58.6774	59.7964	60.5977	60.3453	57.4524
20.4861	45327.6	44719.6	43684.9	43812.3	42919.4	42389.7	42632.9	44631.8	5575.18	5578.23	5606.09	5754.65	5586.66	5538.75	6123.98	5585.68	56.6093	57.3915	58.778	58.6304	59.8408	60.5926	60.3563	57.5073
20.5488	45373	44737.7	43639.5	43818.4	42916.3	42380.5	42666.3	44671.2	5613.88	5557.28	5582.04	5778.22	5559.51	5489.11	6168.65	5567.46	56.5578	57.3645	58.8359	58.6264	59.8402	60.5965	60.3174	57.453
20.6115	45385.1	44731.8	43675.9	43815.4	42940.6	42359.4	42639	44662.1	5591.8	5612.32	5627.6	5791.46	5616.23	5543.54	6169.08	5561.67	56.5391	57.3812	58.7941	58.6328	59.8162	60.6375	60.3568	57.4639
20.6741	45327.6	44731.8	43660.8	43815.4	42934.5	42338.2	42614.7	44646.9	5565.75	5612.32	5634.69	5773.26	5557.44	5518.74	6125.76	5550.47	56.6078	57.3812	58.816	58.6296	59.8141	60.6637	60.3829	57.4818
20.7367	45351.9	44713.5	43630.4	43797.2	42943.6	42350.4	42660.2	44613.6	5611.21	5554.22	5585.39	5752.64	5607.71	5537.94	6136.8	5550.9	56.5842	57.3956	58.8489	58.6507	59.8103	60.6497	60.3195	57.5255
20.7993	45306.4	44701.4	43630.5	43763.9	42949.6	42332.1	42627	44653	5591.37	5585.23	5626.2	5784.56	5581.73	5487.15	6180.56	5555.88	56.6387	57.4163	58.856	58.7018	59.797	60.6666	60.3767	57.4748
20.8621	45303.4	44752.9	43624.5	43806.3	42934.5	42329.2	42614.8	44656	5600.42	5582.45	5620.87	5785.7	5557.44	5526.33	6130.18	5560.9	56.6439	57.3488	58.8634	58.6442	59.8141	60.6783	60.3838	57.4717
20.9247	45312.4	44698.4	43651.7	43769.9	42904.2	42368.5	42605.7	44643.9	5554.44	5556.96	5628.97	5744.46	5553.46	5535.94	6142.11	5550.09	56.6253	57.4157	58.8275	58.6864	59.8563	60.6228	60.3994	57.4857
20.9874	45321.5	44734.7	43645.6	43760.8	42931.4	42320	42602.7	44595.5	5555.57	5580.15	5628.18	5743.25	5561.5	5489.96	6172.59	5543.97	56.614	57.3721	58.8356	58.6986	59.8191	60.6848	60.4101	57.5482
21.0501	45291.3	44701.5	43615.4	43751.8	42889.1	42335.2	42651.2	44640.9	5565.93	5603.82	5615.16	5751.13	5591.58	5535.93	6184.12	5545.07	56.6539	57.4193	58.8748	58.7123	59.8847	60.6713	60.3425	57.4889
21.1128	45324.6	44725.6	43651.7	43763.9	42883	42320.1	42642.1	44628.8	5560.66	5565.06	5615.36	5793.65	5564.04	5533.92	6182.78	5557.45	56.6109	57.3815	58.8251	58.7034	59.8883	60.693	60.3553	57.5068
21.1754	45312.4	44722.7	43609.2	43745.8	42931.5	42301.8	42581.6	44613.6	5549.73	5597.22	5564.52	5782.13	5579.34	5491.96	6178.31	5532.35	56.6246	57.3906	58.8744	58.7261	59.8223	60.7117	60.442	57.5225
21.238	45288.2	44695.4	43648.6	43788.1	42883	42307.9	42620.9	44622.7	5556.13	5607.69	5592.29	5769.62	5555.13	5479.57	6188.51	5561.33	56.6563	57.4278	58.8252	58.666	59.8866	60.7005	60.3871	57.5153
21.3006	45288.3	44683.2	43642.6	43766.8	42916.4	42326	42581.5	44607.6	5589.1	5550.41	5600.57	5734.96	5604.1	5477.56	6151.82	5573.33	56.6613	57.4344	58.835	58.6889	59.8483	60.6736	60.4365	57.537
21.3633	45345.7	44716.6	43618.4	43779.1	42898.2	42326.1	42623.9	44601.6	5568.02	5591.8	5606.49	5791.14	5597.23	5525.93	6180.12	5581.83	56.5852	57.3977	58.8692	58.6822	59.8728	60.6827	60.381	57.5463
21.4261	45291.2	44671.1	43627.4	43745.8	42898.2	42329.2	42581.5	44568.3	5547.09	5553.53	5557.8	5791.22	5601.69	5526.33	6138.57	5568.34	56.651	57.4507	58.8483	58.7277	59.8736	60.6783	60.4337	57.5878
21.4888	45330.6	44659.1	43588.1	43730.6	42907.2	42283.7	42578.5	44595.5	5547.28	5575.21	5584.42	5739.22	5553.85	5476.39	6151.38	5581.06	56.6011	57.47	58.9069	58.7392	59.8521	60.7353	60.4408	57.5541
21.5515	45300.4	44701.4	43585	43718.5	42867.9	42308	42611.9	44559.2	5590.62	5594.52	5579.49	5769.4	5584.32	5536.71	6200.43	5539.39	56.6462	57.4178	58.9102	58.7611	59.9134	60.7113	60.4027	57.595
21.6143	45300.3	44662.1	43621.4	43727.6	42852.8	42307.9	42605.8	44601.6	5538.8	5561.67	5602.35	5779.7	5573.42	5483.96	6190.71	5567.92	56.6383	57.4639	58.8643	58.7505	59.933	60.7014	60.4095	57.5441
21.6771	45306.4	44698.4	43618.4	43730.6	42901.2	42274.6	42605.8	44550.1	5591.37	5570.9	5601.95	5734.68	5588.72	5479.59	6177.45	5547.51	56.6387	57.418	58.8684	58.7384	59.867	60.7491	60.4067	57.6082
21.7399	45303.4	44698.4	43621.4	43763.9	42849.7	42277.7	42566.4	44553.2	5591	5598.78	5570.62	5766.38	5559.66	5532.69	6149.6	5561.79	56.6424	57.4225	58.8588	58.6985	59.9348	60.7547	60.458	57.6066
21.8027	45306.4	44695.4	43572.9	43757.9	42886.1	42301.9	42602.7	44592.5	5567.82	5598.4	5577.92	5783.75	5600.09	5522.72	6168.17	5543.59	56.635	57.4263	58.9266	58.7099	59.8905	60.7175	60.4092	57.5521
21.8654	45303.4	44689.3	43566.8	43745.7	42867.9	42262.6	42578.5	44574.4	5591	5588.34	5554.5	5736.69	5548.69	5535.07	6151.38	5569.11	56.6424	57.4326	58.9308	58.7181	59.907	60.7773	60.4408	57.58
21.9282	45264.1	44653.1	43591.1	43730.7	42867.9	42292.8	42548.3	44531.9	5581.36	5606.94	5593.87	5784.64	5602.14	5521.52	6182.24	5535.95	56.6909	57.483	58.9044	58.7472	59.9167	60.7305	60.4911	57.6303
21.991	45282.2	44644	43588	43712.5	42867.9	42289.8	42599.7	44577.4	5536.54	5601.14	5539.12	5782.21	5597.68	5516.73	6180.98	5555.59	56.6609	57.494	58.8991	58.7716	59.9159	60.734	60.4162	57.5738
22.0537	45303.4	44647	43563.9	43694.3	42852.8	42283.7	42578.5	44522.8	5572.15	5606.17	5581.27	5757.08	5560.06	5515.92	6169.04	5530.17	56.6395	57.4908	58.9396	58.792	59.9305	60.7427	60.4444	57.6413
22.1165	45252	44674.2	43560.8	43691.3	42837.6	42244.3	42554.4	44574.3	5570.43	5577.13	5571.82	5747.6	5566.97	5480	6231.66	5550.57	56.7046	57.4506	58.9422	58.7944	59.9533	60.7935	60.4927	57.577
22.1792	45239.9	44671.2	43578.9	43733.7	42864.9	42253.4	42530.1	44540.9	5550.1	5599.97	5533.42	5771.42	5610.64	5481.19	6179.57	5509.31	56.7168	57.4582	58.9106	58.7407	59.9226	60.7804	60.5169	57.6141
22.242	45212.7	44671.2	43569.8	43718.5	42870.9	42226.2	42563.4	44568.2	5589.02	5581.39	5536.78	5733.07	5575.81	5482	6175.64	5531.27	56.7576	57.4552	58.9236	58.7546	59.9076	60.8204	60.4678	57.5818
22.3048	45209.6	44631.8	43551.7	43688.3	42828.6	42208	42521	44538	5588.64	5553.2	5538.96	5774.42	5561.33	5510.3	6160.6	5564.49	56.7614	57.5021	58.949	58.8033	59.9652	60.8524	60.5262	57.6269
22.3675	45249	44631.9	43545.7	43712.5	42858.8	42226.3	42566.4	44519.9	5593.58	5604.23	5560.81	5782.21	5578.67	5552.19	6180.5	5562.19	56.712	57.5103	58.9611	58.7716	59.9253	60.8337	60.4644	57.6504
22.4306	45255	44613.7	43591	43730.6	42861.9	42247.4	42560.4	44495.7	5575.52	5578.73	5553.1	5771.02	5592.43	5524.29	6188.43	5540.62	56.7015	57.53	58.8974	58.7448	59.9235	60.7974	60.4748	57.6788
22.4934	45227.8	44647	43548.7	43679.2	42807.3	42217.1	42542.2	44535	5600.32	5555.11	5534.05	5764.13	5562.98	5515.88	6185.76	5554.85	56.7401	57.4826	58.9523	58.814	59.9957	60.8402	60.5006	57.6293

## Sheet: 125 Hz
Time (hrs)	A1 Z	A2 Z	A3 Z	A4 Z	A5 Z	A6 Z	A7 Z	A8 Z	A1 R	A2 R	A3 R	A4 R	A5 R	A6 R	A7 R	A8 R	A1 C	A2 C	A3 C	A4 C	A5 C	A6 C	A7 C	A8 C
0.00068472	26337.2	25867	25775.7	28973.9	25203.3	24398.6	25419.5	25825.8	4031.81	4061.86	4148.89	5238.43	4038.9	3764.07	4107.57	3967.24	48.9204	49.841	50.0495	44.6806	51.1801	52.8174	50.7561	49.8933
0.0786111	26376.7	25869.9	25786.3	29049.9	25258.1	24493.1	25530.5	25939.8	3955.9	3968.63	4059.92	5165.29	3898.7	3631.49	3972.28	3831.57	48.8236	49.8065	50.0003	44.539	51.0207	52.5646	50.4861	49.6287
0.141982	26391.9	25856.2	25786.2	29077.3	25247.3	24497.6	25539.6	25976.3	3900.75	3896.93	3979.86	5107.17	3795.11	3535.7	3875.88	3726.55	48.7794	49.8122	49.9756	44.4796	51.0103	52.524	50.4377	49.5278
0.205864	26404	25815	25740.5	29086.4	25201.6	24462.5	25544.1	25958	3842.35	3837.28	3919.56	5063.76	3709.96	3454.57	3781.32	3637.81	48.7402	49.8757	50.048	44.4532	51.0786	52.5756	50.4	49.5389
0.269282	26401	25792.2	25711.6	29101.6	25149.8	24418.2	25496.9	25918.3	3792.65	3767.1	3845.94	5012.35	3637.21	3387.56	3713.6	3565.06	48.7325	49.9004	50.0836	44.4153	51.1641	52.6523	50.4753	49.5965
0.332419	26407	25758.6	25658.3	29101.5	25098.1	24367.8	25480.1	25858.9	3738.76	3706.16	3787.5	4970.29	3577.73	3332.57	3642.49	3503.27	48.7066	49.9493	50.1726	44.4041	51.254	52.7466	50.4886	49.696
0.395543	26400.9	25741.8	25609.5	29098.5	25047.8	24322	25442	25798.1	3691.36	3639.7	3729.92	4930.72	3523.84	3285.95	3586.95	3449.55	48.7056	49.9638	50.2534	44.3983	51.3431	52.8338	50.5497	49.8013
0.458702	26407	25722.1	25577.5	29098.4	24994.5	24280.7	25402.4	25741.7	3640.15	3580.89	3669.62	4888.65	3477.49	3242.61	3536.61	3404.63	48.6808	49.9867	50.3	44.3872	51.4412	52.9122	50.6158	49.9005
0.800269	25718.8	24954.7	24704.9	24963.9	23761.7	23798.4	24630.1	24940.9	3225.3	3065.15	3147.6	3188.2	2926.81	3000.56	3120.21	3193.06	49.9001	51.4114	51.9614	51.4244	53.9947	53.9314	52.1143	51.4738
0.872137	25523.9	24822.1	24530.9	24717.1	23624.4	23711.4	24485.1	24819.2	3174.47	3017.99	3110.26	3131.17	2885.43	2974.86	3076.5	3131.13	50.2745	51.6779	52.3257	51.9309	54.3016	54.125	52.4159	51.7139
0.935794	25365.7	24730.8	24405.8	24563	23526.7	23635.1	24360	24717.1	3131.17	2973.51	3071.65	3098.99	2841.76	2938.32	3033.01	3072.09	50.5823	51.8603	52.5877	52.2533	54.5181	54.2919	52.6776	51.9151
0.999034	25253	24642.2	24315.7	24462.2	23448.9	23577.1	24269.9	24642.3	3091.09	2929.62	3037.64	3060.93	2808.03	2904.2	2996.63	3026.99	50.8014	52.0381	52.7763	52.4615	54.692	54.4175	52.8661	52.0632
1.06221	25158.6	24570.5	24237.9	24378.3	23395.5	23528.3	24190.6	24590.4	3056.06	2895.58	3005.3	3027.67	2774.91	2876.2	2964.26	2984.85	50.9861	52.1835	52.9395	52.636	54.8093	54.5242	53.0334	52.1637
1.12553	25079.4	24515.5	24163.1	24309.6	23348.2	23490.1	24131	24540	3023.03	2863.64	2978.49	2996.45	2747.47	2849.58	2934.42	2953.26	51.1412	52.294	53.0986	52.7785	54.9142	54.6065	53.1582	52.2641
1.18857	25012.5	24478.9	24109.7	24247	23314.6	23456.6	24070	24500.3	2994.19	2831.37	2949.38	2971.14	2719.29	2823.58	2912.03	2920.49	51.2728	52.3653	53.21	52.9099	54.9865	54.6783	53.2888	52.3415
1.25164	24957.7	24433.1	24059.3	24190.6	23282.6	23426	24031.8	24462.1	2969.5	2808.32	2925.75	2949.17	2698.62	2802.87	2879.95	2895.61	51.381	52.4589	53.3166	53.0293	55.0575	54.7448	53.366	52.4179
1.31496	24899.7	24404.1	24015	24152.4	23258.1	23406.2	23987.6	24440.8	2947.1	2782.15	2902.92	2926.96	2678.86	2783.47	2857.21	2867.67	51.4967	52.5156	53.4101	53.1083	55.1107	54.7863	53.4598	52.4572
1.37832	24879.9	24376.6	23978.4	24109.6	23241.4	23384.8	23944.8	24416.3	2924.08	2761.28	2883.56	2911.78	2660.02	2766.35	2842.19	2847.04	51.5325	52.5703	53.4876	53.1998	55.1457	54.8324	53.5525	52.5052
1.44139	24844.9	24353.7	23946.4	24079.1	23226.1	23378.7	23918.9	24405.7	2907.06	2743.49	2862.29	2895.6	2643.78	2751.04	2824.2	2825.49	51.6019	52.616	53.5544	53.2638	55.178	54.8426	53.6065	52.523
1.5049	24828.2	24338.5	23914.3	24065.4	23213.8	23366.5	23905.1	24390.3	2887.03	2724.05	2848.53	2871.43	2630.32	2737.46	2802.69	2805.97	51.6323	52.6447	53.6235	53.2882	55.2038	54.8678	53.6321	52.5515
1.568	24812.9	24323.2	23899	24045.5	23204.7	23363.4	23891.4	24378.1	2869.78	2707.16	2826.84	2856.57	2617.21	2722.52	2783.69	2791.89	51.6602	52.674	53.6524	53.3289	55.2223	54.871	53.6583	52.5747
1.63147	24796.2	24304.8	23880.7	24018.1	23195.5	23354.3	23873.1	24367.5	2854.96	2695.01	2809.79	2845.84	2604.11	2711.74	2769.16	2775.46	51.692	52.7113	53.6895	53.3879	55.2408	54.8898	53.6962	52.5939
1.69463	24776.4	24297.2	23862.4	24013.5	23187.9	23346.6	23853.2	24355.3	2847.53	2679	2792.75	2827.82	2596.02	2701.15	2756.94	2763.94	51.7321	52.7241	53.7268	53.3933	55.257	54.9051	53.7383	52.6177
1.75774	24777.9	24285	23848.7	23996.7	23187.9	23340.5	23845.6	24350.7	2832.24	2667.55	2778.75	2818.36	2583.96	2690.73	2743.66	2750.75	51.7251	52.7482	53.7544	53.4287	55.2537	54.9168	53.7521	52.6245
1.8209	24767.2	24277.4	23838	23989	23178.7	23332.9	23830.3	24344.6	2823.3	2656.6	2767.59	2804.99	2578.11	2682.57	2734.47	2739.93	51.7455	52.7624	53.7759	53.4425	55.2744	54.9327	53.7847	52.6352
1.88406	24762.7	24278.9	23830.3	23981.4	23183.3	23331.4	23818.1	24338.5	2812.47	2644.13	2754.31	2796.62	2566.55	2675.11	2723.17	2731.65	51.7526	52.756	53.7899	53.4575	55.2602	54.9343	53.8097	52.6465
1.94724	24759.6	24271.3	23816.6	23970.7	23180.3	23326.8	23807.4	24335.4	2804.4	2633.19	2745.3	2787.9	2561.39	2667.31	2714.52	2721.18	51.7571	52.7702	53.8189	53.4794	55.2662	54.9431	53.8318	52.6507
2.01037	24750.5	24262.1	23810.5	23957	23178.7	23317.6	23805.9	24327.7	2795.64	2627.16	2732.21	2781.32	2551.57	2661.42	2701.96	2712.73	51.7743	52.7889	53.8294	53.5088	55.2673	54.9633	53.8321	52.6654
2.07351	24758.1	24263.6	23801.3	23955.5	23171.1	23316.1	23798.3	24324.7	2783.61	2617.21	2723.74	2771.18	2545.91	2653.97	2693.67	2702.26	51.7554	52.7833	53.8482	53.5095	55.2842	54.965	53.8474	52.6695
2.13671	24749	24259	23786	23946.3	23172.6	23311.5	23786	24321.6	2780.02	2609.14	2719.52	2765.15	2538.84	2648.6	2684.87	2696.86	51.7739	52.7914	53.8822	53.5287	55.2787	54.9744	53.8732	52.6749
2.19989	24755	24259	23789.1	23941.7	23175.7	23306.9	23776.9	24318.6	2770.39	2601.57	2707.5	2757.14	2531.93	2640.8	2678.89	2688.93	51.7587	52.7896	53.8719	53.537	55.2695	54.9833	53.8926	52.6797
2.26293	24753.5	24256	23784.5	23928	23165	23300.8	23758.6	24315.5	2765.07	2596.19	2699.55	2755.58	2530.78	2637.69	2674.37	2683.54	51.7606	52.795	53.8804	53.5677	55.2949	54.997	53.9335	52.685
2.32609	24741.3	24254.4	23776.9	23925	23168.1	23296.2	23760.1	24317.1	2766.29	2588.45	2693.74	2750.25	2523.87	2629.9	2664.65	2676.11	51.7868	52.7966	53.8965	53.5732	55.2857	55.0059	53.9275	52.6799
2.38921	24750.5	24245.3	23766.2	23928	23168.1	23293.2	23744.9	24315.5	2757	2584.95	2687.59	2743.13	2519.05	2624.71	2660.48	2670.88	51.7652	52.816	53.9194	53.5644	55.2845	55.0118	53.9615	52.682
2.45235	24745.9	24251.4	23770.8	23917.3	23165	23291.7	23740.3	24314	2753.92	2578.02	2680.68	2741.91	2513.89	2619.69	2652.55	2665.65	51.7742	52.8009	53.9071	53.5884	55.2905	55.0141	53.97	52.684
2.51556	24742.9	24249.9	23764.7	23914.2	23171.1	23287.1	23737.2	24314	2751.01	2572.81	2672.58	2736.58	2509.72	2616.75	2644.8	2660.59	51.7799	52.803	53.919	53.5939	55.2747	55.0243	53.9751	52.6828
2.57875	24747.4	24251.4	23763.2	23911.2	23171.1	23284	23731.1	24315.5	2743.78	2567.92	2667.46	2733.75	2504.9	2611.57	2639.19	2655.69	51.7685	52.7986	53.9212	53.6001	55.2734	55.0302	53.9877	52.6784
2.64193	24755	24252.9	23758.6	23921.9	23169.5	23279.5	23722	24312.5	2739.47	2563.03	2664.48	2725.01	2502.32	2606.21	2635.7	2652.83	51.7515	52.794	53.931	53.5736	55.2765	55.0397	54.0079	52.6844
2.70508	24758.1	24252.9	23752.5	23918.8	23171.1	23277.9	23708.2	24315.5	2737.22	2560.5	2661.33	2724.66	2497.66	2603.62	2634.19	2648.09	51.7445	52.7934	53.9442	53.5804	55.2715	55.0427	54.0392	52.6766
2.76829	24761.1	24257.5	23752.5	23912.7	23171.1	23274.9	23705.2	24317.1	2734.98	2555.92	2658.85	2723.97	2492.83	2598.43	2628.91	2643.2	51.7375	52.7824	53.9436	53.5942	55.2703	55.0486	54.0449	52.672
2.83149	24764.1	24262.1	23755.5	23923.4	23171.1	23273.4	23699.1	24318.6	2732.74	2551.35	2651.77	2717.71	2490.42	2595.84	2623.31	2640.83	51.7306	52.7712	53.9347	53.5683	55.2697	55.0515	54.0575	52.6682
2.89462	24771.8	24263.6	23763.2	23926.4	23171.1	23271.8	23694.4	24317.1	2730.99	2548.98	2645.2	2715.56	2490.42	2593.25	2617.87	2638.13	51.714	52.7673	53.9155	53.5608	55.2697	55.0545	54.0668	52.6708
2.95792	24767.2	24268.2	23754	23928	23171.1	23265.7	23689.9	24320.1	2733.07	2546.93	2646.66	2713.25	2488.01	2590.15	2614.9	2635.93	51.7242	52.7568	53.9369	53.5567	55.269	55.0683	54.0765	52.6636
3.02132	24773.3	24272.8	23761.6	23932.5	23174.1	23268.8	23689.9	24320.1	2733.74	2544.88	2640.08	2713.76	2485.92	2588.07	2609.97	2633.4	51.7115	52.7462	53.9177	53.5466	55.2611	55.0605	54.0753	52.663
3.08441	24788.5	24277.3	23758.6	23929.5	23177.2	23268.8	23685.3	24321.6	2727.67	2542.83	2639.75	2715.91	2483.83	2583.22	2607	2628.49	51.6779	52.7357	53.9247	53.554	55.2532	55.0592	54.0852	52.6586
3.14784	24796.1	24283.4	23761.6	23935.6	23175.6	23267.3	23688.3	24320.1	2728.5	2540.93	2637.61	2714.1	2481.25	2580.64	2599.93	2628.33	51.6621	52.7219	53.9171	53.5397	55.2563	55.0621	54.0763	52.6618
3.21133	24805.2	24291.1	23776.9	23944.7	23180.2	23265.7	23679.2	24323.2	2729.5	2539.2	2631.87	2715.14	2479.33	2580.47	2598.94	2626.13	51.6431	52.7047	53.8806	53.5193	55.2447	55.0657	54.0972	52.6546
3.27443	24806.8	24298.7	23770.8	23949.3	23180.2	23265.7	23682.2	24327.7	2732.25	2537.46	2636.15	2715.65	2479.33	2578.04	2594.34	2624.08	51.6404	52.6876	53.8957	53.509	55.2447	55.0651	54.089	52.6442
3.33805	24815.9	24304.8	23786	23949.3	23184.8	23265.7	23670	24327.7	2733.25	2538.09	2630.4	2718.15	2479.82	2575.62	2595.47	2624.08	51.6215	52.6744	53.8593	53.5096	55.2338	55.0645	54.1175	52.6442
3.4012	24832.7	24312.4	23789.1	23949.3	23187.9	23265.7	23677.7	24330.8	2732.5	2536.35	2628.26	2720.64	2477.73	2573.2	2588.91	2621.88	51.586	52.6573	53.8516	53.5103	55.2259	55.0638	54.0982	52.637
3.46434	24838.8	24318.5	23790.6	23964.6	23186.3	23267.3	23676.1	24330.8	2733.16	2536.98	2628.43	2717.37	2479.98	2573.37	2588.74	2621.88	51.5734	52.644	53.8482	53.4749	55.2302	55.0602	54.1017	52.637
3.52747	24844.8	24324.6	23789.1	23970.7	23189.4	23267.3	23670	24333.8	2736.41	2537.62	2628.26	2720.56	2480.3	2570.95	2588.08	2619.67	51.5613	52.6308	53.8516	53.462	55.2229	55.0595	54.1156	52.6298
3.59063	24852.4	24333.8	23801.3	23976.8	23192.4	23268.8	23673.1	24338.4	2734.66	2536.03	2624.65	2721.24	2480.63	2571.11	2583.48	2622.69	51.545	52.6105	53.8228	53.4484	55.2157	55.056	54.1074	52.6204
3.65372	24814.4	24341.4	23805.8	23982.9	23198.5	23270.3	23673.1	24341.5	2707.24	2536.82	2625.15	2726.92	2481.27	2568.86	2581.02	2623.02	51.6187	52.5939	53.8125	53.436	55.2012	55.0517	54.1068	52.6138
3.71705	24704.7	24344.5	23811.9	23979.8	23204.6	23271.8	23660.9	24344.5	2669.63	2537.14	2625.81	2731.57	2481.92	2569.02	2584.62	2623.35	51.842	52.5873	53.7987	53.4441	55.1866	55.0481	54.136	52.6072
3.78025	24675.6	24355.2	23818	23990.5	23207.7	23267.3	23673.1	24347.6	2627.97	2538.25	2624	2730.29	2482.25	2568.53	2578.55	2623.67	51.8942	52.5642	53.7843	53.4196	55.1794	55.0589	54.1062	52.6006
3.84346	24677.2	24362.8	23821.1	23989	23210.7	23268.8	23656.3	24347.6	2625.56	2539.03	2624.34	2735.1	2484.99	2568.69	2581.66	2626.21	51.8903	52.5478	53.7774	53.4244	55.1728	55.0553	54.1459	52.6012
3.90665	24675.6	24368.9	23821.1	24002.7	23215.3	23267.3	23670	24353.7	2630.54	2539.66	2626.82	2734.16	2485.48	2568.53	2575.76	2624.33	51.8948	52.5347	53.778	53.3931	55.1618	55.0589	54.1126	52.5875
3.97032	24683.3	24368.9	23830.2	24008.8	23215.3	23273.4	23667	24355.2	2633.92	2542.2	2625.34	2737.35	2487.9	2566.77	2577.89	2627.03	51.8793	52.5353	53.7568	53.3802	55.1624	55.0438	54.1201	52.5847
4.03348	24698.5	24381.1	23836.4	24007.4	23219.9	23274.9	23668.5	24358.3	2635.53	2540.93	2626.01	2744.68	2490.8	2566.94	2575.6	2629.89	51.8472	52.5084	53.7429	53.3854	55.1523	55.0403	54.116	52.5787
4.09687	24704.7	24390.2	23833.4	24016.5	23226	23274.9	23668.5	24361.3	2641.33	2541.88	2630.64	2745.72	2491.45	2566.94	2575.6	2630.22	51.8356	52.4887	53.751	53.3651	55.1377	55.0403	54.116	52.5721
4.16003	24704.7	24393.3	23839.5	24019.6	23232.1	23277.9	23668.5	24362.8	2646.47	2544.73	2631.31	2748.56	2494.52	2564.85	2575.6	2635.46	51.8367	52.4827	53.7373	53.359	55.1238	55.0324	54.116	52.5701
4.22327	24718.4	24399.4	23851.6	24015	23235.2	23279.5	23668.5	24370.5	2647.94	2545.37	2630.17	2753.04	2494.85	2565.02	2575.6	2638.82	51.8079	52.4695	53.7092	53.3705	55.1166	55.0288	54.116	52.5542
4.28649	24721.5	24404	23857.7	24027.2	23236.7	23281	23668.5	24370.5	2653.41	2545.84	2630.83	2751.93	2499.85	2565.18	2573.13	2638.82	51.8027	52.4597	53.6954	53.3427	55.1142	55.0252	54.1154	52.5542
4.34963	24729.1	24411.6	23850.1	24027.2	23239.7	23282.5	23665.5	24372	2654.22	2546.63	2634.96	2756.93	2502.6	2565.35	2575.27	2644.05	51.7867	52.4432	53.7139	53.344	55.1076	55.0215	54.123	52.5521
4.413	24724.5	24414.7	23859.3	24033.3	23245.8	23282.5	23662.4	24378.1	2661.46	2546.95	2635.97	2760.13	2505.67	2565.35	2577.4	2647.25	51.798	52.4367	53.6933	53.3311	55.0938	55.0215	54.1306	52.5396
4.47679	24733.7	24420.8	23863.9	24025.7	23248.9	23190.9	23663.9	24379.6	2665.01	2550.13	2636.47	2769.26	2508.42	2516.69	2575.1	2649.95	51.7794	52.4242	53.6829	53.3506	55.0872	55.2286	54.1265	52.5368
4.54002	24738.2	24422.3	23865.4	24036.3	23248.9	22997.1	23650.2	24381.1	2668.08	2550.28	2636.64	2767.98	2513.26	2402.38	2573.61	2655.19	51.7705	52.4209	53.6796	53.3263	55.0884	55.6697	54.158	52.5348
4.60333	24739.8	24428.4	23863.9	24028.7	23256.5	22994.1	23512.8	24385.7	2670.82	2550.92	2643.92	2774.61	2511.66	2382.9	2477.96	2655.69	51.7678	52.4078	53.6848	53.3451	55.0697	55.6723	54.454	52.5249
4.66679	24739.8	24433	23868.4	24030.2	23256.5	22994.1	23512.8	24387.2	2675.97	2553.94	2644.43	2777.28	2516.5	2378.11	2477.96	2660.93	51.769	52.3985	53.6746	53.3424	55.0709	55.6711	54.454	52.5229
4.73009	24747.4	24439.1	23882.2	24040.9	23264.1	22997.1	23502.2	24390.3	2679.37	2557.12	2640.97	2778.51	2519.74	2376.02	2484.18	2663.8	51.7536	52.386	53.6424	53.3186	55.0536	55.6631	54.4806	52.5169
4.79342	24751.9	24437.5	23882.2	24040.9	23265.7	23001.7	23512.8	24390.3	2679.86	2556.96	2643.45	2781.01	2524.75	2371.7	2477.96	2666.34	51.7441	52.3894	53.643	53.3193	55.0512	55.6509	54.454	52.5175
4.85702	24748.9	24439.1	23883.7	24036.3	23267.2	23001.7	23499.1	24396.4	2684.69	2559.66	2646.11	2785.48	2529.77	2371.7	2481.41	2667.01	51.7517	52.3866	53.6402	53.3308	55.0487	55.6509	54.4871	52.5043
4.92063	24750.5	24443.7	23876.1	24034.8	23270.3	23004.7	23512.8	24396.4	2690.01	2560.14	2650.24	2790.31	2534.94	2372.01	2477.96	2672.09	51.7496	52.3768	53.6586	53.3354	55.0428	55.6435	54.454	52.5055
4.98378	24755	24443.7	23886.8	24050.1	23279.4	23004.7	23514.3	24397.9	2687.92	2562.69	2648.93	2789.57	2538.36	2374.41	2475.66	2674.79	51.7395	52.3773	53.634	53.3009	55.0218	55.6441	54.45	52.5028
5.04696	24762.6	24445.2	23880.7	24050.1	23276.4	23004.7	23473.1	24402.5	2688.74	2562.84	2655.72	2792.07	2540.45	2374.41	2449.35	2677.84	51.7236	52.3741	53.6495	53.3016	55.0296	55.6441	54.5401	52.4935
5.11023	24758	24451.3	23888.3	24050.1	23282.5	23006.3	23450.3	24405.6	2693.4	2563.48	2654.07	2794.57	2543.54	2374.57	2446.98	2685.79	51.7344	52.361	53.6318	53.3023	55.0158	55.6403	54.5933	52.4888
5.17335	24758	24452.8	23888.3	24051.6	23287	23007.8	23457.9	24405.6	2698.56	2563.64	2659.05	2797.25	2544.03	2374.73	2433.1	2688.33	51.7356	52.3577	53.6331	53.2995	55.0051	55.6366	54.572	52.4894
5.23686	24764.1	24452.8	23895.9	24051.6	23288.6	23009.3	23445.7	24408.6	2699.22	2566.19	2657.4	2799.76	2549.05	2377.28	2419.63	2691.21	51.7228	52.3583	53.6153	53.3001	55.0027	55.6336	54.5975	52.4834
5.30017	24770.2	24457.4	23897.4	24050.1	23293.2	23006.3	23433.5	24411.7	2702.46	2564.11	2657.57	2804.58	2554.39	2376.96	2423.26	2696.62	51.7107	52.348	53.6119	53.3049	54.9932	55.6409	54.6271	52.4781
5.36329	24771.8	24452.8	23894.4	24044	23294.7	23010.9	23448.7	24408.6	2705.2	2566.19	2659.72	2808.88	2559.41	2377.44	2415.06	2701.37	51.7081	52.3583	53.6194	53.3197	54.9908	55.6298	54.5892	52.4859
5.42652	24770.2	24454.3	23899	24047	23293.2	23012.4	23447.2	24413.2	2710.19	2566.34	2660.23	2809.23	2561.67	2379.99	2414.91	2704.41	51.7125	52.3551	53.6091	53.3129	54.9951	55.6268	54.5927	52.4767
5.48972	24773.3	24457.4	23899	24051.6	23294.7	23010.9	23436.5	24413.2	2710.52	2566.66	2662.72	2812.27	2564.26	2379.83	2418.69	2712.04	51.7062	52.3486	53.6097	53.3034	54.9921	55.6304	54.6188	52.4785
5.55296	24773.3	24452.8	23895.9	24040.9	23296.2	23013.9	23441.1	24416.3	2713.1	2568.74	2664.87	2816.03	2569.28	2380.15	2416.72	2712.37	51.7067	52.3589	53.6172	53.3284	54.9898	55.623	54.6075	52.472
5.61634	24768.7	24460.4	23892.9	24045.5	23303.9	23009.3	23447.2	24417.8	2715.19	2566.98	2667.02	2819.06	2572.54	2382.07	2417.35	2717.63	51.7168	52.342	53.6247	53.319	54.9724	55.6348	54.5933	52.4699
5.68004	24773.3	24455.9	23899	24048.6	23302.3	23015.4	23442.6	24417.8	2715.68	2569.05	2667.69	2819.42	2574.8	2380.3	2419.32	2720.17	51.7073	52.3523	53.611	53.3121	54.9767	55.6194	54.6046	52.4705
5.7436	24770.2	24455.9	23902	24051.6	23310	23012.4	23444.2	24420.9	2720.51	2569.05	2668.03	2822.28	2580.49	2382.39	2419.48	2720.51	51.7149	52.3523	53.6041	53.306	54.9599	55.6274	54.601	52.4639
5.80675	24774.8	24463.5	23900.5	24044	23311.5	23015.4	23430.4	24420.9	2721.01	2567.3	2667.86	2826.39	2585.51	2380.3	2425.39	2728.13	51.7053	52.3355	53.6076	53.3243	54.9576	55.6194	54.6348	52.4658
5.87014	24776.3	24463.5	23897.4	24047	23311.5	23009.3	23444.2	24422.4	2723.75	2567.3	2670.01	2826.74	2587.94	2384.47	2421.92	2728.3	51.7028	52.3355	53.6151	53.3175	54.9582	55.6354	54.6015	52.4626
5.93365	24770.2	24460.4	23895.9	24044	23310	23012.4	23436.5	24420.9	2730.82	2569.53	2672.33	2828.89	2592.62	2387.18	2426.02	2733.22	51.7173	52.3426	53.6191	53.3249	54.9631	55.6286	54.6206	52.467
5.99686	24770.2	24457.4	23892.9	24033.3	23314.6	23013.9	23438	24420.9	2733.4	2571.76	2674.48	2832.63	2595.56	2387.34	2423.73	2735.76	51.7179	52.3497	53.6265	53.35	54.9529	55.6249	54.6165	52.4676
6.06006	24767.2	24457.4	23891.3	24042.4	23314.6	23018.5	23430.4	24423.9	2735.65	2571.76	2674.3	2831.21	2597.99	2385.41	2427.83	2738.64	51.7248	52.3497	53.63	53.329	54.9536	55.6133	54.6354	52.4617
6.12401	24768.7	24455.9	23899	24040.9	23310	23021.5	23430.4	24420.9	2735.82	2574.15	2672.67	2836.03	2604.76	2383.33	2427.83	2743.39	51.7216	52.3535	53.6122	53.3337	54.9664	55.6053	54.6354	52.4695
6.18784	24774.8	24462	23895.9	24040.9	23310	23023.1	23439.6	24423.9	2733.91	2572.24	2674.82	2838.53	2609.61	2383.49	2426.33	2746.27	51.7083	52.3399	53.6197	53.3343	54.9676	55.6015	54.6134	52.4635
6.25156	24767.2	24460.4	23891.3	24041	23311.5	23021.5	23424.3	24423.9	2738.23	2572.08	2674.3	2841.03	2612.21	2385.72	2432.09	2751.35	51.7254	52.3432	53.63	53.335	54.9646	55.6059	54.6508	52.4648
6.31477	24774.8	24455.9	23888.3	24037.9	23316.1	23015.4	23427.4	24423.9	2739.06	2574.15	2676.45	2843.17	2612.71	2389.89	2432.4	2753.89	51.7095	52.3535	53.6375	53.3424	54.9539	55.6218	54.6437	52.4654
6.37832	24773.3	24452.8	23891.3	24027.2	23316.1	23020	23439.6	24422.4	2741.47	2576.38	2676.79	2846.91	2615.14	2390.37	2428.78	2758.8	51.7133	52.3606	53.6307	53.3675	54.9546	55.6107	54.614	52.47
6.44156	24768.7	24460.4	23894.4	24027.2	23317.6	23020	23441.1	24425.4	2746.13	2574.62	2674.64	2846.91	2615.31	2392.76	2428.93	2759.15	51.724	52.3438	53.6232	53.3675	54.9509	55.6113	54.6104	52.4634
6.50516	24765.7	24458.9	23888.3	24033.3	23314.6	23020	23436.5	24423.9	2745.8	2577.02	2676.45	2845.13	2612.55	2392.76	2430.9	2761.52	51.7304	52.3476	53.6375	53.3533	54.9574	55.6113	54.6217	52.4673
6.56876	24761.1	24455.9	23883.7	24021.1	23316.1	23015.4	23428.9	24423.9	2745.29	2576.7	2680.92	2851.19	2612.71	2392.29	2432.56	2764.06	51.7399	52.3541	53.649	53.3824	54.9539	55.6224	54.6402	52.4679
6.63191	24767.2	24454.3	23888.3	24033.3	23317.6	23020	23436.5	24423.9	2745.96	2576.53	2678.94	2847.63	2612.89	2390.37	2430.9	2766.6	51.7272	52.3574	53.6381	53.354	54.9503	55.6107	54.6217	52.4685
6.69523	24767.2	24452.8	23879.1	24025.7	23316.1	23018.5	23433.5	24423.9	2745.96	2576.38	2682.89	2851.74	2612.71	2392.6	2430.59	2766.6	51.7272	52.3606	53.66	53.3722	54.9539	55.6151	54.6289	52.4685
6.75839	24765.7	24448.2	23879.1	24019.6	23316.1	23013.9	23428.9	24422.4	2748.37	2578.44	2680.4	2853.51	2615.14	2394.53	2430.11	2766.43	51.731	52.371	53.6593	53.3864	54.9546	55.6267	54.6396	52.4718
6.82199	24756.6	24448.2	23882.2	24021.1	23314.6	23017	23419.7	24423.9	2749.94	2578.44	2683.23	2851.19	2614.97	2394.85	2434.05	2769.15	51.7506	52.371	53.6531	53.3824	54.9581	55.6193	54.6621	52.4691
6.88515	24764.1	24452.8	23885.2	24025.7	23314.6	23017	23418.2	24423.9	2748.2	2576.38	2681.08	2851.74	2617.4	2394.85	2433.9	2769.15	51.7342	52.3606	53.6456	53.3722	54.9587	55.6193	54.6656	52.4691
6.94831	24752	24448.2	23883.7	24021.1	23319.1	23020	23424.3	24422.4	2749.44	2575.89	2680.92	2853.69	2615.48	2395.16	2432.09	2771.51	51.7602	52.3705	53.649	53.3831	54.9474	55.6119	54.6508	52.4731
7.01172	24752	24449.8	23880.7	24013.5	23317.6	23015.4	23422.8	24420.9	2746.86	2576.06	2683.06	2857.79	2612.89	2394.69	2431.93	2773.89	51.7596	52.3671	53.6565	53.4013	54.9503	55.6231	54.6544	52.4769
7.07492	24758.1	24445.2	23880.7	24007.4	23316.1	23018.5	23428.9	24417.8	2747.53	2575.58	2685.55	2862.06	2612.71	2395	2430.11	2773.54	51.7469	52.377	53.6571	53.4162	54.9539	55.6157	54.6396	52.4835
7.13795	24752	24440.6	23879.1	24002.8	23319.1	23017	23424.3	24417.8	2749.44	2577.65	2687.86	2861.51	2615.48	2394.85	2429.65	2773.54	51.7602	52.3873	53.6612	53.4265	54.9474	55.6193	54.6502	52.4835
7.20117	24753.5	24443.7	23868.4	24001.3	23316.1	23013.9	23422.8	24417.8	2749.61	2575.42	2689.15	2861.33	2615.14	2396.93	2429.49	2776.08	51.757	52.3802	53.6859	53.4299	54.9546	55.6273	54.6538	52.4841
7.26438	24742.9	24442.1	23874.5	24004.3	23316.1	23017	23407.5	24416.3	2753.58	2577.8	2687.34	2861.69	2615.14	2399.64	2435.23	2775.91	51.7805	52.3841	53.6716	53.4231	54.9546	55.6205	54.6912	52.4875
7.3278	24739.8	24440.6	23870	24002.8	23317.6	23015.4	23410.6	24414.8	2753.24	2577.65	2689.32	2861.51	2615.31	2401.88	2435.54	2775.74	51.7869	52.3873	53.6824	53.4265	54.9509	55.6249	54.6841	52.4907
7.39094	24747.4	24433	23871.5	24005.9	23317.6	23015.4	23421.3	24414.8	2754.09	2576.84	2689.49	2861.88	2615.31	2401.88	2431.77	2778.28	51.7709	52.4037	53.6791	53.4197	54.9509	55.6249	54.6579	52.4913
7.45415	24745.9	24439.1	23863.9	23996.7	23316.1	23012.4	23413.6	24413.2	2753.92	2577.48	2691.12	2868.28	2617.57	2403.96	2438.3	2780.64	51.7742	52.3907	53.6968	53.442	54.9552	55.6329	54.6776	52.4953
7.51729	24739.8	24431.4	23865.4	23999.8	23311.5	23015.4	23413.6	24411.7	2753.24	2579.23	2688.8	2866.14	2619.49	2404.28	2438.3	2783.01	51.7869	52.4076	53.6928	53.4346	54.9666	55.6255	54.6776	52.4991
7.58048	24738.3	24429.9	23863.9	23993.7	23314.6	23013.9	23403	24407.1	2753.07	2579.07	2688.64	2867.92	2617.4	2404.12	2442.07	2785.03	51.7901	52.4109	53.6961	53.4488	54.9587	55.6291	54.7036	52.5097
7.64398	24730.7	24431.4	23854.7	23993.7	23314.6	23007.8	23396.8	24407.1	2754.81	2579.23	2692.58	2865.42	2619.83	2405.89	2443.87	2785.03	51.8067	52.4076	53.718	53.4482	54.9594	55.6445	54.7186	52.5097
7.70718	24733.7	24426.9	23860.8	23983	23311.5	23007.8	23404.5	24407.1	2749.99	2578.75	2690.78	2866.64	2619.49	2408.28	2442.23	2787.57	51.7991	52.4174	53.7036	53.4727	54.9666	55.6451	54.7001	52.5103
7.77046	24729.1	24422.3	23859.3	23978.4	23313	23012.4	23398.4	24405.6	2752.06	2580.81	2690.6	2866.1	2622.08	2408.76	2444.03	2789.94	51.8093	52.4279	53.7071	53.4828	54.9637	55.6341	54.715	52.5141
7.83387	24727.6	24422.3	23848.6	23983	23308.4	23010.9	23398.4	24407.1	2751.89	2583.35	2694.37	2864.15	2621.57	2408.6	2444.03	2787.57	51.8125	52.4284	53.7324	53.472	54.9745	55.6377	54.715	52.5103
7.89702	24729.1	24417.7	23848.6	23981.5	23313	23010.9	23403	24405.6	2749.49	2585.42	2696.86	2863.97	2622.08	2411	2444.51	2789.94	51.8087	52.4388	53.733	53.4754	54.9637	55.6383	54.7042	52.5141
7.9602	24720	24416.2	23847.1	23983	23313	23010.9	23392.3	24402.6	2753.62	2585.26	2696.68	2861.66	2619.65	2411	2448.27	2789.59	51.8291	52.4421	53.7365	53.4714	54.963	55.6383	54.7305	52.5207
8.02335	24724.6	24420.8	23844	23975.4	23311.5	23006.3	23401.4	24401	2748.98	2583.2	2693.86	2863.25	2619.49	2412.91	2446.79	2791.96	51.8182	52.4317	53.7428	53.489	54.9666	55.6501	54.7085	52.5247
8.0866	24716.9	24417.7	23850.1	23975.4	23311.5	23007.8	23384.7	24396.5	2753.28	2585.42	2692.06	2863.25	2617.06	2410.68	2459.66	2791.44	51.8355	52.4388	53.7284	53.489	54.9659	55.6457	54.7514	52.5345
8.15002	24716.9	24413.1	23839.5	23970.8	23310	23007.8	23384.7	24396.5	2753.28	2587.48	2695.83	2865.19	2616.89	2413.08	2459.66	2788.9	51.8355	52.4493	53.7537	53.4999	54.9696	55.6463	54.7514	52.5338
8.21322	24716.9	24410.1	23842.5	23963.2	23311.5	23006.3	23389.2	24396.5	2753.28	2584.61	2693.69	2866.78	2614.63	2415.31	2457.7	2788.9	51.8355	52.4552	53.7461	53.5176	54.9653	55.6507	54.74	52.5338
8.27645	24715.4	24405.5	23834.9	23967.7	23310	23001.7	23374	24394.9	2753.12	2586.68	2695.31	2864.83	2616.89	2414.83	2460.98	2788.73	51.8386	52.4656	53.764	53.5067	54.9696	55.6618	54.7769	52.5372
8.33965	24706.3	24404	23836.4	23963.2	23310	23004.7	23377.1	24393.4	2754.68	2583.97	2693	2866.78	2619.31	2417.54	2461.3	2788.55	51.8585	52.4684	53.7599	53.5176	54.9702	55.655	54.7698	52.5405
8.40286	24713.9	24407	23830.3	23957	23305.4	23001.7	23374	24393.4	2752.95	2586.83	2694.79	2868.54	2618.8	2417.23	2460.98	2786.01	51.8419	52.4624	53.7744	53.532	54.9811	55.6624	54.7769	52.5399
8.466	24707.8	24407	23834.9	23957	23305.4	23003.2	23386.2	24388.8	2752.27	2586.83	2690.35	2866.05	2623.65	2419.78	2454.95	2788.03	51.8547	52.4624	53.7628	53.5313	54.9824	55.6593	54.7465	52.5503
8.52921	24704.7	24396.4	23831.8	23950.9	23305.4	23003.2	23381.6	24385.8	2754.51	2588.25	2690.01	2865.32	2626.08	2422.18	2456.9	2787.69	51.8617	52.4859	53.7696	53.5449	54.983	55.6599	54.7579	52.5569
8.59256	24694	24400.9	23828.8	23947.9	23310	23001.7	23377.1	24385.8	2755.89	2586.19	2689.66	2867.45	2624.16	2422.02	2458.86	2787.69	51.8848	52.4755	53.7765	53.5524	54.9715	55.6636	54.7692	52.5569
8.65573	24701.7	24397.9	23821.1	23952.5	23306.9	22998.6	23377.1	24381.2	2751.6	2585.87	2693.76	2863.02	2626.25	2421.7	2458.86	2789.7	51.8675	52.4821	53.7951	53.5408	54.9794	55.671	54.7692	52.5674
8.71895	24695.6	24388.7	23818.1	23941.8	23310	22997.1	23364.9	24379.7	2750.92	2589.99	2695.9	2866.73	2626.59	2421.54	2462.46	2784.46	51.8803	52.5029	53.8026	53.5661	54.9722	55.6746	54.799	52.5694
8.7821	24692.5	24394.8	23812	23938.7	23303.9	22994.1	23371	24376.6	2748.01	2593.17	2695.21	2866.36	2623.48	2426.01	2458.23	2784.11	51.8861	52.4904	53.8164	53.5729	54.9859	55.6833	54.7835	52.576
8.84533	24683.3	24391.8	23818.1	23946.4	23305.4	22994.1	23360.3	24376.6	2749.57	2592.85	2693.42	2864.78	2621.22	2426.01	2461.97	2786.65	51.906	52.4969	53.802	53.5551	54.9817	55.6833	54.8098	52.5766
8.90853	24680.3	24390.2	23815	23941.8	23305.4	22994.1	23369.4	24376.6	2749.23	2595.23	2693.08	2864.24	2621.22	2423.62	2458.06	2786.65	51.9124	52.5009	53.8089	53.5654	54.9817	55.6826	54.7871	52.5766
8.97197	24686.4	24384.2	23807.4	23929.6	23302.3	22997.1	23367.9	24373.6	2747.34	2599.66	2692.22	2867.76	2618.46	2423.94	2460.34	2786.3	51.899	52.5152	53.826	53.5941	54.9883	55.6753	54.7912	52.5832
9.03516	24680.3	24385.7	23810.5	23928.1	23302.3	22992.5	23369.4	24372	2746.66	2599.82	2692.57	2865.09	2616.03	2425.85	2462.93	2786.12	51.9118	52.5118	53.8191	53.5967	54.9876	55.687	54.7883	52.5866
9.09847	24677.2	24381.1	23801.3	23934.2	23299.3	22994.1	23369.4	24369	2746.33	2599.34	2696.49	2860.84	2615.69	2426.01	2458.06	2785.78	51.9182	52.5217	53.8411	53.5817	54.9948	55.6833	54.7871	52.5931
9.16173	24675.7	24376.6	23807.4	23934.2	23296.2	22991	23369.4	24367.5	2746.15	2601.39	2694.7	2858.35	2625.05	2428.09	2455.63	2785.61	51.9215	52.5321	53.8267	53.5811	55.0046	55.6913	54.7865	52.5964
9.22501	24672.6	24368.9	23801.3	23917.4	23296.2	22986.4	23367.9	24367.5	2743.25	2600.58	2694.02	2861.33	2629.9	2430	2455.47	2783.07	51.9273	52.5486	53.8405	53.6201	55.0059	55.703	54.79	52.5957
9.28822	24668.1	24373.5	23793.7	23915.8	23294.7	22989.5	23364.9	24362.9	2745.31	2595.99	2695.63	2858.66	2629.73	2427.92	2455.15	2782.55	51.9375	52.5375	53.8584	53.6229	55.0095	55.695	54.7972	52.6057
9.35138	24662	24365.8	23796.7	23918.9	23288.6	22986.4	23358.8	24361.4	2744.64	2597.72	2693.5	2854.05	2626.62	2430	2456.95	2784.91	51.9503	52.5546	53.8509	53.6146	55.0232	55.703	54.8121	52.6095
9.41459	24663.5	24365.8	23790.6	23914.3	23288.6	22988	23349.6	24361.4	2739.67	2595.18	2695.29	2856	2626.62	2430.16	2460.85	2782.38	51.9459	52.554	53.8653	53.6255	55.0232	55.6993	54.8349	52.6089
9.47777	24660.4	24361.3	23784.5	23912.8	23288.6	22983.4	23349.6	24358.3	2739.33	2594.7	2694.6	2853.32	2626.62	2429.68	2458.42	2782.03	51.9524	52.5638	53.8791	53.6283	55.0232	55.7104	54.8343	52.6155
9.54098	24655.8	24359.7	23790.6	23909.7	23284	22980.3	23352.6	24355.3	2738.82	2597.08	2692.81	2850.48	2630.95	2431.75	2456.31	2779.15	51.9621	52.5678	53.8647	53.6345	55.0354	55.7184	54.8265	52.6215
9.60436	24655.8	24358.2	23783	23906.7	23281	22983.4	23345	24355.3	2736.26	2594.38	2694.43	2852.6	2628.19	2432.07	2462.81	2779.15	51.9615	52.5704	53.8827	53.642	55.042	55.711	54.8462	52.6215
9.66774	24651.3	24350.6	23778.4	23906.7	23282.5	22981.9	23340.4	24352.2	2738.32	2598.64	2693.91	2850.11	2625.94	2434.31	2462.33	2778.8	51.9717	52.5881	53.893	53.6414	55.0376	55.7153	54.857	52.6282
9.73092	24651.3	24355.2	23779.9	23906.7	23284	22975.8	23342	24350.7	2738.32	2596.59	2691.61	2850.11	2621.26	2433.67	2464.92	2778.63	51.9717	52.5776	53.8889	53.6414	55.0328	55.7301	54.854	52.6314
9.79421	24648.2	24352.1	23781.5	23894.5	23282.5	22972.7	23345	24349.1	2737.99	2596.27	2691.78	2853.64	2621.09	2438.13	2462.81	2775.92	51.9781	52.5843	53.8854	53.6701	55.0363	55.7387	54.8462	52.6341
9.85738	24643.6	24349	23770.8	23889.9	23279.5	22975.8	23345	24344.6	2740.04	2595.94	2695.53	2853.1	2618.33	2440.85	2460.38	2775.4	51.9884	52.5909	53.911	53.6803	55.0429	55.7319	54.8456	52.644
9.92049	24637.5	24344.5	23775.4	23897.5	23276.4	22974.2	23328.2	24343	2736.8	2598	2693.57	2851.52	2620.41	2440.68	2465.91	2772.69	52.0007	52.6013	53.8999	53.6626	55.0508	55.7357	54.8869	52.6467
9.98362	24637.5	24339.9	23763.2	23897.5	23274.9	22969.7	23338.9	24341.5	2731.67	2600.04	2694.67	2849.03	2622.66	2442.59	2459.74	2772.52	51.9995	52.6118	53.9282	53.6619	55.0551	55.7474	54.8599	52.6499
10.0469	24631.4	24339.9	23770.8	23893	23273.4	22971.2	23334.3	24338.5	2731	2597.51	2693.05	2848.49	2620.07	2442.75	2466.55	2769.65	52.0123	52.6112	53.9103	53.6721	55.058	55.7437	54.8725	52.6559
10.1099	24633	24336.8	23758.6	23879.2	23274.9	22969.7	23320.6	24335.4	2731.17	2599.72	2694.15	2849.34	2620.24	2442.59	2472.39	2769.3	52.0091	52.6184	53.9386	53.7037	55.0544	55.7474	54.9066	52.6625
10.1734	24631.4	24332.3	23764.7	23879.2	23268.8	22965.1	23322.1	24333.9	2733.57	2601.77	2689.89	2846.86	2621.98	2444.5	2472.55	2769.13	52.0129	52.6289	53.9235	53.703	55.0695	55.7592	54.9031	52.6659
10.2366	24626.9	24326.2	23758.6	23874.6	23270.3	22966.6	23308.4	24330.8	2733.06	2603.66	2689.2	2846.31	2619.73	2444.66	2492.95	2766.25	52.0226	52.6427	53.9374	53.7134	55.0652	55.7554	54.941	52.6718
10.2999	24622.3	24330.7	23757.1	23873.1	23270.3	22963.6	23297.7	24329.3	2735.12	2604.14	2689.04	2841.17	2619.73	2446.73	2491.82	2768.61	52.0329	52.6328	53.9408	53.7154	55.0652	55.7634	54.9661	52.6757
10.363	24623.8	24323.1	23757.1	23876.1	23267.3	22962.1	23306.9	24330.8	2735.29	2605.86	2689.04	2839.05	2621.81	2446.57	2485.51	2766.25	52.0296	52.6498	53.9408	53.7079	55.0731	55.7672	54.9427	52.6718
10.4262	24622.3	24323.1	23755.5	23874.6	23267.3	22960.5	23302.3	24324.7	2735.12	2605.86	2691.33	2836.38	2619.39	2446.4	2487.45	2763.03	52.0329	52.6498	53.9449	53.7107	55.0724	55.7709	54.9541	52.6844
10.4895	24617.7	24320.1	23749.4	23860.9	23267.3	22957.5	23288.6	24321.7	2732.06	2605.54	2690.65	2839.73	2619.39	2448.47	2495.7	2760.15	52.0419	52.6565	53.9588	53.7429	55.0724	55.779	54.9889	52.6904
10.5527	24614.7	24318.5	23744.9	23870	23265.7	22957.5	23302.3	24321.7	2731.72	2607.91	2690.13	2835.85	2616.79	2450.86	2492.3	2757.62	52.0483	52.6604	53.9691	53.7209	55.0754	55.7796	54.9554	52.6898
10.6158	24611.6	24312.4	23740.3	23867	23262.7	22949.9	23287	24318.6	2728.81	2607.26	2694.56	2837.97	2616.45	2452.45	2519.78	2757.28	52.0543	52.6736	53.9809	53.7285	55.0827	55.7987	54.9988	52.6964
10.6791	24611.6	24315.5	23741.8	23862.4	23261.1	22956	23232.1	24317.1	2726.25	2607.58	2692.26	2837.42	2616.28	2453.09	2530.81	2754.58	52.0537	52.667	53.9768	53.7388	55.0863	55.7839	55.1332	52.699
10.7424	24599.4	24309.4	23737.2	23860.9	23258.1	22951.4	23222.9	24312.5	2730.03	2609.46	2694.21	2837.25	2615.94	2452.61	2517.72	2754.06	52.0807	52.6808	53.9878	53.7422	55.0935	55.7951	55.1519	52.709
10.8055	24604	24309.4	23735.7	23851.7	23255	22951.4	23226	24309.5	2727.98	2609.46	2694.04	2836.16	2615.59	2455	2508.38	2751.19	52.0704	52.6808	53.9913	53.7628	55.1008	55.7957	55.142	52.715
10.8687	24597.9	24306.3	23734.2	23856.3	23252	22948.3	23218.4	24307.9	2729.87	2609.14	2693.87	2831.74	2617.67	2457.06	2512.4	2751.01	52.0839	52.6874	53.9947	53.7512	55.1087	55.8037	55.1614	52.7183
10.9318	24591.8	24304.8	23722	23844.1	23253.5	22949.9	23221.4	24304.9	2729.19	2608.97	2694.96	2835.26	2615.43	2459.62	2517.56	2748.14	52.0968	52.6908	54.0232	53.7801	55.1043	55.8006	55.1554	52.7243
10.9948	24593.3	24300.2	23729.6	23848.7	23250.5	22948.3	23212.3	24304.9	2731.92	2605.96	2693.35	2830.84	2615.09	2459.45	2516.58	2748.14	52.0943	52.7001	54.0052	53.7684	55.1116	55.8043	55.1772	52.7243
11.0579	24588.7	24292.6	23720.4	23842.6	23250.5	22942.2	23219.9	24300.3	2731.42	2610.2	2697.25	2832.6	2615.09	2461.19	2514.98	2747.63	52.1039	52.7179	54.0273	53.7828	55.1116	55.8198	55.1585	52.7342
11.121	24593.3	24289.5	23723.5	23834.9	23248.9	22939.2	23206.2	24300.3	2731.92	2609.87	2695.13	2831.7	2612.49	2463.25	2515.92	2747.63	52.0943	52.7245	54.0197	53.8001	55.1146	55.8279	55.1917	52.7342
11.1843	24584.1	24294.1	23722	23830.3	23245.9	22939.2	23210.7	24295.7	2733.47	2607.84	2694.96	2831.15	2612.15	2460.87	2513.99	2747.11	52.1143	52.7139	54.0232	53.8104	55.1218	55.8272	55.1802	52.7442
11.2473	24587.2	24288	23718.9	23836.5	23239.8	22936.1	23212.3	24295.7	2728.69	2607.19	2697.09	2826.92	2613.89	2462.93	2516.58	2747.11	52.1066	52.7271	54.0307	53.7952	55.1369	55.8353	55.1772	52.7442
11.3104	24584.1	24278.9	23717.4	23836.5	23239.8	22934.6	23184.9	24291.2	2728.35	2611.27	2696.91	2824.44	2611.47	2462.77	2554.66	2749.13	52.113	52.7482	54.0343	53.7945	55.1363	55.8389	55.2533	52.7547
11.3735	24582.6	24278.9	23709.8	23833.4	23239.8	22933.1	23177.2	24289.6	2730.74	2611.27	2698.52	2824.08	2611.47	2464.99	2558.64	2748.95	52.1168	52.7482	54.0522	53.8014	55.1363	55.8433	55.2728	52.7581
11.4366	24579.6	24281.9	23705.2	23830.3	23238.3	22936.1	23174.2	24289.6	2730.41	2611.59	2695.53	2821.24	2611.3	2465.32	2558.31	2748.95	52.1233	52.7416	54.0621	53.8078	55.1398	55.8359	55.2801	52.7581
11.4995	24573.5	24275.8	23706.7	23825.8	23235.2	22931.6	23171.1	24285.1	2729.73	2610.94	2693.24	2820.7	2610.96	2467.22	2557.97	2748.44	52.1362	52.7548	54.0579	53.818	55.1471	55.8476	55.2873	52.7679
11.5626	24571.9	24272.8	23703.7	23821.2	23236.7	22931.6	23160.4	24285.1	2729.56	2610.61	2692.89	2820.16	2611.13	2467.22	2559.21	2748.44	52.1395	52.7615	54.0649	53.8284	55.1435	55.8476	55.3135	52.7679
11.6257	24568.9	24271.2	23702.1	23821.2	23233.7	22928.5	23154.3	24280.5	2731.78	2610.45	2692.72	2817.69	2610.79	2469.28	2558.54	2747.92	52.1466	52.7648	54.0684	53.8278	55.1508	55.8557	55.3281	52.7779
11.6887	24565.8	24271.2	23693	23812	23232.2	22923.9	23142.1	24277.4	2731.44	2610.45	2694.15	2816.61	2608.2	2473.56	2562.02	2745.05	52.1531	52.7648	54.0899	53.8484	55.1537	55.8682	55.3586	52.7839
11.7518	24556.7	24263.6	23699.1	23815.1	23229.1	22927	23143.7	24277.4	2732.99	2612.16	2692.37	2814.49	2605.45	2471.5	2557.37	2745.05	52.1731	52.7821	54.0754	53.8409	55.1603	55.8601	55.3536	52.7839
11.8149	24561.2	24263.6	23689.9	23813.6	23224.5	22927	23146.7	24275.9	2728.38	2609.63	2693.81	2814.31	2602.51	2476.28	2555.3	2744.88	52.1622	52.7815	54.0969	53.8443	55.1705	55.8614	55.3456	52.7872
11.8779	24559.7	24259	23682.3	23812	23224.5	22923.9	23133	24269.8	2728.21	2611.67	2692.94	2814.13	2602.51	2473.56	2556.2	2741.67	52.1654	52.792	54.1144	53.8478	55.1705	55.8682	55.3792	52.7998
11.941	24550.6	24259	23680.8	23807.5	23221.5	22920.9	23139.1	24266.8	2727.2	2611.67	2690.31	2813.6	2602.18	2475.62	2552.05	2738.81	52.1849	52.792	54.1172	53.8581	55.1778	55.8762	55.3633	52.8059
12.004	24549	24254.4	23685.3	23795.3	23219.9	22917.8	23129.9	24263.7	2727.03	2611.18	2690.82	2817.11	2602	2475.29	2553.45	2735.93	52.1882	52.802	54.1068	53.887	55.1815	55.8837	55.3858	52.812
12.0672	24550.6	24249.9	23679.2	23793.7	23221.5	22913.2	23128.4	24263.7	2724.65	2613.22	2690.13	2816.93	2604.59	2479.57	2550.87	2735.93	52.1843	52.8125	54.1207	53.8905	55.1784	55.8961	55.3889	52.812
12.1305	24547.5	24243.8	23674.7	23798.3	23219.9	22916.3	23117.7	24262.2	2729.42	2617.61	2689.62	2812.52	2602	2479.9	2554.52	2733.24	52.192	52.827	54.1311	53.8788	55.1815	55.8887	55.4157	52.8146
12.1936	24546	24242.2	23677.7	23796.8	23215.4	22908.7	23125.3	24256.1	2729.25	2617.45	2687.5	2809.87	2603.91	2481.47	2550.54	2735.08	52.1953	52.8304	54.1235	53.8816	55.1929	55.9079	55.3962	52.8285
12.2568	24538.4	24237.7	23667	23786.1	23216.9	22905.6	23110.1	24254.5	2730.97	2616.96	2691.22	2813.56	2606.5	2483.53	2556.09	2732.38	52.2121	52.8403	54.1492	53.9072	55.19	55.916	55.4347	52.8313
12.3198	24536.8	24242.2	23665.5	23792.2	23215.4	22908.7	23126.9	24253	2733.35	2614.92	2691.05	2809.33	2606.33	2481.47	2555.53	2732.21	52.216	52.8298	54.1527	53.8919	55.1936	55.9079	55.3938	52.8346
12.3828	24541.4	24233.1	23670.1	23784.6	23210.8	22902.6	23123.8	24251.5	2728.75	2616.46	2686.64	2810.91	2610.65	2480.81	2562.41	2729.52	52.205	52.8503	54.141	53.9099	55.2058	55.9228	55.403	52.8373
12.4459	24536.8	24234.6	23670.1	23781.5	23209.3	22905.6	23110.1	24248.4	2728.24	2619.15	2684.17	2810.55	2608.06	2481.14	2570.52	2726.65	52.2147	52.8475	54.1403	53.9168	55.2087	55.9153	55.4386	52.8433
12.5089	24532.3	24228.6	23657.9	23773.9	23209.3	22902.6	23116.2	24245.4	2725.18	2621.02	2685.26	2809.65	2605.65	2480.81	2571.19	2726.31	52.2238	52.8614	54.1689	53.9342	55.2081	55.9228	55.4239	52.85
12.5719	24523.1	24228.6	23656.3	23776.9	23204.7	22901	23076.6	24240.8	2726.72	2623.55	2685.08	2807.53	2605.13	2483.03	2602.84	2725.8	52.244	52.862	54.1724	53.9266	55.219	55.9272	55.5289	52.8599
12.635	24524.6	24224	23650.2	23780	23203.2	22893.4	23087.2	24242.3	2724.34	2623.05	2686.86	2805.42	2604.97	2486.98	2601.63	2723.45	52.2401	52.8721	54.1871	53.919	55.2226	55.947	55.5027	52.856
12.698	24520	24222.5	23657.9	23775.4	23198.6	22893.4	23078.1	24239.2	2726.38	2625.41	2682.8	2804.89	2609.28	2491.75	2603.01	2723.11	52.2505	52.8759	54.1682	53.9293	55.2349	55.9483	55.5253	52.8627
12.7613	24520	24224	23654.8	23763.2	23197.1	22896.5	23088.7	24236.2	2723.83	2625.57	2679.99	2805.93	2613.94	2489.69	2601.8	2722.76	52.2499	52.8727	54.1746	53.9577	55.2397	55.9402	55.499	52.8693
12.8243	24515.5	24219.4	23653.3	23764.7	23194	22894.9	23084.2	24233.1	2725.88	2625.08	2679.82	2803.63	2616.02	2489.52	2601.29	2722.42	52.2602	52.8827	54.1781	53.9536	55.2476	55.944	55.51	52.876
12.8873	24520	24219.4	23650.2	23758.6	23189.4	22893.4	23122.3	24231.6	2723.83	2627.6	2677.01	2805.39	2617.91	2491.75	2586.31	2719.73	52.2499	52.8833	54.1845	53.9681	55.2593	55.9483	55.4132	52.8786
12.9502	24520	24207.2	23639.6	23766.3	23187.9	22890.4	23122.3	24225.5	2723.83	2628.8	2680.73	2801.34	2615.33	2493.8	2591.12	2721.58	52.2499	52.9106	54.2102	53.9494	55.2622	55.9564	55.4145	52.8926
13.0131	24515.5	24208.7	23645.7	23757.1	23186.4	22888.8	23079.6	24224	2723.33	2626.45	2674.04	2805.21	2610.33	2493.63	2617.59	2718.88	52.2596	52.9066	54.1943	53.9716	55.2646	55.9602	55.5256	52.8953
13.0761	24507.8	24205.7	23635	23758.6	23184.9	22881.2	23068.9	24220.9	2727.59	2628.64	2677.76	2802.91	2610.16	2495.19	2621.19	2718.54	52.2772	52.9139	54.2201	53.9675	55.2681	55.9794	55.5526	52.902
13.139	24506.3	24205.7	23638	23751	23183.3	22885.8	23078.1	24219.4	2727.42	2628.64	2678.1	2806.96	2612.4	2495.68	2617.42	2718.37	52.2804	52.9139	54.2131	53.9861	55.2725	55.9683	55.5293	52.9054
13.2019	24500.2	24207.2	23635	23757.1	23178.7	22884.3	23081.1	24216.3	2726.74	2631.32	2677.76	2802.74	2611.89	2495.52	2617.76	2718.03	52.2934	52.9112	54.2201	53.9709	55.2835	55.972	55.522	52.912
13.2652	24503.3	24201.1	23624.3	23754.1	23175.7	22881.2	23073.5	24213.3	2724.53	2630.67	2674.1	2799.91	2611.55	2497.57	2619.31	2717.69	52.2863	52.9245	54.2439	53.9771	55.2907	55.9801	55.5409	52.9187
13.3282	24495.6	24195	23628.9	23740.3	23174.2	22873.6	23062.8	24210.2	2726.24	2632.53	2669.69	2800.77	2606.55	2499.12	2622.9	2714.83	52.3032	52.9385	54.2322	54.0091	55.293	55.9994	55.568	52.9247
13.3913	24494.1	24191.9	23628.9	23744.9	23178.7	22872	23062.8	24210.2	2726.07	2632.2	2667.23	2798.84	2602.24	2498.96	2620.5	2712.31	52.3064	52.9451	54.2315	53.998	55.2808	56.0032	55.5673	52.9241
13.4542	24489.5	24195	23624.3	23743.4	23177.2	22870.5	23064.4	24205.7	2725.56	2632.53	2664.26	2796.19	2597.25	2498.79	2623.07	2711.8	52.3162	52.9385	54.2413	54.0008	55.2831	56.0069	55.5643	52.9341
13.5174	24485	24188.9	23616.7	23737.3	23169.6	22872	23068.9	24199.6	2727.61	2634.38	2663.41	2797.94	2598.8	2501.34	2630.79	2708.6	52.3266	52.9524	54.2589	54.0154	55.302	56.0039	55.5553	52.9468
13.5803	24483.4	24188.9	23619.7	23735.7	23169.6	22864.4	23058.3	24196.5	2727.43	2634.38	2661.29	2797.76	2596.39	2502.89	2636.78	2708.26	52.3299	52.9524	54.2512	54.0189	55.3014	56.0231	55.583	52.9535
13.6433	24486.5	24185.8	23618.2	23725.1	23171.1	22862.9	23058.3	24196.5	2722.67	2634.05	2663.58	2798.98	2594.15	2502.72	2634.38	2708.26	52.3221	52.9591	54.2553	54.0438	55.297	56.0269	55.5823	52.9535
13.7062	24481.9	24176.7	23616.7	23725.1	23169.6	22867.5	23053.7	24195	2724.71	2635.58	2665.86	2796.51	2591.57	2498.46	2636.26	2705.57	52.3326	52.9798	54.2595	54.0431	55.3001	56.0144	55.5941	52.9562
13.7691	24477.3	24181.3	23609	23728.1	23166.5	22858.3	23065.9	24190.4	2724.21	2633.56	2667.46	2794.4	2591.23	2499.85	2630.44	2702.55	52.3423	52.9691	54.2778	54.0355	55.3074	56.0374	55.5626	52.9656
13.832	24480.4	24179.7	23612.1	23717.4	23163.5	22861.4	23056.7	24190.4	2722	2635.91	2667.8	2795.61	2593.3	2500.18	2631.81	2702.55	52.3352	52.9731	54.2707	54.0606	55.3153	56.0299	55.5854	52.9656
13.8952	24478.8	24176.7	23601.4	23726.6	23163.5	22853.7	23044.5	24187.4	2719.28	2635.58	2669.06	2789.28	2595.71	2504.11	2635.22	2702.21	52.3379	52.9798	54.2959	54.0377	55.3159	56.05	55.6161	52.9723
13.9581	24474.3	24173.6	23601.4	23717.4	23162	22853.7	23053.7	24182.8	2721.33	2637.77	2671.52	2790.68	2595.55	2501.73	2633.86	2699.18	52.3482	52.987	54.2965	54.0592	55.3195	56.0493	55.5934	52.9817
14.021	24469.7	24169	23601.4	23720.5	23155.9	22850.7	23041.5	24181.3	2718.27	2639.79	2669.06	2788.57	2594.87	2506.15	2634.87	2696.5	52.3575	52.9977	54.2959	54.0516	55.3341	56.0581	55.6235	52.9844
14.0839	24468.2	24169	23601.4	23709.8	23158.9	22850.7	23041.5	24178.2	2718.11	2639.79	2669.06	2789.79	2595.21	2506.15	2634.87	2696.15	52.3607	52.9977	54.2959	54.0766	55.3268	56.0581	55.6235	52.9912
14.1468	24463.6	24161.4	23599.9	23711.3	23157.4	22853.7	23050.6	24173.6	2720.14	2641.48	2668.89	2785.03	2595.03	2506.49	2628.72	2695.65	52.3711	53.015	54.2994	54.0718	55.3305	56.0506	55.5994	53.0012
14.2097	24466.6	24158.4	23587.7	23703.7	23155.9	22849.2	23047.6	24170.6	2717.93	2643.66	2669.97	2784.15	2594.87	2508.37	2630.77	2692.8	52.364	53.0223	54.3282	54.0891	55.3341	56.0624	55.6074	53.0072
14.2727	24452.9	24152.3	23589.2	23706.8	23151.3	22847.6	23044.5	24170.6	2718.97	2648.03	2665.24	2782.04	2596.76	2508.2	2630.42	2690.28	52.3939	53.0369	54.3233	54.0815	55.3457	56.0662	55.6148	53.0066
14.3357	24463.6	24156.8	23581.6	23699.1	23154.3	22844.6	23029.3	24164.5	2715.05	2643.49	2664.38	2781.14	2592.28	2507.87	2633.48	2692.12	52.3699	53.0257	54.3409	54.099	55.3371	56.0737	55.653	53.0206
14.3985	24460.5	24152.3	23583.1	23702.2	23157.4	22841.5	23024.7	24162.9	2714.71	2645.51	2659.64	2779.03	2590.21	2507.53	2635.36	2689.43	52.3764	53.0363	54.3361	54.0913	55.3292	56.0812	55.6647	53.0234
14.4614	24452.9	24141.6	23578.5	23703.7	23151.3	22841.5	23021.6	24161.4	2713.88	2649.37	2661.58	2776.75	2589.53	2509.91	2635.01	2689.27	52.3927	53.0611	54.3473	54.0871	55.3438	56.0819	55.6721	53.0267
14.5243	24451.4	24149.2	23570.9	23700.6	23149.8	22837	23021.6	24158.4	2711.16	2645.18	2665.63	2776.39	2589.37	2509.42	2635.01	2686.42	52.3954	53.043	54.3663	54.0942	55.3474	56.093	55.6721	53.0328
14.5873	24451.4	24146.2	23572.4	23699.1	23148.2	22830.9	23030.8	24155.3	2711.16	2644.85	2668.26	2773.75	2589.2	2513.5	2633.65	2686.08	52.3954	53.0497	54.3633	54.097	55.3511	56.1094	55.6493	53.0395
14.6501	24448.3	24143.1	23570.9	23694.5	23151.3	22834	23032.3	24153.8	2713.37	2644.51	2668.08	2773.21	2587.13	2516.21	2633.83	2685.91	52.4026	53.0564	54.3669	54.1075	55.3431	56.1025	55.6456	53.0429
14.713	24434.6	24141.6	23572.4	23691.5	23146.7	22827.8	23030.8	24147.7	2716.94	2644.35	2668.26	2770.39	2589.03	2520.29	2640.84	2685.23	52.4333	53.0598	54.3633	54.1138	55.3547	56.1189	55.6513	53.0563
14.7759	24442.2	24137	23563.3	23680.8	23139.1	22830.9	23015.5	24144.6	2710.15	2643.85	2669.68	2771.62	2593	2520.63	2648.68	2684.9	52.415	53.0698	54.3851	54.1388	55.3743	56.1114	55.6909	53.063
14.8388	24440.7	24132.4	23554.1	23676.2	23136	22821.7	23015.5	24140.1	2709.99	2643.35	2671.1	2773.54	2595.06	2522	2646.29	2684.39	52.4183	53.08	54.4069	54.15	55.3822	56.1345	55.6902	53.073
14.9016	24436.1	24129.4	23566.3	23685.4	23136	22826.3	23006.4	24141.6	2709.48	2645.53	2667.57	2769.68	2599.88	2517.75	2650.03	2679.53	52.4281	53.0873	54.3774	54.1277	55.3835	56.1219	55.7137	53.0684
14.965	24433.1	24126.3	23555.6	23680.8	23136	22824.8	23020.1	24138.5	2711.69	2647.71	2668.82	2769.15	2597.47	2517.58	2651.61	2679.2	52.4353	53.0946	54.4028	54.1381	55.3829	56.1257	55.6804	53.0751
15.0278	24433.1	24123.3	23551.1	23680.8	23129.9	22821.7	23015.5	24133.9	2711.69	2647.38	2670.76	2766.69	2599.2	2519.62	2651.08	2676.18	52.4353	53.1013	54.4139	54.1375	55.3981	56.1339	55.6916	53.0846
15.0907	24422.4	24121.7	23551.1	23674.7	23129.9	22818.7	23014	24132.4	2713.05	2649.72	2670.76	2765.98	2596.79	2519.29	2650.91	2676.01	52.4589	53.1053	54.4139	54.1514	55.3975	56.1414	55.6952	53.0879
15.1535	24430	24118.7	23543.4	23676.2	23128.4	22817.2	23006.4	24126.3	2708.81	2649.39	2672.34	2763.69	2596.62	2519.12	2659.61	2675.34	52.4412	53.1121	54.4322	54.1473	55.4012	56.1451	55.7164	53.1014
15.2163	24430	24115.6	23541.9	23673.2	23125.3	22815.6	23009.4	24126.3	2708.81	2651.56	2674.62	2760.88	2593.87	2518.95	2659.96	2675.34	52.4412	53.1194	54.4364	54.1536	55.4078	56.1489	55.709	53.1014
15.2791	24417.8	24115.6	23549.5	23662.5	23119.2	22806.5	23006.4	24121.7	2710	2651.56	2670.58	2762.1	2590.78	2522.7	2659.61	2674.83	52.468	53.1194	54.4175	54.1787	55.4218	56.1727	55.7164	53.1115
15.3418	24417.8	24105	23546.5	23664	23122.3	22808	23006.4	24120.2	2707.46	2652.91	2670.24	2762.28	2588.72	2520.49	2647.64	2674.67	52.4674	53.1435	54.4245	54.1752	55.4139	56.1682	55.713	53.1148
15.4046	24419.3	24109.5	23537.3	23656.4	23122.3	22800.4	23003.3	24117.2	2705.08	2653.41	2671.66	2761.39	2586.31	2524.4	2654.47	2674.33	52.4636	53.1334	54.4463	54.1927	55.4132	56.1884	55.7225	53.1215
15.4678	24419.3	24106.5	23541.9	23661	23120.8	22806.5	23007.9	24115.6	2702.54	2653.07	2669.72	2759.46	2588.55	2527.45	2657.39	2674.16	52.463	53.1402	54.4351	54.1815	55.4174	56.174	55.712	53.1249
15.5306	24417.8	24105	23538.9	23659.5	23120.8	22801.9	22997.2	24112.6	2702.38	2655.42	2671.83	2756.83	2588.55	2526.95	2660.95	2673.82	52.4662	53.1441	54.4428	54.1843	55.4174	56.1852	55.7393	53.1316
15.5935	24417.8	24101.9	23529.7	23653.3	23113.1	22798.9	23001.8	24106.5	2699.84	2655.09	2673.25	2758.57	2592.51	2526.61	2661.47	2673.15	52.4656	53.1508	54.4646	54.1991	55.4371	56.1927	55.7282	53.1451
15.6563	24414.7	24098.9	23528.2	23654.9	23111.6	22797.3	22991.1	24106.5	2696.96	2654.75	2673.07	2753.83	2594.75	2528.81	2665.03	2670.64	52.4715	53.1575	54.4682	54.1942	55.4413	56.1972	55.7554	53.1445
15.7191	24405.6	24095.8	23531.2	23651.8	23111.6	22797.3	22982	24105	2695.95	2656.93	2670.97	2751.02	2594.75	2526.44	2666.37	2667.97	52.4912	53.1649	54.4605	54.2005	55.4413	56.1966	55.7783	53.1472
15.7819	24407.1	24091.2	23526.6	23642.7	23104	22792.8	22994.2	24097.3	2693.58	2658.93	2672.9	2754.88	2601.11	2525.94	2662.99	2664.62	52.4874	53.1757	54.4718	54.2228	55.4617	56.2078	55.7473	53.1634
15.8447	24404	24082.1	23517.5	23635	23102.5	22785.1	22988.1	24098.9	2695.78	2660.43	2676.76	2753.99	2598.54	2527.47	2664.68	2662.28	52.4946	53.1965	54.4943	54.2404	55.4646	56.2273	55.7628	53.1594
15.9075	24404	24086.6	23525.1	23644.2	23107	22785.1	22985	24094.3	2693.24	2660.93	2675.18	2750.13	2596.64	2529.84	2666.72	2661.77	52.494	53.1864	54.4759	54.2181	55.453	56.228	55.7709	53.1695
15.9704	24394.9	24082.1	23522.1	23636.6	23099.4	22786.6	22986.5	24091.2	2697.32	2662.94	2674.83	2751.71	2598.19	2530	2666.89	2658.93	52.5149	53.1971	54.4829	54.2362	55.4719	56.2243	55.7672	53.1757
16.0332	24388.8	24077.5	23517.5	23627.4	23097.9	22780.5	22985	24088.2	2694.11	2664.94	2674.31	2750.65	2595.62	2531.7	2671.5	2658.59	52.5274	53.2079	54.4936	54.2572	55.475	56.24	55.7722	53.1824
16.0962	24387.2	24077.5	23517.5	23635	23096.4	22780.5	22989.6	24085.1	2693.94	2667.45	2674.31	2746.62	2593.05	2531.7	2672.03	2655.75	52.5307	53.2085	54.4936	54.2384	55.478	56.24	55.7612	53.1885
16.1589	24384.2	24074.4	23514.4	23635	23090.2	22777.5	22986.6	24082.1	2693.6	2667.11	2671.52	2744.16	2592.36	2533.74	2676.46	2652.91	52.5373	53.2152	54.5	54.2377	55.4927	56.2482	55.77	53.1946
16.2217	24388.8	24074.4	23506.8	23630.5	23090.2	22777.5	22982	24079	2689.03	2667.11	2675.55	2741.17	2589.96	2531.36	2687.88	2650.07	52.5262	53.2152	54.5189	54.2475	55.4921	56.2475	55.7844	53.2008
16.2845	24388.8	24063.8	23499.2	23618.3	23084.1	22771.4	22979	24076	2686.49	2668.44	2677.13	2744.68	2589.28	2530.69	2699.48	2647.23	52.5256	53.2394	54.5373	54.2769	55.5067	56.2626	55.7953	53.2069
16.3472	24385.7	24062.2	23508.3	23625.9	23087.2	22763.8	22971.3	24072.9	2686.16	2668.27	2673.28	2740.64	2589.62	2536.96	2708.14	2644.39	52.5321	53.2428	54.5148	54.2581	55.4994	56.2833	55.8166	53.213
16.4099	24385.7	24068.3	23503.8	23618.3	23081.1	22768.3	22969.8	24069.9	2686.16	2663.93	2672.76	2739.77	2588.94	2535.09	2715.14	2641.55	52.5321	53.2281	54.5254	54.2755	55.5141	56.2714	55.8223	53.2191
16.4727	24375	24060.7	23500.7	23622.8	23078	22763.8	22968.3	24065.3	2687.52	2665.6	2674.86	2735.38	2588.6	2536.96	2712.57	2638.54	52.5558	53.2455	54.5331	54.2638	55.5214	56.2833	55.8254	53.2287
16.5354	24379.6	24056.1	23494.6	23621.3	23078	22762.2	22966.8	24060.7	2682.95	2670.1	2676.62	2732.75	2588.6	2536.79	2714.78	2640.55	52.5447	53.257	54.5479	54.2665	55.5214	56.2872	55.8297	53.2394
16.5982	24376.6	24056.1	23500.7	23607.6	23076.5	22759.2	22966.8	24060.7	2682.62	2667.6	2672.42	2736.08	2588.43	2538.82	2712.39	2635.54	52.5513	53.2563	54.5324	54.2995	55.525	56.2954	55.829	53.2382
16.6609	24376.6	24054.6	23494.6	23609.1	23078	22753.1	22959.1	24057.7	2680.08	2667.43	2671.73	2733.79	2588.6	2542.88	2713.88	2632.71	52.5506	53.2597	54.5466	54.2954	55.5214	56.3118	55.8483	53.2443
16.7239	24372	24054.6	23491.6	23607.6	23070.4	22753.1	22963.7	24051.6	2679.58	2667.43	2668.94	2733.62	2590.15	2538.14	2712.03	2632.04	52.5606	53.2597	54.553	54.2988	55.5404	56.3105	55.8365	53.2578
16.7866	24364.4	24050	23479.3	23596.9	23075	22745.4	22956.1	24047	2681.28	2669.43	2674.88	2734.84	2588.26	2539.66	2713.52	2631.54	52.5776	53.2705	54.5835	54.3241	55.5287	56.33	55.8558	53.268
16.8493	24361.3	24048.5	23483.9	23604.5	23071.9	22747	22960.6	24048.5	2678.41	2666.76	2670.52	2730.81	2590.32	2539.83	2716.44	2626.7	52.5835	53.2732	54.5715	54.3052	55.5367	56.3262	55.8454	53.2633
16.9124	24364.4	24045.4	23487	23592.3	23071.9	22745.4	22953	24042.3	2676.21	2668.92	2670.86	2734.32	2587.92	2544.4	2715.55	2628.54	52.5764	53.2807	54.5644	54.3346	55.5361	56.3314	55.8639	53.2776
16.9751	24358.3	24036.3	23483.9	23601.5	23065.8	22734.8	22954.5	24043.9	2675.55	2672.92	2670.52	2728.01	2589.64	2545.58	2713.34	2626.2	52.5895	53.3022	54.5715	54.3115	55.5514	56.3584	55.8595	53.2735
17.0379	24355.2	24040.9	23480.9	23598.4	23064.3	22728.7	22945.4	24040.8	2675.21	2670.92	2672.62	2727.66	2589.47	2568.56	2717.04	2625.87	52.5961	53.2914	54.5792	54.3185	55.555	56.3802	55.8832	53.2803
17.1009	24359.8	24037.8	23468.7	23590.8	23061.3	22724.1	22939.3	24037.8	2673.17	2668.09	2676.12	2731.69	2586.73	2575.13	2716.32	2623.04	52.5857	53.2975	54.6089	54.3375	55.5617	56.3936	55.8981	53.2864
17.1638	24359.8	24028.7	23474.8	23584.7	23059.7	22716.5	22948.4	24030.1	2670.64	2669.58	2671.93	2730.98	2584.16	2576.64	2717.39	2624.71	52.5851	53.3184	54.5934	54.3515	55.5648	56.4132	55.8758	53.304
17.2265	24349.1	24030.2	23474.8	23593.8	23053.6	22719.6	22939.3	24031.7	2669.47	2669.74	2671.93	2727.13	2583.48	2574.62	2723.47	2622.38	52.6082	53.3151	54.5934	54.3291	55.5795	56.4049	55.9001	53.3
17.2893	24346	24022.6	23465.6	23586.2	23050.6	22708.9	22943.9	24024	2669.14	2668.9	2673.33	2728.71	2580.74	2575.78	2721.63	2621.55	52.6148	53.332	54.6153	54.3473	55.5862	56.4322	55.8882	53.3169
17.3521	24343	24016.5	23465.6	23575.5	23052.1	22715	22937.8	24021	2671.34	2668.23	2668.45	2732.38	2578.51	2569.37	2723.3	2621.22	52.622	53.3455	54.614	54.3733	55.5818	56.415	55.9038	53.3237
17.4148	24349.1	24021	23459.5	23581.6	23052.1	22713.5	22933.2	24017.9	2669.47	2666.23	2670.2	2728.18	2578.51	2569.21	2722.75	2620.89	52.6082	53.3348	54.6289	54.3579	55.5818	56.4187	55.915	53.3305
17.4776	24338.4	24019.5	23461	23574	23049	22708.9	22939.3	24017.9	2670.84	2666.07	2670.37	2729.76	2575.77	2568.69	2716.32	2618.39	52.6318	53.3381	54.6254	54.3761	55.5886	56.4301	55.8981	53.3299
17.5403	24343	24011.9	23450.4	23580.1	23046	22702.8	22940.8	24005.7	2668.81	2667.72	2674.05	2723.1	2575.43	2570.37	2714.11	2627.06	52.6214	53.3557	54.6515	54.36	55.596	56.446	55.8936	53.3594
17.603	24332.3	24008.8	23454.9	23566.4	23041.4	22695.1	22936.2	24007.3	2670.18	2669.88	2672.12	2726.42	2577.32	2569.5	2713.57	2624.73	52.645	53.3631	54.6402	54.3931	55.6076	56.465	55.9048	53.3554
17.6657	24329.3	24016.5	23444.3	23567.9	23038.4	22696.7	22933.2	23998.1	2667.31	2668.23	2673.35	2724.15	2576.98	2567.32	2710.83	2626.23	52.651	53.3455	54.6657	54.389	55.615	56.4605	55.9115	53.3764
17.7283	24330.8	24010.4	23451.9	23563.3	23041.4	22692.1	22925.6	23999.6	2662.41	2670.06	2669.33	2723.62	2572.52	2569.16	2709.93	2621.4	52.6466	53.3597	54.6467	54.3995	55.6063	56.4726	55.9301	53.3718
17.7913	24336.9	24001.2	23447.3	23560.3	23035.3	22695.1	22931.7	23996.6	2658.01	2674.04	2668.82	2723.27	2574.24	2569.5	2715.42	2621.07	52.6322	53.3814	54.6573	54.4065	55.6217	56.465	55.9166	53.3785
17.8539	24326.2	24007.3	23448.8	23560.3	23036.8	22689	22928.6	23993.5	2656.85	2672.22	2664.11	2720.82	2574.41	2571.18	2712.68	2618.24	52.6552	53.3671	54.6525	54.4059	55.6181	56.4809	55.9233	53.3847
17.9165	24321.6	24004.2	23436.6	23555.7	23030.7	22687.5	22922.5	23990.5	2656.35	2669.38	2667.61	2720.29	2576.13	2571.01	2719.11	2617.91	52.6652	53.3734	54.6823	54.4165	55.6335	56.4846	55.9403	53.3915
17.9791	24314	23999.7	23445.8	23555.7	23027.7	22684.5	22916.4	23985.9	2658.06	2671.37	2661.32	2715.39	2573.39	2573.03	2727.92	2617.41	52.6822	53.3841	54.659	54.4152	55.6402	56.4929	55.9581	53.4017
18.0418	24315.5	23996.6	23439.7	23551.1	23032.3	22681.4	22911.8	23984.4	2658.22	2671.03	2660.64	2717.32	2571.51	2575.04	2736.91	2614.75	52.679	53.3909	54.6732	54.4263	55.6284	56.5011	55.972	53.4045
18.1045	24324.7	23995.1	23429	23557.2	23029.2	22673.8	22913.3	23978.3	2654.15	2673.36	2664.3	2710.67	2571.17	2578.9	2737.09	2616.59	52.658	53.395	54.6995	54.4103	55.6358	56.5215	55.9684	53.4187
18.1672	24321.6	23995.1	23436.6	23555.7	23026.2	22672.3	22907.2	23978.3	2653.82	2670.86	2660.29	2710.49	2568.43	2578.73	2741.13	2614.09	52.6646	53.3944	54.6803	54.4138	55.6425	56.5253	55.9847	53.4181
18.2299	24314	23993.6	23422.9	23542	23023.1	22670.7	22911.8	23973.7	2658.06	2673.19	2663.61	2713.82	2568.1	2583.27	2741.68	2611.1	52.6822	53.3983	54.7137	54.4468	55.6499	56.5305	55.9734	53.4277
18.2925	24317.1	23990.5	23419.8	23554.1	23015.5	22673.8	22907.2	23972.2	2655.86	2672.86	2660.83	2705.42	2569.64	2581.26	2743.51	2608.44	52.675	53.4051	54.7202	54.416	55.669	56.5222	55.9854	53.4304
18.3551	24314	23987.5	23416.8	23551.1	23020.1	22672.3	22910.3	23970.6	2652.99	2672.52	2662.93	2705.07	2567.76	2583.45	2743.88	2608.27	52.681	53.4119	54.728	54.423	55.6572	56.5266	55.9779	53.4339
18.4178	24320.1	23987.5	23442.7	23552.6	23033.8	22673.7	22908.8	23988.9	2648.59	2662.53	2629.26	2675.83	2521.32	2543.5	2729.4	2590.27	52.6666	53.4094	54.6577	54.4117	55.6112	56.5115	55.9774	53.3883
18.4804	24317.1	23981.4	23430.5	23528.2	23023.1	22669.2	22895	23981.3	2648.26	2666.85	2640.1	2692.66	2539.34	2566.59	2744.44	2591.95	52.6732	53.4242	54.6893	54.4734	55.6421	56.5295	56.0159	53.4058
18.543	24309.4	23984.4	23421.4	23529.7	23015.5	22667.7	22907.2	23966.1	2652.5	2669.68	2651.26	2700.18	2548.08	2575.85	2743.51	2595.3	52.691	53.4181	54.7139	54.4718	55.6632	56.5361	55.9854	53.441
18.6056	24307.9	23978.3	23425.9	23537.3	23006.3	22658.5	22893.5	23953.8	2649.8	2674	2651.77	2698.6	2551.86	2577.17	2741.88	2598.97	52.6937	53.4329	54.7033	54.4535	55.6866	56.5596	56.0189	53.4695
18.6683	24298.7	23972.2	23412.2	23548	22998.7	22647.8	22888.9	23946.2	2648.8	2678.32	2652.66	2692.47	2551.02	2578.32	2741.33	2605.63	52.7136	53.4478	54.736	54.4268	55.7051	56.587	56.0301	53.4883
18.731	24291.1	23969.2	23401.5	23531.2	22997.2	22643.3	22884.4	23947.7	2653.04	2675.48	2656.33	2695.45	2553.25	2577.81	2745.55	2605.79	52.7313	53.4539	54.7623	54.467	55.7094	56.5983	56.0427	53.485
18.7938	24289.6	23964.6	23412.2	23522.1	23004.8	22640.2	22884.4	23952.3	2652.87	2677.47	2657.54	2696.86	2551.69	2579.82	2745.55	2601.3	52.7347	53.4648	54.7373	54.4888	55.6904	56.6066	56.0427	53.4735
18.8565	24294.2	23963.1	23413.7	23523.6	23004.8	22640.2	22895	23952.3	2650.84	2677.3	2655.27	2694.58	2549.3	2577.46	2742.06	2601.3	52.7241	53.4682	54.7331	54.4847	55.6897	56.606	56.0152	53.4735
18.9192	24300.3	23964.6	23404.6	23529.7	22998.7	22638.7	22896.6	23950.8	2648.97	2674.97	2656.67	2692.84	2551.02	2577.29	2742.24	2596.15	52.7102	53.4642	54.7552	54.4698	55.7051	56.6098	56.0114	53.4757
18.9818	24300.3	23963.1	23401.5	23526.6	22997.2	22641.7	22890.5	23941.6	2646.44	2674.8	2653.89	2692.48	2550.85	2577.63	2748.66	2600.15	52.7096	53.4675	54.7617	54.477	55.7088	56.6022	56.0285	53.4974
19.0445	24286.5	23952.4	23401.5	23520.5	22997.2	22637.2	22898.1	23935.5	2650.01	2676.11	2651.46	2694.24	2550.85	2577.12	2759.09	2604.47	52.7407	53.4921	54.761	54.4918	55.7088	56.6136	56.0127	53.5123
19.1073	24291.1	23949.3	23403.1	23514.4	22989.5	22637.2	22892	23929.4	2645.45	2675.77	2646.76	2693.54	2550.01	2579.47	2763.12	2603.81	52.7295	53.4989	54.7561	54.5059	55.7273	56.6143	56.029	53.5259
19.1699	24285	23955.4	23400	23522.1	22986.5	22629.5	22879.8	23924.9	2644.79	2673.96	2646.42	2691.96	2547.28	2583.31	2787.82	2603.32	52.7427	53.4846	54.7632	54.4875	55.734	56.6348	56.0668	53.5361
19.2326	24272.8	23943.2	23393.9	23512.9	22988	22631.1	22864.6	23920.3	2643.47	2675.09	2648.16	2693.37	2547.45	2585.84	2793.11	2600.33	52.7692	53.5125	54.7783	54.5094	55.7303	56.6316	56.1063	53.5458
19.2952	24274.3	23941.7	23389.3	23514.4	22988	22628	22864.6	23917.2	2641.11	2677.41	2647.65	2691.09	2545.06	2587.85	2793.11	2600	52.7654	53.5166	54.7889	54.5052	55.7296	56.6399	56.1063	53.5526
19.3579	24266.7	23938.6	23389.3	23500.7	22985	22623.4	22864.6	23912.6	2640.28	2677.08	2647.65	2696.87	2547.12	2589.68	2795.48	2597.02	52.7819	53.5234	54.7889	54.539	55.7377	56.6521	56.107	53.5623
19.4205	24266.7	23941.7	23375.6	23506.8	22980.4	22615.8	22863	23909.6	2637.76	2677.41	2650.97	2692.68	2546.61	2595.87	2792.92	2596.69	52.7813	53.5166	54.8225	54.5235	55.7488	56.6733	56.1101	53.5691
19.4833	24272.8	23940.2	23375.6	23497.7	22978.9	22605.1	22855.4	23908.1	2635.89	2677.25	2650.97	2696.52	2546.44	2608.77	2796.75	2599.02	52.7674	53.5199	54.8225	54.5461	55.7525	56.7041	56.1302	53.5731
19.5459	24274.3	23932.5	23383.2	23500.7	22980.4	22605.1	22860	23906.5	2636.05	2676.4	2646.96	2694.43	2546.61	2611.12	2794.93	2596.36	52.7642	53.5371	54.8032	54.5383	55.7488	56.7048	56.1183	53.576
19.6086	24274.3	23937.1	23371	23500.7	22977.3	22602.1	22852.4	23898.9	2633.52	2674.42	2652.89	2691.98	2546.27	2613.12	2794	2598.03	52.7636	53.5261	54.8338	54.5377	55.7562	56.7131	56.137	53.5936
19.6714	24262.1	23923.4	23377.1	23488.5	22977.3	22599	22850.8	23900.4	2637.26	2680.36	2651.14	2695.48	2543.88	2612.77	2793.81	2598.19	52.7913	53.5588	54.8188	54.5673	55.7556	56.7208	56.1408	53.5902
19.7341	24266.7	23926.4	23366.4	23499.2	22975.8	22596	22846.3	23895.9	2632.7	2678.21	2652.37	2689.36	2543.72	2612.42	2793.26	2597.7	52.7801	53.5513	54.8446	54.5406	55.7592	56.7284	56.152	53.6005
19.7968	24259.1	23926.4	23360.3	23499.2	22975.8	22594.4	22846.3	23891.3	2634.41	2678.21	2651.68	2686.91	2546.11	2609.89	2790.88	2599.69	52.7974	53.5513	54.8589	54.54	55.7599	56.7316	56.1513	53.6114
19.8594	24262.1	23915.7	23368	23480.9	22969.7	22592.9	22841.7	23888.2	2632.21	2682	2645.25	2692.16	2547.83	2614.42	2792.7	2599.36	52.7901	53.5766	54.839	54.5844	55.7753	56.7368	56.1633	53.6182
19.9221	24260.6	23915.7	23364.9	23488.5	22966.7	22596	22841.7	23880.6	2632.04	2679.51	2644.91	2688.15	2547.49	2612.42	2792.7	2598.54	52.7935	53.5759	54.8461	54.5653	55.7827	56.7284	56.1633	53.6353
19.9848	24259.1	23918.8	23357.3	23476.3	22968.2	22586.9	22841.7	23880.6	2631.88	2677.36	2644.04	2689.2	2545.27	2613.72	2787.95	2593.56	52.7968	53.5684	54.8641	54.5945	55.7785	56.7521	56.1618	53.6341
20.0474	24245.3	23918.8	23358.8	23477.8	22959	22580.8	22834.1	23879.1	2632.92	2677.36	2641.79	2689.37	2546.65	2613.02	2791.78	2593.4	52.8273	53.5684	54.8598	54.5909	55.8013	56.7674	56.182	53.6376
20.1102	24251.4	23915.7	23358.8	23473.2	22963.6	22576.2	22826.4	23876	2628.53	2679.51	2639.36	2691.29	2544.76	2612.49	2795.59	2593.07	52.8128	53.5759	54.8592	54.6022	55.7895	56.779	56.2023	53.6444
20.1729	24251.4	23906.6	23355.8	23482.4	22956	22574.7	22824.9	23874.5	2628.53	2680.98	2639.01	2685	2543.92	2612.32	2795.4	2590.41	52.8128	53.5971	54.8663	54.579	55.8081	56.7828	56.2061	53.6473
20.2356	24240.8	23905.1	23357.3	23476.3	22959	22571.6	22817.3	23869.9	2629.91	2678.32	2636.75	2684.31	2541.87	2611.96	2794.48	2589.92	52.8366	53.5998	54.8622	54.5932	55.8	56.7906	56.2248	53.6575
20.2983	24236.2	23899	23345.1	23464.1	22957.5	22570.1	22818.8	23866.9	2629.41	2680.13	2640.24	2687.81	2544.09	2614.13	2792.29	2587.11	52.8466	53.6141	54.8921	54.6229	55.8044	56.795	56.2204	53.6638
20.3609	24242.3	23908.1	23349.6	23462.6	22952.9	22573.1	22812.7	23863.8	2625.02	2678.66	2635.89	2687.64	2543.59	2614.49	2793.92	2586.78	52.8321	53.593	54.8801	54.6264	55.8155	56.7873	56.2361	53.6706
20.4235	24240.8	23899	23348.1	23462.6	22946.8	22568.5	22818.8	23859.2	2624.86	2680.13	2638.15	2687.64	2542.91	2613.96	2787.54	2586.28	52.8354	53.6141	54.8843	54.6264	55.8303	56.7989	56.2189	53.681
20.4861	24236.2	23902	23340.5	23462.6	22945.3	22567	22808.1	23857.7	2626.89	2677.98	2637.3	2685.19	2542.74	2611.44	2795.73	2586.12	52.846	53.6066	54.9023	54.6257	55.8341	56.802	56.2481	53.6843
20.5488	24243.8	23891.3	23332.9	23465.6	22948.3	22562.4	22814.2	23853.1	2620.14	2681.76	2638.87	2683.1	2543.08	2613.25	2794.1	2585.63	52.8276	53.6319	54.9208	54.6179	55.8267	56.8143	56.2323	53.6947
20.6115	24236.2	23889.8	23334.4	23459.5	22948.3	22562.4	22811.2	23853.1	2621.84	2679.11	2639.04	2684.85	2543.08	2610.91	2793.73	2585.63	52.8448	53.6346	54.9173	54.6328	55.8267	56.8136	56.2398	53.6947
20.6741	24240.7	23889.8	23339	23458	22940.7	22559.4	22800.5	23851.6	2617.29	2679.11	2634.7	2684.67	2542.24	2612.9	2794.8	2585.47	52.8336	53.6346	54.9052	54.6364	55.8452	56.822	56.2669	53.6981
20.7367	24234.6	23891.3	23329.8	23454.9	22940.7	22551.8	22800.5	23847	2619.15	2676.79	2636.1	2684.32	2542.24	2614.37	2792.43	2584.97	52.8475	53.6307	54.9274	54.6435	55.8452	56.8418	56.2662	53.7084
20.7993	24219.4	23880.7	23322.2	23461	22936.1	22547.2	22795.9	23845.5	2622.55	2680.58	2635.24	2680.14	2541.73	2613.84	2796.61	2582.33	52.8821	53.6558	54.9454	54.628	55.8564	56.8534	56.2789	53.7112
20.8621	24217.9	23880.7	23331.3	23451.9	22936.1	22542.6	22799	23839.4	2622.39	2680.58	2631.41	2681.54	2539.35	2615.66	2792.25	2581.67	52.8854	53.6558	54.9225	54.65	55.8557	56.8656	56.2699	53.7249
20.9247	24223.9	23886.8	23317.6	23445.8	22936.1	22542.6	22797.4	23839.4	2618.01	2678.77	2634.73	2683.28	2536.96	2618.01	2794.43	2581.67	52.8709	53.6415	54.9561	54.6648	55.8551	56.8662	56.2745	53.7249
20.9874	24219.3	23880.7	23325.2	23456.5	22933.1	22545.7	22788.3	23833.3	2617.51	2680.58	2628.3	2679.62	2536.62	2616.02	2798.05	2581.01	52.8809	53.6558	54.9362	54.6386	55.8625	56.8579	56.2985	53.7387
21.0501	24220.9	23873	23323.7	23454.9	22925.5	22535	22795.9	23834.8	2617.68	2682.21	2625.7	2679.44	2538.18	2614.78	2798.98	2578.69	52.8775	53.6737	54.9391	54.6422	55.8817	56.8849	56.2796	53.7347
21.1128	24216.3	23870	23319.1	23441.2	22930	22533.5	22785.2	23830.2	2617.18	2684.35	2625.19	2682.76	2536.29	2616.95	2797.68	2578.2	52.8876	53.6812	54.95	54.6755	55.8699	56.8893	56.3061	53.7451
21.1754	24216.3	23865.4	23317.6	23436.6	22925.5	22536.5	22783.7	23824.1	2614.66	2688.8	2622.59	2684.68	2535.79	2610.27	2799.86	2577.54	52.887	53.6928	54.9528	54.6868	55.881	56.8796	56.3106	53.7588
21.238	24216.3	23866.9	23314.6	23444.3	22930	22527.3	22783.7	23824.1	2612.14	2686.49	2619.83	2678.23	2533.9	2611.55	2795.12	2575.06	52.8864	53.6887	54.9594	54.667	55.8693	56.9035	56.3092	53.7582
21.3006	24216.3	23860.8	23314.6	23435.1	22923.9	22527.3	22779.1	23822.6	2609.62	2688.29	2619.83	2679.63	2530.85	2609.21	2796.93	2574.9	52.8858	53.703	54.9594	54.6891	55.8835	56.9028	56.3211	53.7616
21.3633	24214.8	23862.3	23314.6	23436.6	22925.5	22527.3	22777.6	23821.1	2609.46	2688.46	2617.4	2679.8	2531.02	2609.21	2796.74	2574.73	52.8891	53.6996	54.9587	54.6855	55.8797	56.9028	56.325	53.7651
21.4261	24216.3	23862.3	23300.8	23424.4	22917.8	22521.2	22771.5	23818	2607.1	2688.46	2620.72	2680.85	2532.56	2610.85	2796	2574.4	52.8852	53.6996	54.9925	54.7147	55.899	56.9189	56.34	53.772
21.4888	24207.1	23853.2	23297.8	23425.9	22920.9	22516.7	22779.1	23815	2608.64	2689.92	2620.37	2678.59	2530.51	2610.33	2796.93	2576.56	52.9058	53.7209	54.9997	54.7105	55.891	56.9304	56.3211	53.7795
21.5515	24199.5	23860.8	23296.2	23421.4	22913.2	22521.2	22776.1	23810.4	2610.34	2688.29	2620.2	2680.51	2532.06	2613.19	2798.93	2576.07	52.923	53.703	55.0033	54.7218	55.9103	56.9196	56.3294	53.7898
21.6143	24207.1	23859.3	23302.3	23422.9	22911.7	22516.7	22770	23807.4	2608.64	2688.12	2616.03	2680.68	2531.89	2610.33	2800.55	2575.74	52.9058	53.7065	54.9876	54.7183	55.9139	56.9304	56.3452	53.7967
21.6771	24202.6	23857.8	23302.3	23433.6	22911.7	22515.1	22766.9	23802.8	2605.63	2690.44	2613.61	2674.58	2531.89	2610.15	2797.81	2575.25	52.9151	53.7105	54.987	54.6913	55.9139	56.9343	56.352	53.8071
21.7399	24194.9	23857.8	23287.1	23429	22907.1	22502.9	22766.9	23804.3	2604.81	2690.44	2614.33	2676.49	2531.39	2615.77	2797.81	2572.93	52.9319	53.7105	55.0236	54.7027	55.9251	56.9673	56.352	53.8029
21.8027	24194.9	23854.7	23285.6	23427.5	22908.7	22506	22763.9	23801.3	2602.29	2692.58	2614.16	2676.32	2531.56	2613.78	2792.7	2572.61	52.9313	53.718	55.0272	54.7062	55.9214	56.9588	56.3581	53.8098
21.8654	24191.9	23848.6	23284	23424.4	22904.1	22507.5	22759.3	23798.2	2604.49	2691.89	2613.99	2675.98	2533.44	2616.3	2794.51	2572.28	52.9385	53.7318	55.0308	54.7134	55.9332	56.9556	56.3702	53.8167
21.9282	24184.3	23850.1	23291.7	23412.2	22908.7	22499.9	22759.3	23792.1	2606.19	2694.54	2610	2677.03	2531.56	2617.75	2796.87	2574.1	52.9558	53.729	55.0115	54.7425	55.9214	56.9757	56.371	53.8311
21.991	24187.3	23845.6	23281	23419.8	22904.1	22495.3	22760.8	23793.6	2604	2694.03	2611.23	2670.58	2531.05	2617.23	2794.7	2571.78	52.9485	53.7393	55.0374	54.7228	55.9326	56.9872	56.3664	53.8271
22.0537	24190.4	23845.6	23288.6	23404.6	22907.1	22492.3	22756.2	23789.1	2601.81	2694.03	2609.66	2676.16	2533.77	2614.53	2794.14	2571.29	52.9412	53.7393	55.0187	54.7604	55.9258	56.9942	56.3778	53.8374
22.1165	24190.4	23837.9	23288.6	23401.5	22904.1	22493.8	22754.7	23789.1	2599.29	2695.65	2609.66	2678.25	2533.44	2614.71	2793.95	2571.29	52.9406	53.7572	55.0187	54.7682	55.9332	56.9904	56.3815	53.8374
22.1792	24178.1	23837.9	23274.9	23409.2	22901	22490.7	22751.7	23784.5	2603.01	2695.65	2612.97	2674.25	2530.72	2614.36	2793.58	2570.8	52.9686	53.7572	55.0525	54.749	55.94	56.9982	56.3891	53.8479
22.242	24164.4	23836.4	23274.9	23409.2	22896.5	22487.7	22745.6	23779.9	2611.61	2695.48	2612.97	2674.25	2532.6	2614	2795.19	2570.31	53.0011	53.7605	55.0525	54.749	55.9518	57.0059	56.4051	53.8583
22.3048	24169	23830.3	23279.5	23395.4	22887.4	22484.6	22741	23776.8	2607.07	2699.75	2608.64	2677.55	2536.36	2615.99	2792.27	2567.5	52.9899	53.7757	55.0403	54.7825	55.9755	57.0143	56.4156	53.8646
22.3675	24170.5	23834.9	23265.7	23409.2	22887.4	22475.5	22744.1	23776.8	2607.24	2695.31	2614.37	2671.81	2533.98	2624.28	2792.65	2567.5	52.9865	53.764	55.0748	54.7483	55.9748	57.0403	56.408	53.8646
22.4306	24167.5	23834.9	23271.8	23404.6	22888.9	22477	22736.4	23773.8	2606.91	2697.79	2610.21	2671.29	2531.76	2624.46	2791.71	2567.18	52.9932	53.7647	55.059	54.7591	55.9705	57.0365	56.427	53.8715
22.4934	24169	23824.2	23274.9	23406.1	22884.3	22469.4	22733.4	23770.7	2604.55	2699.07	2608.12	2669.03	2531.26	2630.59	2793.7	2566.85	52.9893	53.7895	55.0512	54.7548	55.9816	57.0579	56.4353	53.8784

## Sheet: 4000 Hz
Time (hrs)	shCont		MK		Rapa		Erlo
0.00068472	546.762	428.64	518.326	429.061	503.514	453.775	646.612	464.99
0.0786111	494.441	407.202	477.593	408.017	468.689	433.923	590.994	443.116
0.141982	464.316	394.41	454.358	395.363	448.882	422.112	557.516	429.34
0.205864	441.912	385.071	437.411	386.3	434.472	413.646	532.864	419.206
0.269282	425.504	378.34	425.209	379.859	424.222	407.627	514.994	412.011
0.332419	413.242	373.262	416.132	374.981	416.415	403.084	501.634	406.38
0.395543	403.923	369.11	409.087	371.259	410.589	399.453	491.296	401.995
0.458702	396.734	365.708	403.593	368.155	405.97	396.618	483.536	398.586
0.800269	368.274	345.046	369.753	368.448	384.941	387.237	402.042	392.542
0.872137	371.117	346.472	371.85	370.654	387.013	389.588	402.901	394.07
0.935794	371.389	345.724	371.764	370.524	386.23	389.371	402.369	393.104
0.999034	370.692	345.071	370.934	370.027	385.072	388.815	401.89	392.255
1.06221	370.134	344.687	370.229	369.774	383.84	388.204	401.611	391.542
1.12553	369.843	344.625	369.777	369.691	382.722	387.732	401.888	391.233
1.18857	369.422	344.846	369.585	369.976	381.783	387.491	402.61	391.156
1.25164	369.496	345.39	369.615	370.386	381.184	387.286	403.313	391.285
1.31496	369.805	345.967	369.924	370.877	380.647	387.632	404.708	391.796
1.37832	370.491	346.633	370.379	371.573	380.316	387.962	405.804	392.327
1.44139	370.98	347.409	370.831	372.419	380.419	388.315	407.475	393.067
1.5049	371.562	348.217	371.75	373.116	380.505	388.948	408.685	393.562
1.568	372.63	349.189	372.744	374.089	380.688	389.601	409.841	394.093
1.63147	373.602	349.929	373.377	374.84	381.184	390.278	410.993	394.758
1.69463	374.32	350.737	374.18	375.69	381.686	391.066	412.402	395.459
1.75774	375.095	351.53	374.978	376.448	382.428	391.914	413.706	395.933
1.8209	375.982	352.487	375.705	376.986	383.156	392.577	415.061	396.523
1.88406	376.638	353.121	376.524	377.652	384.178	393.291	416.094	397.114
1.94724	377.599	354.144	377.304	378.229	384.813	394.143	417.438	397.57
2.01037	378.312	354.941	378.159	378.894	385.409	394.844	418.376	398.238
2.07351	379.042	355.573	379.012	379.488	386.225	395.278	419.802	398.92
2.13671	379.963	356.263	379.943	379.952	386.917	395.735	420.645	399.494
2.19989	380.671	357.253	380.571	380.437	387.832	396.562	421.438	400.162
2.26293	381.63	358.333	381.37	380.742	388.747	397.272	422.365	400.775
2.32609	382.166	359.401	382.168	381.374	389.811	398.009	423.924	401.709
2.38921	383.295	360.196	383.043	381.856	390.614	398.633	425.471	402.496
2.45235	384.099	361.388	383.995	382.567	391.364	399.035	426.932	403.377
2.51556	384.979	362.524	384.606	383.217	392.186	399.964	428.581	404.257
2.57875	385.821	363.612	385.693	383.561	393.09	400.537	430.4	405.178
2.64193	386.702	364.826	386.647	384.011	393.485	401.293	432.402	406.503
2.70508	387.987	366.109	387.561	384.721	394.427	401.775	434.32	407.517
2.76829	389.501	367.743	388.857	385.514	395.237	402.256	436.147	408.747
2.83149	390.904	369.391	389.72	386.372	396.405	402.981	437.701	410.383
2.89462	392.327	371.028	390.886	386.904	397.63	403.999	439.663	411.615
2.95792	393.865	373.121	392.28	387.805	398.727	405.029	441.539	413.075
3.02132	395.773	374.761	393.368	388.554	399.956	405.795	443.506	414.393
3.08441	397.848	376.767	394.482	389.345	401.226	406.715	446.205	416.168
3.14784	399.981	379.014	395.919	390.416	402.875	407.948	448.819	417.537
3.21133	402.596	381.175	397.57	391.617	404.341	409.131	451.524	419.264
3.27443	404.47	383.658	399.276	393.037	405.965	410.651	454.578	421.127
3.33805	406.364	386.143	400.826	394.24	407.589	412.123	457.52	423.084
3.4012	409.089	388.874	402.801	395.332	409.305	413.289	460.108	424.722
3.46434	411.279	392.019	404.501	396.818	411.313	414.586	463.428	427.229
3.52747	413.86	395.431	406.524	398.324	412.944	416.172	466.479	430.415
3.59063	416.946	399.195	408.136	399.785	414.462	418.249	469.676	433.196
3.65372	420.04	401.799	410.194	401.317	416.385	419.926	473.561	436.576
3.71705	422.916	405.651	412.308	402.436	418.333	421.245	476.543	439.24
3.78025	424.967	409.467	414.249	403.858	420.353	423.257	480.22	442.286
3.84346	428.633	413.229	416.507	405.522	422.616	424.986	484.184	445.453
3.90665	432.637	416.585	418.223	406.708	424.956	426.777	488.255	449.299
3.97032	436.539	421.096	420.308	408.44	427.213	429.002	491.907	453.067
4.03348	441.905	425.512	422.806	410	429.579	430.841	496.131	456.753
4.09687	447.292	430.257	425.213	411.958	432.537	433.337	500.695	460.851
4.16003	451.514	434.682	427.308	413.697	435.165	435.049	504.71	465.691
4.22327	455.927	438.268	429.535	415.835	437.753	437.121	508.127	470.683
4.28649	461.008	442.851	431.731	417.997	440.892	439.468	511.745	474.918
4.34963	465.645	447.7	434.293	419.766	443.419	441.569	516.354	480.083
4.413	470.523	453.587	436.701	421.073	446.615	443.831	521.025	485.634
4.47679	475.192	458.429	439.187	422.795	449.658	446.482	525.661	490.368
4.54002	479.548	463.628	441.948	421.168	452.889	448.934	529.603	494.981
4.60333	483.396	467.24	445.123	422.132	456.449	449.309	534.361	499.375
4.66679	488.015	472.559	448.44	423.428	459.467	451.643	538.418	504.159
4.73009	492.539	477.809	451.49	425.077	462.366	454.48	542.58	508.678
4.79342	496.856	483.307	453.412	425.824	465.83	457.048	547.04	512.692
4.85702	501.548	489.914	456.25	427.674	469.096	459.433	551.513	517.799
4.92063	505.082	496.579	458.821	430.368	472.544	462.305	555.32	522.539
4.98378	508.052	502.485	461.342	433.086	476.252	464.864	560.733	527.491
5.04696	511.848	506.03	463.601	435.456	480.106	466.253	564.754	532.975
5.11023	515.689	509.86	466.223	436.894	483.508	469.47	569.464	539.197
5.17335	520.491	514.185	467.937	438.556	487.077	471.155	573.405	544.191
5.23686	524.25	520.548	469.736	440.934	489.988	473.399	578.04	549.01
5.30017	530.41	525.203	471.548	442.734	493.456	475.638	582.484	554.567
5.36329	534.38	531.178	473.723	445.341	497.302	477.915	586.253	559.271
5.42652	540.006	535.854	476.687	447.618	500.69	480.045	590.869	564.715
5.48972	543.567	539.364	478.825	449.693	504.457	482.408	595.688	571.889
5.55296	547.276	545.861	480.68	451.666	508.14	485.29	599.274	576.241
5.61634	550.658	550.812	482.638	453.279	511.407	487.244	604.019	582.178
5.68004	553.595	554.865	483.945	454.418	515.055	490.411	608.819	585.666
5.7436	557.658	561.76	485.35	456.661	518.285	493.512	613.093	589.452
5.80675	561.142	567.914	487.54	457.124	520.864	496.288	616.506	595.081
5.87014	566.054	571.773	489.921	459.738	523.73	499.184	620.945	598.591
5.93365	571.267	576.656	492.858	463.186	526.973	501.909	623.981	603.804
5.99686	575.608	581.508	494.731	465.696	529.372	503.482	626.004	608.478
6.06006	578.874	584.554	496.84	466.688	531.726	506.942	630.154	612.613
6.12401	581.2	589.138	499.231	467.02	534.976	509.351	635.162	617.656
6.18784	584.123	595.088	501.575	467.165	536.957	512.273	640.094	622.568
6.25156	589.081	597.53	503.546	469.874	538.508	514.206	643.752	627.782
6.31477	592.159	600.132	505.185	473.537	541.107	516.211	646.568	631.699
6.37832	595.74	602.921	507.216	476.038	544.561	518.473	648.551	636.59
6.44156	599.874	604.653	509.758	477.512	545.403	521.04	649.629	639.356
6.50516	601.215	604.414	511.735	478.488	547.053	522.902	653.453	643.301
6.56876	603.156	605.101	513.479	479.504	551.806	525.201	657.573	646.932
6.63191	606.403	606.328	515.365	480.421	554.55	526.398	661.12	650.655
6.69523	609.998	607.173	517.021	481.787	557.203	528.051	663.177	654.024
6.75839	611.249	609.251	517.591	483.677	559.378	528.74	665.056	655.93
6.82199	611.338	611.437	518.631	485.727	561.852	531.154	667.503	659.889
6.88515	614.492	612.892	519.576	486.888	563.568	532.914	671.415	661.436
6.94831	614.981	614.028	520.807	488.633	565.563	534.487	674.255	665
7.01172	615.518	613.344	522.651	489.455	568.433	535.4	676.873	667.334
7.07492	618.368	614.111	523.644	490.062	571.685	536.963	680.758	670.576
7.13795	621.975	616.963	525.397	492.401	574.315	538.035	683.074	671.724
7.20117	623.519	617.362	526.865	494.428	576.752	539.187	683.446	675.705
7.26438	625.325	618.71	529.661	497.15	578.665	541.702	685.571	676.489
7.3278	628.036	619.678	530.186	499.775	580.372	544.261	687.947	678.357
7.39094	631.415	620.615	530.184	502.359	582.243	545.939	691.139	680.602
7.45415	632.665	622.811	532.654	503.256	583.879	547.959	694.868	684.424
7.51729	632.804	623.42	533.081	504.956	584.243	550.152	697.981	686.606
7.58048	633.345	625.288	534.267	506.504	585.97	551.965	699.773	689.754
7.64398	634.379	626.882	536.407	508.702	587.897	553.646	699.99	691.771
7.70718	635.742	627.819	538.073	511.27	589.245	555.998	700.147	695.581
7.77046	636.127	630.627	539.5	512.95	591.226	557.813	700.073	697.685
7.83387	637.485	631.197	541.644	514.582	593.303	559.986	701.175	699.931
7.89702	637.419	632.282	544.27	516.585	595.329	562.139	703.577	701.981
7.9602	638.464	631.678	545.509	517.249	596.284	564.447	703.581	702.204
8.02335	640.462	632.468	547.277	518.477	596.284	566.656	705.448	704.312
8.0866	641.933	631.22	550.431	519.844	598.446	569.953	706.966	704.843
8.15002	644.102	631.588	551.005	521.849	600.155	570.663	708.813	705.852
8.21322	646.864	632.12	551.529	524.127	600.789	572.399	711.354	706.741
8.27645	648.171	634.323	552.439	525.264	602.25	573.977	712.338	708.867
8.33965	648.554	636.918	553.012	528.214	602.331	575.546	714.438	709.028
8.40286	649.611	638.148	556.229	529.527	602.051	576.232	715.016	710.098
8.466	651.587	642.664	557.951	532.105	602.757	577.84	716.191	711.165
8.52921	652.704	646.742	559.293	534.642	603.037	579.826	715.844	713.799
8.59256	652.839	648.159	560.397	536.022	604.618	581.42	716.961	715.081
8.65573	652.866	651.135	562.028	535.939	607.235	583.551	717.769	716.557
8.71895	652.988	651.746	564.097	537.873	608.207	584.697	719.697	714.4
8.7821	652.756	650.945	567.85	539.433	609.417	586.259	721.661	715.557
8.84533	651.673	649.961	570.931	541.211	610.43	587.585	723.937	717.419
8.90853	654.354	649.646	574.598	542.405	610.962	589.215	725.596	718.661
8.97197	654.443	649.328	577.443	543.993	610.604	591.21	725.377	718.472
9.03516	654.772	647.46	579.92	545.242	612.947	593.583	724.291	719.035
9.09847	655.619	647.981	580.787	547.711	614.853	594.969	725.257	719.987
9.16173	655.59	655.416	581.71	547.99	617.387	595.725	724.633	721.135
9.22501	655.992	662.344	581.837	549.762	617.814	597.058	723.834	721.1
9.28822	657.153	663.445	581.3	551.103	617.894	596.774	723.426	721.471
9.35138	656.765	661.251	580.994	551.372	618.36	597.099	723.176	723.684
9.41459	655.343	661.279	581.234	552.953	619.293	599.996	724.196	723.782
9.47777	655.983	662.946	582.261	555.048	620.078	601.057	723.36	725.162
9.54098	655.508	665.994	582.167	556.314	621.054	601.817	723.084	722.448
9.60436	655.225	664.877	583.084	557.953	622.525	604.072	723.816	723.398
9.66774	657.198	662.878	585.702	560.539	622.819	605.987	723.694	724.292
9.73092	658.296	661.02	586.427	560.475	623.7	608.679	725.307	724.292
9.79421	661.085	659.71	587.193	562.36	624.034	608.806	727.311	723.091
9.85738	661.085	659.675	588.499	566.211	626.707	609.205	729.046	722.141
9.92049	659.575	661.066	589.997	568.102	627.578	610.344	731.383	723.071
9.98362	658.033	662.321	592.052	568.602	628.119	610.038	731.28	723.422
10.0469	657.868	662.595	593.067	570.523	629.245	611.866	731.327	721.564
10.1099	659.095	663.692	595.8	572.083	629.911	612.48	728.426	721.912
10.1734	661.843	665.222	596.964	573.682	629.415	613.822	727.902	720.809
10.2366	663.145	663.806	599.595	574.981	629.292	614.871	726.719	720.556
10.2999	663.351	665.884	602.388	576.477	629.571	615.903	725.28	723.924
10.363	666.865	667.164	603.415	576.746	631.391	617.01	724.654	723.477
10.4262	667.946	667.085	603.691	577.74	633.809	617.68	724.551	720.924
10.4895	666.288	667.29	606.097	579.395	634.825	620.148	725.604	718.585
10.5527	664.423	667.208	607.527	582.334	634.546	621.365	726.66	717.271
10.6158	663.792	666.81	608.802	584.202	636.723	621.491	728.543	716.963
10.6791	664.333	665.747	611.109	586.749	637.631	622.179	729.371	716.212
10.7424	666.199	666.844	612.828	587.571	639.833	623.321	730.117	716.752
10.8055	666.782	667.528	614.336	590.176	641.369	624.502	728.923	715.148
10.8687	667.612	667.939	615.509	591.788	642.352	626.045	728.508	715.148
10.9318	668.652	668.147	615.496	595.961	642.371	627.902	728.485	713.896
10.9948	670.73	668.281	614.537	596.681	643.168	628.361	728.033	715.918
11.0579	672.505	667.711	616.848	596.305	645.984	629.345	728.19	716.303
11.121	674.184	667.814	617.871	598.422	646.69	629.596	727.432	715.957
11.1843	675.211	668.623	618.841	599.412	648.079	630.359	726.331	715.434
11.2473	674.669	669.581	619.477	600.83	649.937	632.256	727.079	717.438
11.3104	675.933	669.181	621.145	602.271	651.794	634.863	727.173	718.211
11.3735	678.5	668.68	623.73	604.232	652.428	634.83	725.374	718.885
11.4366	678.944	669.018	624.671	606.05	650.812	636.199	724.004	721.839
11.4995	678.431	669.226	624.565	608.123	649.642	635.991	724.597	721.045
11.5626	678.806	670.527	625.753	610.161	650.57	636.297	723.629	722.648
11.6257	680.876	670.264	627.427	612.112	650.311	637.242	724.006	721.525
11.6887	681.279	669.302	627.561	614.97	651.201	639.324	722.979	721.697
11.7518	681.934	667.43	628.293	616.162	652.447	641.157	722.047	722.448
11.8149	680.931	664.888	628.145	619.785	651.869	641.067	723.216	723.448
11.8779	681.653	664.149	629.859	619.435	650.647	641.776	723.829	721.843
11.941	681.042	665.802	631.577	620.706	651.444	641.901	724.535	718.773
12.004	681.292	667.191	633.214	622.792	653.376	643.289	725.434	718.213
12.0672	681.653	668.55	635.892	625.441	653.506	641.961	727.214	718.036
12.1305	684.77	669.234	637.341	627.21	653.023	642.963	727.084	716.861
12.1936	685.858	670.457	638.792	629.849	654.508	643.616	726.232	717.667
12.2568	686.496	672.354	639.469	629.448	654.436	644.35	726.455	716.777
12.3198	690.035	674.411	640.188	629.628	654.585	645.701	726.585	716.528
12.3828	690.538	676.22	641.586	628.768	653.505	646.965	726.996	716.177
12.4459	689.934	674.755	644.436	630.536	653.208	648.759	727.703	715.484
12.5089	689.459	674.138	646.895	630.224	652.856	649.616	727.042	715.634
12.5719	688.62	673.544	650.243	633.182	653.208	650.033	726.983	715.208
12.635	688.467	673.841	651.126	636.343	653.598	651.239	726.343	715.072
12.698	689.691	676.89	653.728	639.783	653.487	651.649	726.142	716.183
12.7613	689.959	681.706	655.884	641.686	652.612	652.179	725.13	716.2
12.8243	690.613	684.087	657.126	642.611	652.671	652.912	725.648	716.025
12.8873	690.847	684.601	658.984	645.194	650.404	653.999	725.436	716.174
12.9502	692.913	682.551	659.998	647.416	651.834	655.764	727.248	715.748
13.0131	693.955	680.447	660.225	647.992	651.071	655.831	727.957	715.537
13.0761	696.274	679.048	661.69	648.793	651.945	657.237	729.976	715.479
13.139	696.696	680.985	663.211	652.138	653.228	659.028	731.261	715.823
13.2019	696.333	681.382	665.621	652.285	652.316	661.091	731.511	715.437
13.2652	696.487	681.275	667.002	654.039	649.681	662.473	730.111	716.357
13.3282	696.64	678.188	668.907	654.209	648.512	664.449	729.414	715.11
13.3913	698.234	674.594	669.866	655.715	646.606	665.132	728.621	713.955
13.4542	698.695	672.524	670.734	656.925	645.551	666.189	727.891	712.897
13.5174	699.98	671.426	672.052	658.777	644.608	667.873	729.271	712.702
13.5803	700.541	671.025	673.883	659.717	645.199	669.262	729.153	712.029
13.6433	700.716	670.611	673.603	660.43	647.53	669.41	728.7	712.066
13.7062	700.683	669.261	674.926	659.212	650.996	672.279	728.616	710.55
13.7691	700.836	668.999	676.78	659.62	652.48	673.144	727.976	708.804
13.832	700.917	670.62	678.253	660.155	653.314	674.386	727.951	709.913
13.8952	701.224	673.045	679.427	662.563	654.8	674.627	727.808	709.315
13.9581	701.167	673.341	681.605	663.366	657.494	674.361	727.936	707.954
14.021	700.593	674.083	683.654	666.88	657.494	674.722	726.991	706.594
14.0839	701.418	674.001	685.362	669.092	657.679	676.501	725.591	705.716
14.1468	701.167	675.039	687.239	670.59	658.346	675.883	723.883	705.6
14.2097	701.304	676.047	690.509	672.011	657.38	676.739	722.261	704.008
14.2727	700.617	676.047	692.734	672.735	654.981	677.306	721.505	704.198
14.3357	702.209	674.981	693.304	673.716	653.18	677.902	720.507	704.868
14.3985	701.829	673.861	695.609	674.308	651.883	678.643	721.726	704.177
14.4614	699.683	672.615	697.61	677.18	653.198	679.622	721.677	703.222
14.5243	699.436	672.912	697.648	676.966	655.855	679.712	721.254	703.505
14.5873	700.433	674.355	697.324	679.013	659.179	680.695	720.278	703.14
14.6501	701.971	674.231	697.894	681.714	660.889	681.288	718.609	703.329
14.713	702.455	675.124	698.713	686.468	662.323	682.091	717.73	703.613
14.7759	701.167	674.8	698.37	688.789	662.749	683.337	717.001	703.497
14.8388	701.514	676.932	698.407	688.471	663.883	685.122	717.526	703.303
14.9016	701.747	679.485	701.919	688.658	664.401	686.345	717.619	701.302
14.965	703.268	680.319	703.448	688.001	665.687	688.01	716.807	699.221
15.0278	704.821	679.914	704.879	689.94	666.902	686.701	716.9	699.106
15.0907	704.764	680.154	706.656	690.63	668.207	686.525	715.998	698.536
15.1535	705.575	679.567	707.976	692.72	669.325	687.327	715.421	698.552
15.2163	705.785	677.259	710.657	692.279	671.117	687.656	714.274	699.942
15.2791	705.093	675.04	711.941	693.656	671.75	687.125	713.58	699.672
15.3418	704.325	674.032	711.826	694.668	672.368	687.156	713.38	699.652
15.4046	702.349	673.745	714.547	698.524	672.737	687.809	712.5	701.058
15.4678	702.485	673.95	716.161	701.249	674.383	689.416	712.29	701.797
15.5306	703.388	675.254	718.157	702.595	675.189	689.835	711.169	701.755
15.5935	703.542	678.075	719.231	703.043	676.42	690.791	710.956	700.855
15.6563	701.243	680.189	719.921	704.902	676.583	691.687	709.574	700.379
15.7191	699.69	683.341	721.576	704.331	678.217	691.57	709.609	698.018
15.7819	698.903	685.394	724.424	704.335	679.242	691.273	709.247	697.39
15.8447	699.826	685.452	725.598	703.976	681.063	692.674	708.314	695.621
15.9075	699.289	685.665	727.491	706.943	682.115	694.283	708.345	694.631
15.9704	699.595	685.698	730.68	708.745	682.392	695.949	707.447	694.667
16.0332	698.795	684.356	731.355	711.118	682.749	698.127	706.267	693.621
16.0962	698.814	682.724	733.943	712.166	683.95	699.057	706.267	692.178
16.1589	698.91	680.83	734.431	713.371	683.59	701.06	704.285	691.552
16.2217	698.071	679.91	735.652	712.619	684.62	701	703.42	689.486
16.2845	697.115	679.201	736.559	712.321	685.427	701.212	702.699	687.024
16.3472	697.194	678.966	736.404	715.391	686.307	701.212	701.917	684.983
16.4099	696.217	679.295	736.844	717.318	687.23	700.761	699.486	682.433
16.4727	697.137	678.883	737.462	717.589	687.83	699.986	698.903	680.339
16.5354	696.409	679.186	739.674	718.885	688.433	699.209	698.613	679.925
16.5982	694.939	679.989	740.295	721.386	688.883	699.417	698.044	677.381
16.6609	694.102	680.35	740.723	723.679	687.38	701.062	697.531	675.879
16.7239	694.351	680.441	740.878	721.357	686.964	701.093	697.415	674.355
16.7866	694.447	681.802	743.439	720.572	687.807	701.721	696.963	673.755
16.8493	693.341	682.309	742.796	722.924	688.63	703.274	697.531	672.477
16.9124	691.851	682.099	744.299	723.918	689.345	703.485	697.484	672.27
16.9751	690.058	681.686	746.732	723.858	690.642	704.295	696.159	671.779
17.0379	690.936	680.264	747.018	725.699	692.413	706.51	696.58	671.423
17.1009	690.767	679.38	745.779	728.633	692.737	706.959	696.672	670.615
17.1638	689.872	676.45	745.779	730.356	693.339	709.177	697.008	670.203
17.2265	688.69	675.212	747.331	731.019	693.708	710.316	697.46	670.146
17.2893	688.064	674.566	746.041	731.894	693.661	710.678	698.542	669.076
17.3521	689.398	674.245	744.561	730.559	692.883	710.467	698.542	668.721
17.4148	690.081	673.57	746.172	730.619	693.21	710.796	698.155	668.403
17.4776	690.594	671.949	748.034	732.011	694.378	710.436	697.563	667.969
17.5403	690.272	671.51	749.143	731.191	695.226	708.278	696.609	669.056
17.603	689.53	671.567	750.637	730.643	695.619	708.219	695.714	668.794
17.6657	687.762	672.043	751.377	731.094	696.764	709.088	695.03	669.223
17.7283	685.708	670.869	753.831	733.609	696.658	709.627	694.764	668.509
17.7913	683.847	670.75	756.309	735.337	695.254	709.448	694.078	668.078
17.8539	681.949	671.106	756.786	736.55	694.116	708.308	693.337	667.458
17.9165	681.075	670.958	756.881	736.854	693.458	709.717	692.177	666.841
17.9791	681.323	670.869	758.188	739.589	692.98	710.348	691.191	666.729
18.0418	682.045	670.07	758.559	742.689	691.721	711.457	690.172	665.848
18.1045	682.877	669.07	760.619	743.721	692.564	712.958	688.925	665.231
18.1672	683.392	667.927	760.619	745.089	692.021	715.184	687.907	664.556
18.2299	684.207	667.895	762.489	749.139	691.663	716.865	687.826	663.358
18.2925	685.274	667.097	762.305	749.569	691.305	717.648	686.393	662.482
18.3551	683.909	667.097	762.4	751.339	691.363	718.613	685.826	662.013
18.4178	684.213	667.187	765.502	755.128	692.696	719.004	685.952	662.032
18.4804	683.091	667.959	765.467	757.919	694.167	722.619	685.365	660.223
18.543	683.606	668.581	767.266	762.206	696.367	723.493	686.888	658.062
18.6056	683.718	666.637	770.693	759.538	698.86	718.94	688.144	658.731
18.6683	680.93	663.875	773.163	756.416	695.438	716.535	687.521	660.668
18.731	681.975	664.144	771.546	755.716	696.166	719.721	685.226	663.318
18.7938	682.411	665.055	772.665	755.342	700.335	719.935	683.62	662.7
18.8565	684.348	663.56	774.448	755.157	701.658	720.566	682.941	661.188
18.9192	685.451	663.388	774.143	755.091	700.253	720.837	683.838	658.001
18.9818	684.37	662.66	773.836	755.909	698.391	722.164	684.381	655.102
19.0445	682.889	662.513	773.714	757.009	696.602	723.462	683.631	655.435
19.1073	681.43	660.752	773.504	759.181	695.707	723.883	682.469	653.463
19.1699	679.743	658.792	773.219	760.706	695.416	724.274	682.443	652.888
19.2326	677.145	657.273	774.19	763.989	694.405	724.093	682.745	651.144
19.2952	675.918	656.394	776.879	766.779	695.006	723.822	682.718	650.363
19.3579	673.118	657.249	777.063	766.96	695.818	724.363	683.434	649.66
19.4205	671.946	657.313	778.534	771.361	696.152	723.941	682.963	649.586
19.4833	673.516	657.663	779.5	774.469	696.094	723.306	683.086	650.974
19.5459	675.596	657.606	778.412	777.593	696.787	722.884	683.028	651.662
19.6086	675.461	657.256	778.969	779.48	699.666	722.553	682.051	652.643
19.6714	674.179	656.228	780.476	779.344	701.029	721.677	681.692	653.124
19.7341	672.783	655.788	782.324	779.498	699.95	721.676	680.715	652.253
19.7968	672.669	656.784	782.848	779.644	697.615	722.428	680.715	652.105
19.8594	673.372	657.37	783.791	783.844	697.197	721.646	679.943	652.046
19.9221	674.088	656.817	783.413	783.742	696.78	721.646	678.933	651.398
19.9848	673.069	655.821	785.447	783.734	695.576	721.011	678.425	649.749
20.0474	672.43	655.089	785.447	782.793	693.689	720.53	678.517	648.729
20.1102	671.409	655.292	786.459	783.718	692.438	721.431	678.666	648.174
20.1729	671.563	654.59	787.058	783.709	692.413	721.645	679.001	647.266
20.2356	669.94	653.752	786.969	785.056	692.505	723.543	677.725	647.007
20.2983	668.659	654.045	787.842	786.487	693.105	723.994	677.012	646.453
20.3609	667.569	653.874	789.061	787.91	692.147	723.572	677.817	646.398
20.4235	668.492	653.261	789.593	788.977	694.332	723.692	677.519	645.841
20.4861	669.151	652.912	789.504	786.523	694.216	724.203	677.046	645.288
20.5488	669.285	652.211	790.258	788.534	694.283	724.077	677.023	645.583
20.6115	668.873	652.449	789.128	788.579	694.766	723.746	677.172	645.878
20.6741	668.251	651.634	789.442	789.723	695.125	722.903	677.744	645.232
20.7367	667.426	651.577	791.043	790.592	693.922	722.418	677.308	645.251
20.7993	667.106	651.2	791.478	790.175	692.548	723.138	678.11	644.381
20.8621	666.471	650.592	791.921	791.65	692.847	723.953	677.755	642.775
20.9247	666.001	649.689	793.776	794.675	691.297	725.701	677.938	642.425
20.9874	665.438	649.227	794.742	794.511	690.013	725.155	677.904	642.075
21.0501	666.93	648.389	795.408	793.845	688.673	724.886	678.533	641.78
21.1128	666.269	647.199	797.665	794.247	687.059	723.892	678.327	641.262
21.1754	665.557	647.053	799.804	793.082	685.836	723.048	677.972	641.354
21.238	664.445	646.677	800.272	791.884	685.421	722.145	677.261	640.416
21.3006	662.734	645.836	800.649	791.477	685.238	722.085	676.822	639.898
21.3633	662.323	646.305	801.88	791.206	684.349	722.414	676.112	639.751
21.4261	661.292	646.159	803.141	792.269	685.397	722.08	676.261	640.284
21.4888	661.142	645.404	803.461	792.256	685.464	722.169	675.582	640.967
21.5515	659.978	645.348	805.323	795.208	684.958	721.477	675.491	641.464
21.6143	660.637	644.361	807.212	793.222	683.472	721.417	676.65	641.703
21.6771	659.307	644.596	807.968	794.97	682.286	720.872	677.005	641.39
21.7399	658.034	644.83	809.768	796.704	681.249	719.007	677.302	641.611
21.8027	657.196	645.905	810.37	797.666	680.629	717.383	676.295	641.611
21.8654	658.397	646.14	811.315	798.206	680.893	716.449	676.12	641.681
21.9282	657.948	646.782	813.154	799.301	681.2	717.231	675.146	642.07
21.991	657.254	645.937	815.053	800.151	681.383	715.879	674.799	642.254
22.0537	657.14	646.611	814.894	798.43	682.128	714.916	674.867	641.901
22.1165	656.825	646.846	815.593	800.268	682.965	713.744	675.107	641.846
22.1792	656.376	645.484	816.986	800.64	683.771	712.667	675.586	641.772
22.242	655.759	645.427	816.986	799.663	683.689	712.125	675.738	642.103
22.3048	656.003	644.236	818.825	802.174	683.722	711.586	676.127	641.587
22.3675	656.156	643.684	818.855	804.515	684.294	711.764	675.86	640.94
22.4306	656.81	642.844	821.393	803.254	685.189	710.625	675.573	641.032
22.4934	656.345	642.441	821.267	806.012	685.488	710.145	675.161	641.751
