# Supplementary material for: AKT1 restricts the invasive capacity of head and neck carcinoma cells harboring a constitutively active PI3 kinase activity
Source: BMC Cancer. 2018 Mar 5;18:249. doi: 10.1186/s12885-018-4169-0 (PMC5836445; doi:10.1186/s12885-018-4169-0)
Supplement: Supplementary file 2 — CAL33-shControl cells untreated or treated with Rapamycin and MK-2206 electrical resistance measurements. Raw output file of the ECIS measurement of resistance in MΩ at a frequency of 4000 Hz. (XLS 213 kb) [file 12885_2018_4169_MOESM2_ESM.xls]

## Sheet: Details
[ECIS_Parameters]
Filename	V:\BOULOT\EXPERIMENTS\PROJET EMT\ECIS\CAL33 Detroit rapa MK 7oct16.abp
Version	1.2.187.0 PC
FileType	CSV
ExportVersion	1.2.186.0 PC
Instrument	Z-Theta
SerialNum	65535
WellNum	16
Date	2016-10-07	15:45:50
DateNum	736610
TimeNum	56750
ExptType	MFT
ArrayHolderA	8W10E
ArrayHolderB	8W10E
MiniArrayFormat	0
TimeInterval	160
Wells	1	2	3	4	5	6	7	8
Frequency	62.5	125	250	500	1000	2000	4000	8000	16000	32000	64000

## Sheet: Comments
<New Experiment>
Electrode Stabilize at: 07-Oct-2016 15:22:54
Electrodes, A1, A2, A3, A4, A5, A6, A7, A8, B1, B2, B3, B4, B5, B6, B7, B8
Filename: C:\Users\ECIS\Desktop\Vincent\CAL33 Detroit rapa MK 7oct16.abp
Start Time-Series at: 07-Oct-2016 15:45:50
Frequency (Hz), 62.5, 125, 250, 500, 1000, 2000, 4000, 8000, 16000, 32000, 64000
Wells, A1, A2, A3, A4, A5, A6, A7, A8, B1, B2, B3, B4, B5, B6, B7, B8
<Expt Number> 55
<Pause Start> Time: 0.79627833
Well check at: 07-Oct-2016 16:38:20
Frequency (Hz), 4000
Well, Z (ohms), R (ohms), C (nF)
A1, 857, 345, 50.7
A2, 835, 357, 52.7
A3, 864, 380, 51.3
A4, 880, 398, 50.7
A5, 852, 347, 51.1
A6, 861, 363, 51.0
A7, 892, 382, 49.3
A8, 937, 413, 47.3
B1, 1040, 364, 40.9
B2, 1029, 378, 41.6
B3, 1058, 399, 40.6
B4, 1184, 431, 36.1
B5, 948, 347, 45.1
B6, 967, 366, 44.5
B7, 969, 381, 44.7
B8, 1034, 405, 41.8
Auto-Detect Array Type A: 8W10E
A: 8W10E
<Pause End> Time: 0.88022806
<ExptSummary>
CAL33 Detroit Rapa MK 10oct16
</ExptSummary>
<Do not edit above this line!>

## Sheet: 4000 Hz
Time (hrs)	c ont		Rapa			MK
1.0144	322.557	327.595	334.639	363.781	348.822	375.615	367.253	392.94
1.07719	325.584	330.586	336.944	366.869	351.464	378.568	368.905	394.522
1.14014	326.643	330.823	336.645	365.368	351.218	377.576	368.322	393.712
1.20294	326.653	330.355	336.197	363.447	350.288	376.017	367.597	392.841
1.2661	327.314	330.681	336.326	363.176	349.937	375.941	367.465	392.768
1.32893	327.93	330.655	336.106	362.045	349.312	374.992	367.148	392.338
1.39198	328.56	330.668	336.199	361.304	348.905	374.395	366.892	392.08
1.45474	329.285	330.931	336.31	360.592	348.677	373.977	366.758	392.01
1.51793	329.947	331.272	336.505	360.097	348.549	373.788	366.789	392.087
1.5807	330.398	331.635	336.647	360.124	348.78	373.764	366.841	392.21
1.64352	330.903	332.209	336.882	360.095	348.833	373.804	367.034	392.31
1.70634	331.123	332.394	337.031	360.009	348.925	373.823	367.232	392.602
1.76915	331.532	332.987	337.215	360.103	349.096	373.862	367.471	392.707
1.83197	331.963	333.386	337.265	360.158	349.112	373.866	367.729	392.912
1.89476	332.512	333.805	337.53	360.296	349.344	374.057	368.01	393.227
1.9578	333.098	334.303	337.851	360.432	349.555	374.006	368.209	393.371
2.02062	333.744	334.8	338.118	360.677	349.63	374.154	368.514	393.622
2.08345	334.176	335.2	338.365	360.757	349.944	374.266	368.878	393.916
2.14649	334.534	335.681	338.522	361.056	350.195	374.5	369.081	394.359
2.20939	335.005	336.202	338.747	361.278	350.529	374.535	369.261	394.652
2.27214	335.846	336.586	339.157	361.551	350.846	374.59	369.486	394.863
2.33499	336.324	337.203	339.416	361.988	351.063	374.691	369.914	395.265
2.39783	337.067	337.722	339.675	362.36	351.517	374.867	370.098	395.476
2.46058	337.894	338.32	340.071	362.786	351.673	375.011	370.264	395.541
2.52338	338.39	338.805	340.446	362.896	351.99	375.133	370.529	395.795
2.58651	338.867	338.82	340.766	363.189	352.229	375.318	370.796	395.924
2.6494	339.521	339.769	340.991	363.583	352.546	375.375	371.024	396.411
2.71216	339.977	340.058	341.407	363.996	352.765	375.583	371.189	396.558
2.77496	340.804	340.778	341.811	364.248	353.201	375.705	371.353	396.878
2.83785	341.61	341.029	342.185	364.564	353.562	375.892	371.557	397.132
2.90063	342.574	342.02	342.505	365.075	353.94	376.135	371.928	397.408
2.96348	343.465	342.781	342.718	365.554	354.32	376.323	372.095	397.705
3.02699	344.332	343.695	343.122	365.772	354.779	376.63	372.34	398.025
3.08976	345.341	344.452	343.441	366.384	355.201	376.919	372.692	398.429
3.15258	346.425	345.318	343.771	366.863	355.658	377.162	372.999	398.75
3.21534	347.511	346.214	344.09	367.265	356.039	377.448	373.429	399.152
3.27815	348.403	347.076	344.431	367.823	356.701	377.701	373.716	399.727
3.34096	349.427	347.721	344.7	367.997	357.102	377.967	373.984	400.236
3.40375	350.535	348.919	345.158	368.642	357.322	378.089	374.537	400.791
3.46662	351.527	349.658	345.615	369.056	357.761	378.497	374.906	401.173
3.52937	352.72	351.037	346.287	369.659	358.121	378.665	375.275	401.468
3.5925	354.166	352.042	346.648	370.073	358.743	379.051	375.789	402.062
3.65533	355.374	353.124	347.179	370.632	359.027	379.439	376.24	402.491
3.71842	356.898	354.13	347.776	371.343	359.586	379.762	376.69	403.001
3.78161	358.325	355.115	348.351	371.858	360.225	380.072	377.329	403.363
3.84441	359.721	356.425	348.682	372.262	361.069	380.261	377.844	403.935
3.90727	361.008	357.792	349.183	373.205	361.615	380.383	378.441	404.448
3.97009	362.981	358.775	349.759	373.646	362.055	380.894	378.935	405.022
4.03292	364.285	359.983	350.347	374.105	362.517	381.237	379.301	405.427
4.09607	365.82	360.672	350.932	374.731	362.936	381.548	379.656	405.918
4.15884	367.048	361.663	351.489	375.414	363.561	381.67	380.436	406.577
4.22197	369.022	362.811	351.978	376.162	364.182	382.281	381.034	407.089
4.2848	370.966	363.606	352.6	376.666	364.907	382.627	381.486	407.921
4.34763	372.628	364.514	353.125	377.646	365.876	383.017	382.103	408.517
4.41043	373.765	365.738	353.947	378.274	366.523	383.363	382.702	409.289
4.47326	375.649	366.876	354.407	378.826	367.01	383.931	383.36	409.97
4.53609	377.252	367.654	355.093	379.609	367.467	384.421	383.916	410.379
4.59886	378.692	368.863	355.737	380.447	367.953	384.789	384.595	411.189
4.6616	380.96	370.287	356.283	381.243	368.537	385.114	385.132	411.575
4.72461	383.265	371.309	356.949	382.128	369.124	385.605	385.481	412.26
4.78744	384.6	372.09	357.303	382.638	370.033	386.252	386.163	413.179
4.85025	386.625	373.631	358.161	383.567	370.843	386.722	386.845	413.907
4.91309	387.82	375.185	358.624	384.454	371.816	387.035	387.571	414.227
4.97582	389.795	376.43	359.217	385.063	372.418	387.895	388.129	415.061
5.03894	391.609	377.801	360.097	385.705	373.23	388.567	388.871	415.724
5.10181	393.601	379.129	360.917	386.538	374.02	389.161	389.511	416.174
5.16493	395.397	380.58	361.368	387.493	374.81	389.711	390.276	416.539
5.22774	397.498	382.041	362.243	388.652	375.499	390.18	390.833	417.161
5.29058	399.88	383.553	362.697	389.585	376.37	390.753	391.848	418.022
5.35342	401.661	384.519	363.475	390.498	377.327	391.595	392.783	418.776
5.41639	403.106	386.288	364.587	391.489	377.998	392.02	393.366	419.721
5.47925	404.902	387.868	365.497	392.662	379.102	392.56	394.256	420.475
5.54217	406.396	389.408	366.048	393.823	379.807	393.03	394.877	421.291
5.60502	408.81	390.715	367.024	394.694	380.869	393.503	395.645	422.285
5.66817	410.599	391.674	367.698	395.635	381.843	394.055	396.559	423.057
5.73094	412.103	393.41	368.727	396.528	382.452	394.662	396.951	424.38
5.79381	413.778	395.26	369.347	397.256	383.268	394.988	397.934	425.374
5.85662	414.965	396.805	370.305	397.996	384.165	395.437	398.575	425.956
5.91944	416.893	398.561	371.384	398.746	385.187	396.295	399.494	426.821
5.98222	418.517	399.648	372.537	400.385	386.085	396.374	400.203	428.033
6.04504	420.8	401.123	373.159	401.328	386.95	396.981	401.286	429.384
6.10803	423.543	402.848	374.153	402.521	388.155	397.93	402.329	430.726
6.17102	425.576	405.234	375.092	404.063	389.64	398.719	403.397	431.42
6.23383	427.682	406.862	376.414	405.405	391.162	399.248	404.592	432.443
6.29666	429.679	408.4	377.86	406.752	392.143	399.996	405.596	433.265
6.35951	430.824	410.697	379.076	407.933	393.193	400.378	406.733	434.268
6.42246	431.922	412.3	379.945	409.087	394.992	400.956	407.649	434.96
6.48542	432.99	414.018	380.943	410.31	396.394	401.929	408.616	435.962
6.5482	434.29	415.288	382.032	412.036	396.86	402.529	409.794	436.726
6.61105	436.477	417.575	383.41	413.347	398.039	402.912	410.419	437.706
6.6742	439.17	419.171	384.645	414.746	398.833	403.195	411.39	439.081
6.73716	442.007	421.22	385.67	416.04	399.866	404.318	412.651	440.435
6.80001	443.752	423.012	386.818	417.38	401.275	404.85	413.832	441.837
6.86281	445.624	425.011	387.89	419.066	402.663	405.6	414.55	442.821
6.9256	447.802	426.847	388.744	420.659	404.326	406.258	415.56	443.518
6.98859	450.834	429.266	389.803	422.406	405.616	407.086	417.007	444.215
7.05151	452.433	431.37	391.23	424.028	407.064	407.847	418.123	445.093
7.11461	453.269	433.509	392.435	425.501	408.506	408.233	419.112	445.696
7.17746	455.36	436.075	393.232	426.897	410.22	408.961	419.742	446.909
7.24029	456.763	437.024	394.747	428.598	411.148	409.769	420.952	447.56
7.30313	458.419	438.899	395.619	430.504	411.895	410.45	422.162	448.236
7.36593	459.535	441.87	396.929	432.742	413.269	411.51	423.026	449.621
7.42888	461.79	443.723	398.065	434.908	415.05	412.319	424.028	450.861
7.49169	463.637	446.191	398.685	436.957	415.83	413.828	425.602	451.804
7.55451	464.629	447.98	399.746	438.189	416.727	414.994	426.713	453.047
7.6177	466.168	450.153	400.609	439.908	418.223	415.885	427.907	454.351
7.68076	467.631	452.041	402.069	441.96	420.611	416.64	429.006	455.271
7.74365	469.017	453.833	403.604	443.963	422.01	416.799	429.544	456.108
7.80641	471.472	455.729	405.925	445.476	424.372	417.5	429.943	457.282
7.8692	473.909	457.183	407.106	447.224	426.413	418.842	431.244	458.18
7.93212	475.168	459.677	408.251	448.773	427.699	419.008	432.92	458.521
7.99499	476.924	462.128	409.155	450.891	429.126	419.8	433.26	459.915
8.05781	477.083	463.592	410.27	453.09	430.112	420.558	434.024	461.018
8.12069	477.902	465.339	411.52	454.514	432.147	421.254	434.739	462.21
8.1838	479.686	467.742	412.714	455.888	433.984	421.643	435.832	463.449
8.24659	481.081	469.526	414.909	457.913	435.783	422.704	436.749	463.972
8.30942	482.555	471.391	416.509	460.688	437.511	423.843	437.512	465.713
8.37249	483.716	472.574	417.99	463.315	438.164	424.667	438.171	466.858
8.43544	485.431	475.387	419.644	465.608	439.381	425.119	438.733	468.237
8.49845	486.222	477.63	421.301	466.835	440.656	425.858	439.781	469.984
8.5613	486.75	478.109	422.511	469.369	441.188	426.248	441.067	471.415
8.62407	488.601	478.824	424.223	471.906	443.052	427.019	442.731	472.552
8.6869	490.981	480.696	426.059	472.88	443.998	427.399	444.197	473.225
8.74965	494.295	481.811	428.426	474.558	444.653	428.171	445.664	474.315
8.81247	496.952	483.081	430.421	476.528	446.182	428.79	446.799	475.553
8.87533	499.827	483.373	431.59	479.077	447.56	429.435	448.683	476.72
8.93819	502.066	486.02	433.46	481.418	448.476	430.128	449.216	477.407
9.00151	504.735	487.984	435.563	483.739	449.652	430.971	450.175	479.102
9.06435	507.708	488.89	437.47	486.325	451.813	432.677	451.548	480.123
9.12712	509.206	491.12	438.468	489.341	454.263	433.244	451.175	481.452
9.1899	511.942	491.894	440.128	492.175	455.238	434.328	452.074	482.756
9.25276	513.069	493.015	441.734	494.565	456.912	435.321	453.631	483.396
9.31563	514.051	494.557	442.575	496.289	458.118	436	454.165	483.643
9.3785	515.124	497.012	443.753	498.285	459.503	436.724	455.526	483.864
9.44134	516.705	499.282	445.849	500.361	460.188	437.372	455.927	485.603
9.50414	518.403	501.02	447.644	502.521	461.472	438.16	456.435	485.603
9.56714	520.265	500.726	449.85	504.709	463.002	437.958	456.888	485.615
9.62996	521.272	500.298	451.982	507.037	464.328	437.636	458.367	486.032
9.69284	523.039	501.263	454.012	508.747	465.855	437.409	459.631	486.46
9.75568	525.067	502.495	456.376	509.789	467.257	438.29	460.091	487.101
9.81855	528.067	504.102	457.719	510.943	469.124	439.243	461.129	488.018
9.88172	528.975	504.611	460.815	512.957	470.632	439.206	461.557	488.742
9.94468	529.841	505.628	462.911	514.781	472.255	439.677	463.188	488.719
10.0075	531.27	505.628	463.559	516.442	472.871	440.526	464.483	489.841
10.0704	531.341	506.943	464.724	516.785	474.336	441.103	465.952	492.492
10.1334	530.909	508.741	465.969	518.282	476.208	441.872	466.974	493.882
10.1962	530.932	510.92	468.121	519.463	477.829	442.473	467.699	495.07
10.2591	532.852	514.045	470.561	522.424	478.287	443.659	468.748	495.798
10.3219	533.65	515.932	473.007	525.443	478.799	444.07	470.414	496.874
10.3848	534.308	518.01	475.039	526.509	480.476	444.584	472.244	497.354
10.4476	535.469	518.222	477.076	527.941	481.968	445.744	473.546	497.834
10.5106	537.022	519.875	478.851	528.962	483.084	446.236	474.902	498.169
10.5735	537.333	521.98	479.819	531.123	484.155	446.892	475.713	499.298
10.6365	536.978	521.563	479.946	533.124	485.623	447.775	477.627	501.553
10.6993	538.2	522.322	480.39	533.979	487.152	448.74	478.415	501.862
10.7621	538.5	522.728	482.037	536.088	489.185	450	478.965	502.694
10.8249	539.828	522.589	483.031	537.841	491.103	451.263	479.208	502.78
10.888	540.783	524.462	484.078	539.121	492.582	452.022	480.552	502.548
10.9508	540.828	525.934	485.283	540.767	494.4	453.041	483.013	502.617
11.0138	542.783	527.229	486.462	542.889	496.816	454.862	485.231	503.567
11.0767	543.474	527.11	487.696	543.37	497.918	456.434	486.544	503.876
11.1394	543.702	526.995	489.115	545.608	499.8	457.418	488.56	504.839
11.2025	543.152	527.237	490.297	547.238	500.104	458.692	490.209	505.388
11.2653	543.223	527.31	490.319	549.451	502.37	460.048	491.458	505.919
11.328	544.509	528.901	491.473	551.248	502.942	459.853	492.057	507.399
11.3908	543.484	530.201	492.262	552.882	504.377	460.176	493.654	507.708
11.4535	544.553	530.792	493.392	555.15	504.598	460.855	493.212	507.923
11.5163	547.014	530.841	494.42	556.57	505.919	461.641	493.518	507.937
11.579	549.157	532.518	494.836	558.27	508.188	462.685	495.292	509.556
11.6421	551.355	533.603	494.251	559.261	509.594	463.416	496.157	510.012
11.7048	554.447	534.268	494.535	560.398	511.111	464.597	496.836	511.597
11.7675	555.498	536.665	496.006	559.137	512.463	465.534	498.023	512.601
11.8302	555.305	538.131	498.379	559.503	512.68	466.975	498.702	513.489
11.893	555.341	541.801	499.673	560.596	513.847	467.74	499.863	514.334
11.9558	554.874	542.627	501.126	561.611	514.202	467.929	499.976	515.005
12.0186	555.834	542.478	502.099	563.149	515.479	468.531	500.224	515.505
12.0814	556.453	543.165	503.552	563.695	517.162	469.602	501.523	515.716
12.1441	558.321	544.853	504.927	564.243	517.216	470.647	503.229	517.047
12.2069	558.294	545.902	506.672	564.657	517.434	470.108	504.799	518.194
12.2703	559.296	546.399	508.497	566.169	517.382	470.607	505.217	519.928
12.333	559.395	546.125	509.609	566.12	518.902	471.346	506.702	521.21
12.3961	561.072	546.639	510.343	565.952	520.533	472.894	508.443	521.921
12.4587	561.798	547.567	510.522	568.33	521.73	472.769	509.611	522.334
12.5214	560.161	547.567	512.327	569.951	524.756	473.294	510.347	524.358
12.5841	559.967	546.995	511.941	571.326	525.491	474.795	511.55	525.112
12.6468	560.425	547.224	513.285	572.452	526.638	476.267	512.588	525.765
12.7097	560.7	546.063	514.292	573.522	526.991	477.847	513.351	525.962
12.7723	561.788	544.648	514.135	574.499	528.493	478.249	514.012	526.61
12.835	563.514	545.327	514.543	574.293	530.324	478.99	514.914	526.981
12.8978	562.837	545.619	514.348	574.776	531.415	479.048	516.061	527.21
12.9606	563.393	546.868	513.692	573.055	532.754	479.606	516.688	528.954
13.0232	563.306	547.301	514.548	572.945	535.197	479.851	518.545	529.023
13.0857	563.784	547.977	515.096	571.612	537.446	479.645	520.57	529.81
13.1484	564.414	548.555	515.832	572.815	539.481	480.357	521.964	529.85
13.2111	564.922	550.235	517.297	571.916	540.524	481.148	523.007	530.634
13.274	564.096	549.474	517.053	571.325	540.68	482.496	524.022	531.575
13.3366	565.459	550.435	518.452	573.15	540.235	484.526	524.187	531.932
13.3992	566.591	551.96	518.811	573.122	540.153	484.817	525.177	532.942
13.4617	566.215	551.887	519.289	573.745	540.393	486.351	525.534	534.868
13.5243	566.005	553.045	522.339	573.524	541.573	487.834	526.798	535.486
13.5868	565.435	555.035	523.356	572.94	542.783	489.266	528.037	536.581
13.6493	565.95	555.403	522.961	573.602	543.444	490.65	528.642	537.491
13.7121	567.107	555.224	523.638	573.956	544.544	491.183	529.328	539.342
13.7747	567.937	556.415	524.401	573.588	545.496	490.279	529.328	539.379
13.8376	568.033	556.794	523.759	572.303	547.641	490.231	528.998	540.883
13.9001	567.778	556.718	524.824	572.973	548.351	490.764	529.824	542.843
13.9626	568.71	558.507	524.401	571.956	550.065	491.083	530.898	544.637
14.0254	567.715	559.702	524.452	571.543	551.607	491.59	532.905	545.294
14.0879	568.048	559.613	525.713	571.976	551.575	494.033	534.062	546.032
14.1506	568.688	559.203	526.455	573.633	552.488	495.685	535.635	546.406
14.213	568.688	558.867	527.322	575.359	551.585	496.618	536.599	546.468
14.2755	571.204	557.107	528.332	575.909	553.072	497.202	537.842	547.175
14.3379	572.793	557.039	529.108	574.72	553.56	497.576	539.167	546.99
14.4004	572.162	557.139	530.571	575.498	553.748	498.402	538.917	547.196
14.4628	573.356	556.35	531.371	575.931	553.444	498.589	539.496	548.407
14.5255	573.008	556.666	532.131	576.258	551.998	499.923	539.298	549.372
14.5883	570.931	555.509	532.951	576.305	552.129	501.017	538.965	550.556
14.6507	570.081	554.983	534.521	575.897	551.482	502.193	538.523	552.495
14.7132	570.871	554.952	535.275	577.372	551.777	502.967	538.741	551.605
14.7757	570.299	554.936	534.72	577.852	552.47	504.521	539.679	552.086
14.8381	570.624	554.422	536.142	579.274	554.424	505.801	540.728	554.4
14.9006	570.309	554.962	537.007	578.667	556.978	508.138	542.112	554.627
14.9631	569.413	555.579	536.469	578.833	557.741	509.804	543.302	556.406
15.0255	568.299	557.176	537.623	579.238	558.316	512.094	545.515	555.963
15.088	565.942	556.256	538.684	579.97	557.726	513.63	546.208	556.219
15.1505	565.837	557.235	539.634	580.127	557.551	513.268	546.341	557.965
15.213	566.193	557.14	540.068	582.574	557.163	512.59	547.115	558.985
15.2755	567.533	556.014	538.652	584.115	556.231	513.419	547.722	559.267
15.338	567.724	555.058	539.655	584.794	556.537	515.708	550.112	561.421
15.4008	568.59	553.996	539.887	586.028	556.588	516.755	551.668	563.231
15.4632	568.928	553.686	540.745	586.601	555.81	519.533	552.249	564.336
15.5255	569.693	553.099	542.069	586.317	555.501	521.126	552.155	565.557
15.5879	568.995	552.155	541.971	587.047	555.98	522.61	553.903	566.465
15.6503	568.462	552.799	541.751	586.321	556.714	523.935	553.335	567.884
15.7128	568.097	553.072	540.823	588.111	557.59	525.939	552.829	569.874
15.7752	570.085	552.523	540.843	589.396	558.139	526.97	552.486	569.164
15.8376	569.432	551.463	542.465	589.029	559.211	528.519	552.79	568.653
15.8999	568.127	550.684	543.903	590.326	559.177	530.609	553.066	569.874
15.9623	568.436	550.531	543.294	590.586	559.634	531.694	553.873	570.898
16.0247	567.56	551.723	542.955	590.372	559.569	532.95	554.873	573.174
16.0871	569.222	551.891	543.765	590.39	560.038	534.001	558.097	575.472
16.1494	569.327	552.923	543.996	590.026	561.444	535.5	559.548	577.181
16.212	570.075	555.153	544.354	589.827	562.051	535.625	559.985	578.359
16.2744	570.233	554.996	545.784	590.339	562.477	536.689	561.179	581.072
16.3368	569.611	555.641	545.734	589.812	563.469	537.255	560.78	582.634
16.3992	569.766	556.706	545.201	590.218	563.349	537.354	560.353	583.051
16.4616	570.268	556.589	545.19	590.047	563.913	538.231	560.424	583.812
16.524	570.798	557.138	545.682	589.556	562.287	539.089	560.499	584.943
16.5864	569.384	559.222	545.207	588.957	563.462	541.884	561.155	585.897
16.6488	568.934	559.546	546.683	589.466	564.135	541.106	563.169	587.052
16.7112	570.383	559.907	548.056	588.914	565.323	541.109	562.411	589.177
16.7736	570.446	561.24	548.898	589.426	564.399	541.411	564.979	590.921
16.8361	570.252	561.416	549.455	589.334	565.368	541.01	568.165	591.485
16.8985	569.848	561.034	549.609	589.654	565.151	542.452	569.869	591.796
16.9609	570.429	560.944	548.831	589.661	565.203	544.444	570.453	592.388
17.0234	571.25	560.159	549.876	590.344	567.415	544.044	571.067	591.944
17.0861	571.558	559.769	550.435	590.103	568.755	545.881	572.095	591.617
17.1485	571.329	559.573	549.805	590.748	568.622	548.282	573.663	593.251
17.2109	571.942	559.612	549.467	591.107	568.133	549.619	573.093	594.828
17.2733	571.138	559.835	549.009	590.505	568.227	549.505	574.928	595.143
17.3356	572.156	559.113	549.316	590.184	568.893	550.834	574.72	595.035
17.398	572.966	559.706	549.159	589.424	569.944	550.978	576.428	595.942
17.4604	572.661	557.705	549.718	590.444	570.252	551.858	578.115	597.037
17.5231	571.141	558.797	548.944	591.06	570.543	550.821	579.772	599.761
17.5855	569.329	559.609	549.143	590.661	570.362	551.163	579.243	601.683
17.6481	569.559	560.116	550.092	590.739	572.527	550.211	579.321	602.898
17.7108	568.936	560.47	551.475	592.348	574.387	548.994	579.173	604.421
17.773	569.411	560.889	551.597	593.848	576.514	551.312	580.011	606.736
17.8353	570.291	561.682	551.197	594.281	577.263	550.258	581.423	608.01
17.8975	571.645	563.053	551.894	593.927	577.615	551.949	582.567	610.019
17.9598	572.274	562.877	551.156	593.804	579.082	552.188	584.035	610.813
18.0222	572.439	564.159	552.006	592.862	578.536	552.259	584.145	607.847
18.0844	572.701	564.972	551.394	592.679	577.113	552.065	582.741	608.159
18.1466	573.905	564.197	551.128	592.187	577.072	552.541	582.059	608.188
18.2089	574.162	564.313	551.34	592.591	577.023	552.569	582.87	605.82
18.2711	573.922	564.046	550.692	593.547	578.259	553.849	581.312	605.059
18.3333	573.753	564.827	551.853	594.523	578.461	554.673	583.629	604.695
18.3956	573.419	564.187	552.034	593.179	580.164	555.606	585.192	603.542
18.4578	574.458	564.166	553.348	593.708	580.566	556.381	587.469	603.911
18.52	573.179	564.517	552.523	594.759	582.424	556.873	588.12	605.462
18.5822	570.135	564.387	552.028	595.72	583.862	558.214	587.335	607.436
18.6448	568.829	564.424	552.628	595.986	584.162	557.815	589.001	608.761
18.707	569.378	564.129	552.451	596.42	584.305	558.496	590.429	608.959
18.7692	571.217	563.979	553.582	596.604	585.024	559.994	593.324	609.781
18.8315	573.077	563.479	554.46	597.504	585.975	559.863	594.86	609.977
18.8937	573.962	563.647	555.061	598.044	586.513	559.802	595.873	611.729
18.956	574.937	563.361	556.432	598.838	587.275	561.995	597.148	613.144
19.0183	575.686	562.693	558.006	598.778	588.507	564.307	595.423	612.662
19.0806	575.2	562.538	558.744	599.924	589.9	566.808	597.652	613.201
19.1431	574.118	562.547	559.666	600.933	590.953	565.951	598.832	612.691
19.2056	572.281	562.584	560.108	601.445	592.327	566.49	599.449	612.267
19.2684	570.851	561.976	561.605	601.15	592.255	565.51	600.788	610.714
19.3307	572.276	561.008	561.936	600.174	592.768	565.208	601.017	612.437
19.3929	572.216	561.613	562.393	601.293	592.485	567.015	599.696	613.964
19.4551	571.593	561.262	561.65	602.986	591.644	567.106	600.57	617.048
19.5174	571.216	561.293	562.625	603.514	591.632	568.234	599.871	619.884
19.5797	571.719	561.994	562.565	603.313	591.653	569.753	601.017	622.465
19.6419	571.932	563.773	562.565	603.53	592.826	569.715	601.093	625.477
19.7042	572.8	564.584	561.99	603.793	593.65	570.717	600.913	625.846
19.7664	573.865	565.404	561.752	604.214	593.258	571.072	601.551	626.043
19.8287	573.073	566.685	561.812	605.486	593.034	571.579	601.887	626.867
19.891	571.872	567.373	562.191	607.199	593.157	571.482	603.021	629.375
19.9533	570.488	568.811	562.177	607.602	593.526	572.391	603.279	633.138
20.0156	569.702	569.646	561.407	606.919	594.167	572.47	603.343	636.361
20.0779	570.978	570.702	561.044	607.523	593.986	572.341	604.913	635.642
20.1403	571.966	570.948	562.092	608.193	592.741	574.588	606.669	634.343
20.2026	571.725	571.564	561.517	609.329	593.433	578.607	607.289	633.855
20.2647	571.813	571.72	563.301	609.065	593.585	579.072	610.309	631.535
20.327	572.074	572.03	563.95	609.407	593.745	580.503	609.689	628.682
20.3893	571.496	571.833	564.905	611.214	594.418	580.404	610.176	627.315
20.4515	571.846	571.088	565.345	612.214	594.394	580.821	610.85	625.81
20.5137	571.301	569.89	566.296	613.744	594.665	582.742	610.299	623.767
20.5759	570.923	569.553	566.829	615.18	595.437	582.83	611.489	624.96
20.6381	572.276	568.261	568.087	615.055	594.784	584.649	614.852	624.957
20.7003	572.794	567.563	567.359	613.897	595.817	587.629	616.607	625.891
20.7626	573.677	566.853	568.318	614.318	597.753	587.408	617.128	624.917
20.8248	574.695	566.174	568.35	614.754	598.74	586.132	618.066	624.887
20.887	574.164	566.447	568.487	614.832	599.18	584.217	620.734	625.426
20.9492	574.208	567.043	567.258	615.098	600.356	585.254	622.032	626.367
21.0115	574.18	567.818	568.32	615.91	600.778	586.488	622.767	626.734
21.0738	572.461	568.246	568.7	616.158	601.673	588.334	624.708	627.014
21.1359	571.686	568.751	569.082	616.05	602.348	590.3	624.703	628.066
21.1981	571.473	569.731	569.599	615.128	604.383	593.459	624.723	628.181
21.2604	571.582	570.05	570.221	615.018	606.251	594.763	625.064	627.129
21.3227	571.097	570.429	569.768	614.564	606.219	594.775	624.483	626.646
21.3853	570.624	571.389	570.558	614.764	606.722	596.782	624.47	627.699
21.4479	570.186	571.378	570.193	614.654	607.299	598.392	626.034	627.86
21.5101	570.063	571.62	570.073	615.045	608.056	597.86	624.803	629.453
21.5724	569.321	571.87	569.436	616.012	609.189	599.504	625.427	630.223
21.6346	570.034	571.262	569.605	615.779	609.631	599.912	626.553	630.964
21.6968	569.518	571.936	569.589	616.544	609.863	600.126	629.153	632.955
21.7594	569.806	572.727	569.561	617.452	610.37	599.191	631.576	633.239
21.8216	569.926	572.425	569.986	617.888	611.095	599.051	629.722	633.979
21.8839	570.275	572.245	569.806	618.198	612.462	600.353	629.907	635.999
24.969	570.488	332.673	570.17	0	360.49	396.77	664.262	663.312
25.0135	571.36	577.102	587.644	631.278	636.547	639.886	664.664	668.771
25.0763	571.014	577.869	586.834	631.812	636.963	642.085	663.89	669.371
25.1385	571.118	578.892	586.711	632.585	636.295	640.475	662.695	670.394
25.201	571.634	580.225	588.335	632.912	638.061	636.85	661.254	670.994
25.2635	571.786	581.05	588.01	632.623	638.175	635.106	659.855	673.171
25.3262	571.801	581.098	587.153	633.396	638.685	632.917	661.76	671.967
25.3885	571.361	580.133	586.834	633.113	638.958	630.686	664.988	671.702
25.4506	570.892	578.929	586.267	632.091	638.049	630.322	670.641	673.723
25.5128	569.771	577.614	585.718	631.725	638.146	630.956	672.555	676.275
25.575	568.878	576.884	585.805	630.59	638.529	633.568	672.128	680.03
25.6371	567.727	575.942	584.462	629.549	638.243	633.217	670.009	683.811
25.6993	567.502	575.588	584.001	629.499	637.511	633.312	668.132	687.524
25.7618	567.849	575.391	582.735	628.509	637.111	633.822	666.871	688.637
25.824	567.833	574.235	582.58	627.095	636.413	635.232	666.506	689.371
25.8865	567.456	574.28	582.671	626.703	635.826	637.244	666.16	692.632
25.9486	566.941	573.717	582.825	626.606	635.284	643.203	666.931	695.69
26.0107	566.669	573.842	583.269	627.407	634.524	644.813	665.832	697.982
26.0732	567.107	573.872	583.695	627.692	635.477	646.79	665.365	697.565
26.1354	566.971	574.938	584.564	628.1	634.906	648.622	665.304	697.297
26.1976	566.64	575.397	584.9	627.705	635.364	651.056	666.22	696.945
26.2597	566.186	575.748	583.951	627.782	637.225	651.447	664.999	697.281
26.3218	566.882	575.748	584.334	627.86	636.225	653.775	662.543	697.013
26.3839	566.986	576.114	584.626	627.967	635.544	657.251	660.234	694.588
26.4464	567.245	576.755	585.402	628.768	634.146	657.094	662.199	692.782
26.5089	566.323	577	586.121	628.879	634.256	657.447	663.069	691.491
26.571	566.292	576.742	585.861	629.885	633.496	656.352	665.283	691.137
26.6332	566.005	576.436	586.012	629.852	633.258	657.771	668.493	689.584
26.6953	566.096	576.848	585.034	631.027	632.213	657.728	670.63	690.686
26.7574	566.503	576.283	585.305	631.702	630.819	659.547	674.033	693.61
26.8199	567.2	575.949	585.092	631.843	631.054	660.812	673.826	694.559
26.882	566.294	575.201	585.305	631.92	631.435	659.77	673.111	695.082
26.9442	566.05	574.259	584.984	632.941	631.355	660.98	674.03	696.076
27.0063	565.675	573.221	585.442	634.014	631.388	662.712	674.476	695.992
27.0685	565.462	572.933	585.547	634.639	631.736	662.583	672.455	697.947
27.1306	565.777	573.362	585.164	633.065	631.548	662.413	671.457	695.647
27.1928	565.417	573.379	585.24	633.63	633.576	661.173	670.989	696.015
27.2552	565.628	573.697	585.485	633.25	635.132	659.229	669.03	698.238
27.3173	565.839	574.063	586.067	633.848	635.212	657.979	670.453	699.366
27.3795	566.079	573.609	586.435	634.85	636.148	657.54	671.082	700.864
27.442	566.018	573.428	586.922	634.645	636.577	656.32	672.975	703.405
27.5041	564.933	573.336	586.799	633.811	636.341	655.928	675.099	703.427
27.5663	564.904	573.018	586.384	633.764	637.421	657.342	677.958	702.908
27.6284	565.49	572.761	586.54	633.179	637.215	658.794	680.689	700.374
27.6907	565.975	572.638	586.11	632.312	636.42	657.998	682.342	701.269
27.7527	566.427	573.232	586.297	632.248	635.58	658.059	683.012	700.709
27.8147	566.805	573.188	585.976	632.184	635.371	658.307	682.56	700.105
27.8768	566.274	572.899	585.32	632.5	633.467	661.54	680.551	699.604
27.9391	566.744	572.81	585.655	632.829	633.768	661.478	680.713	701.771
28.0011	567.302	573.083	586.648	633.709	632.896	660.342	680.651	703.746
28.0631	568.387	573.099	586.587	633.06	633.278	658.626	681.918	705.454
28.1252	568.223	572.626	586.984	633.09	632.946	659.639	683.292	704.806
28.1872	568.584	572.308	586.984	633.278	632.439	660.734	687.241	706.642
28.2492	569.127	572.293	586.771	632.126	631.647	663.126	688.743	705.874
28.3112	569.038	572.445	585.915	632.334	632.393	664.234	688.718	707.039
28.3732	569.249	573.099	586.005	632.603	633.771	663.111	686.868	706.973
28.4353	568.642	573.541	586.067	633.637	631.995	665.094	687.092	704.867
28.4973	569.217	573.846	585.392	634.248	631.883	667.243	687.173	706.641
28.5594	568.885	574.3	585.594	634.433	630.965	667.434	690.295	709.289
28.6216	569.264	574.742	586.11	634.685	630.095	666.412	691.73	710.356
28.6836	568.885	575.168	586.492	634.98	630.3	668.402	691.458	712.74
28.7455	568.974	576.294	588.31	636.161	630.839	667.04	690.897	714.119
28.8076	568.704	576.294	590.198	636.961	630.747	668.923	691.469	713.991
28.8699	570.018	576.552	590.81	636.503	630.935	670.709	690.691	713.361
28.932	571.379	575.852	591.161	636.092	630.747	670.556	691.477	713.969
28.994	571.255	575.26	592.649	636.452	631.111	670.275	690.699	710.647
29.056	571.165	575.61	592.787	636.747	631.048	668.659	692.328	709.873
29.1181	570.923	575.96	593.076	636.4	631.647	667.077	694.499	708.52
29.1801	571.195	576.083	594.268	636.063	631.409	668.067	696.186	704.916
29.2422	571.602	575.899	593.622	636.413	631.697	668.44	696.293	705.6
29.3042	571.62	575.947	593.242	637.924	631.584	669.364	697.032	707.848
29.3662	571.631	576.099	592.844	638.446	631.3	670.477	697.032	711.669
29.4282	571.738	576.312	592.261	638.541	632.359	673.57	699.045	713.782
29.4904	571.284	576.678	592.105	638.605	633.565	674.862	700.4	719.329
29.5524	571.253	576.404	592.55	638.639	633.787	673.824	702.172	723.505
29.6145	571.735	576.678	593.974	638.673	635.279	673.983	704.858	724.136
29.6765	572.325	575.946	594.329	639.697	634.788	674.608	710.791	722.691
29.7389	573.037	575.733	595.383	639.62	636.025	675.929	719.419	722.922
29.801	572.536	576.28	594.491	639.607	635.932	678.604	723.787	721.494
29.8631	572.687	577.635	593.251	639.355	635.152	679.707	720.242	722.628
29.9251	573.37	578.078	593.051	640.272	636.168	679.142	717.347	722.103
29.9872	573.445	578.473	593.678	639.672	634.28	678.717	715.083	723.656
30.0492	574.762	578.276	594.124	639.62	633.597	678.218	715.39	725.296
30.1113	575.188	577.833	594.813	639.903	633.551	676.953	714.234	728.135
30.1733	575.063	578.002	595.088	639.651	633.882	675.004	715.066	728.575
30.2357	574.73	577.027	595.088	639.115	633.694	674.766	716.85	728.009
30.2977	575.077	576.845	595.026	639.62	632.994	676.919	719.118	726.641
30.3597	575.503	576.495	594.58	639.128	632.759	678.823	719.483	725.338
30.4217	575.213	576.235	593.246	638.022	631.95	678.35	720.963	725.172
30.4837	575.424	575.932	592.876	637.782	632.046	676.888	721.769	725.612
30.5458	575.908	575.506	591.392	638.001	630.844	676.749	724.652	726.829
30.6079	576.09	575.887	591.605	637.448	629.895	676.766	726.604	725.087
30.6702	576.589	575.385	591.571	636.699	629.515	676.732	728.636	725.759
30.7323	576.316	575.461	591.264	635.788	629.31	675.315	730.158	729.396
30.7946	575.711	575.264	591.016	635.279	628.675	676.28	732.535	732.367
30.8573	576.076	575.553	590.022	635.42	628.55	676.297	733.446	734.432
30.92	576.803	575.553	590.405	635.908	627.919	677.191	736.179	735.194
30.982	577.151	575.613	590.723	636.507	627.872	679.051	736.277	735.615
31.0441	577.362	575.202	590.693	636.455	627.555	682.216	736.894	734.878
31.1064	577.875	574.973	589.775	636.041	625.282	683.7	737.138	734.962
31.1689	578.846	574.64	589.193	636.139	623.911	685.8	738.6	734.432
31.2309	578.969	575.142	589.284	634.673	622.163	685.532	739.75	734.769
31.2929	579.697	575.901	588.181	635.065	621.265	683.479	740.727	734.98
31.3549	580.152	576.343	587.95	634.575	621.061	682.453	740.791	737.852
31.4173	580.516	576.584	588.412	634.685	619.818	682.945	739.865	738.146
31.4793	581.258	576.463	588.337	635.676	621.094	683.446	741.344	740.131
31.5414	581.394	576.161	588.289	635.424	621.048	682.311	741.425	742.751
31.6034	581.502	576.037	588.044	636.228	622.1	684.564	743.616	742.815
31.6654	581.21	575.902	587.968	635.817	625.601	686.096	743.308	746.16
31.7274	580.223	575.263	587.57	635.707	625.456	687.554	745.684	747.01
31.7897	579.72	574.805	586.178	635.578	622.953	689.958	746.983	746.651
31.8519	579.279	574.395	586.404	635.894	619.71	688.645	746.561	747.37
31.9142	579.964	574.957	586.144	635.155	617.937	688.059	747.246	748.116
31.9762	580.589	575.445	585.7	634.677	616.618	690.623	747.328	747.567
32.0382	581.012	575.184	586.115	633.433	615.566	690.097	749.119	745.612
32.1001	582.166	575.4	585.577	633.084	615.379	690.749	747.13	747.947
32.1621	583.112	575.336	585.761	632.751	616.805	690.56	746.35	746.527
32.2241	582.702	575.171	585.26	632.784	617.937	689.597	744.611	745.128
32.2864	582.029	574.974	585.487	631.808	619.319	689.438	745.974	745.639
32.3484	582.029	575.383	584.874	630.41	619.369	691.75	746.253	744.79
32.4103	582.103	576.203	585.256	629.643	618.958	690.912	745.847	744.367
32.4726	581.675	576.462	585.331	628.745	618.581	691.67	747.13	744.155
32.5346	581.717	576.37	584.813	628.149	618.206	690.135	747.195	740.617
32.5965	582.192	576.144	585.27	627.851	617.232	691.164	748.693	741.36
32.6585	583.18	575.975	585.27	627.732	615.885	690.532	748.694	742.841
32.7204	583.727	576.385	585.694	628.468	616.701	690.817	747.862	743.072
32.7827	584.061	577.297	585.114	628.004	615.777	692.24	749.981	742.519
32.845	584.41	577.297	584.685	627.562	614.663	692.749	749.916	742.14
32.9069	584.333	576.795	584.288	627.809	613.004	693.429	752.787	741.654
32.9692	584.3	577.236	583.619	627.4	612.111	695.365	752.002	741.697
33.0312	583.555	577.952	584.599	627.303	611.673	694.223	749.249	741.59
33.0931	582.623	577.891	585.039	627.694	612.049	695.521	747.815	741.527
33.155	582.548	578.24	585.16	627.426	612.814	694.794	746.009	740.356
33.2171	582.091	578.27	586.138	627.762	613.471	693.034	743.358	741.52
33.2791	581.555	578.788	585.708	626.996	613.239	692.465	743.601	740.418
33.3411	581.828	578.634	585.496	626.92	612.896	693.002	744.023	739.637
33.4031	581.526	579.318	584.731	627.374	612.975	693.539	742.35	740.629
33.4656	581.098	579.272	584.165	627.902	612.599	692.13	743.732	740.711
33.5276	580.839	579.545	583.661	628.076	612.285	692.304	743.713	742.655
33.5903	580.44	579.685	583.75	628.25	612.583	693.288	744.04	743.802
33.6523	580.501	580.428	582.775	628.574	612.864	692.922	741.91	743.906
33.7143	580.576	580.367	582.332	626.835	613.037	694.158	742.756	745.178
33.7762	580.181	579.956	581.54	626.707	613.43	695.696	740.841	746.79
33.8382	579.555	580.262	580.425	626.393	613.335	695.664	736.85	743.463
33.9002	579.331	580.382	580.166	626.235	613.665	694.933	738.148	743.42
33.9628	579.555	580.123	579.42	626.528	614.277	696.614	738.439	743.527
34.0248	579.935	580.731	579.024	625.946	614.588	698.36	738.928	745.219
34.0868	580.951	580.227	578.433	626.214	614.307	698.502	739.85	745.981
34.1488	580.555	580.443	578.447	625.331	613.963	699.234	740.027	746.149
34.2111	580.066	580.076	579.236	625.301	613.289	702.029	741.603	747.997
34.2731	580.371	580.001	578.325	625.657	611.913	701.631	741.717	750.14
34.3351	581.175	580.289	577.977	626.014	609.725	704.094	742.186	752.227
34.3974	582.072	580.242	577.686	625.984	608.417	706.612	741.001	753.929
34.4594	582.5	580.393	576.58	625.649	608.244	705.924	740.628	753.373
34.5213	583.065	580.271	576.734	625.177	608.697	706.247	739.362	755.757
34.5834	582.542	580.822	576.555	626.225	609.803	705.449	739.233	755.285
34.6454	582.942	580.973	576.691	626.582	611.805	705.565	740.774	755.292
34.7074	583.93	580.865	576.476	627.615	613.417	705.131	738.585	757.63
34.7698	584.444	581.351	575.67	627.317	614.169	704.431	740.012	759.019
34.8318	585.371	580.984	576.941	627.912	614.264	703.999	739.964	759.654
34.8937	585.719	580.819	577.091	627.716	615.17	704.194	739.575	760.718
34.9557	586.803	580.999	576.499	627.5	614.152	705.306	740.679	761.851
35.0181	587.595	580.787	576.363	627.189	612.932	704.908	741.133	757.779
35.08	587.439	581.276	576.513	626.183	611.776	706.533	740.566	758.032
35.142	587.272	581.442	576.743	626.887	610.026	706.563	741.781	757.839
35.2044	588.625	581.488	576.42	626.183	609.436	706.083	741.101	757.069
35.2663	589.117	581.867	576.635	625.762	610.323	706.929	744.382	757.763
35.3282	589.159	582.479	576.785	625.355	611.309	706.198	744.803	758.32
35.3905	589.616	582.828	577.269	624.913	611.854	704.733	746.137	758.099
35.4528	589.922	583.239	577.817	624.302	612.776	705.526	747.651	758.119
35.5148	590.102	583.574	577.905	624.472	613.138	706.415	747.261	762.596
35.5767	591.188	583.787	577.691	623.848	611.495	708.167	746.462	760.992
35.6388	592.318	583.862	577.179	623.115	610.104	708.009	746.77	758.534
35.7007	592.331	584.089	577.846	622.899	609.527	708.024	747.245	756.622
35.763	591.775	583.815	577.817	622.479	608.405	709.462	746.624	756.795
35.8253	591.576	584.378	577.921	622.166	608.78	709.428	747.764	758.993
35.8873	592.369	584.378	578.286	621.929	609.403	707.771	750.648	758.075
35.9493	592.199	583.952	578.436	622.504	609.984	707.851	750.957	755.989
36.0113	592.536	584.406	578.418	623.094	610.388	709.096	753.617	754.904
36.0733	592.349	584.24	578.098	623.17	610.95	708.697	754.627	755.629
36.1353	592.532	584.147	577.399	622.89	610.793	709.032	756.493	754.435
36.1973	592.756	584.604	577.244	622.966	610.809	707.501	755.527	752.265
36.2595	592.524	584.921	577.122	623.398	610.529	708.03	757.324	749.662
36.3215	592.325	585.058	577.501	623.508	609.732	709.769	755.038	750.961
36.3838	592.093	584.708	577.501	623.627	609.468	711.016	757.817	751.58
36.4459	592.736	584.553	577.712	624.126	609.905	711.232	758.029	750.773
36.5079	593.043	584.203	578.092	625.106	609.485	713.215	758.943	751.452
36.5699	593.193	584.08	577.515	624.716	610.297	713.739	760.91	753.322
36.6319	592.579	583.605	577.256	624.61	610.062	710.686	760.529	753.534
36.6939	592.591	583.836	577.421	624.169	609.657	709.522	759.936	755.513
36.756	593.941	584.048	577.528	623.728	609.703	711.021	759.528	757.731
36.818	595.197	583.954	576.755	623.977	609.142	711.289	760.181	758.345
36.8799	595.397	584.199	576.422	624.02	608.174	711.56	758.757	757.939
36.942	594.893	584.444	576.619	623.57	606.787	712.427	757.153	759.023
37.0039	594.722	584.458	576.01	623.57	606.058	712.182	757.95	759.553
37.0659	594.967	585.204	575.237	623.418	605.996	713.064	757.965	759.083
37.128	595.334	585.814	575.635	623.426	604.984	713.837	757.85	760.383
37.1903	595.962	586.091	575.664	623.624	605.996	715.173	757.46	760.448
37.253	596.236	586.64	574.877	623.205	605.498	714.12	756.902	759.528
37.3152	596.586	587.083	575.149	623.357	605.605	713.791	755.892	758.741
37.3772	596.924	587.449	574.83	623.497	605.14	714.365	754.766	759.276
37.4392	597.552	587.524	574.254	622.679	604.984	713.184	756.171	758.489
37.5012	597.411	588.119	574.164	621.777	605.42	710.832	754.916	759.384
37.5632	597.552	588.289	573.922	621.528	605.452	708.691	757.512	757.614
37.6252	598.102	588.488	573.257	621.916	606.431	707.611	756.208	759.612
37.6875	598.96	588.913	573.238	621.1	605.843	707.75	757.578	758.8
37.7497	598.939	589.188	573.406	620.541	604.922	709.021	757.712	760.888
37.8117	598.156	589.509	573.345	620.583	605.423	709.552	760.131	763.77
37.8737	598.293	589.66	573.177	620.477	605.374	710.625	759.672	763.725
37.9357	599.077	589.797	573.388	620.49	606.743	709.443	761.375	763.373
37.9977	599.385	590.608	573.569	619.522	607.398	709.448	761.031	764.443
38.0597	599.768	590.791	573.462	619.133	607.804	710.05	763.191	764.909
38.1217	600.148	591.341	573.098	619.522	607.15	709.527	764.68	767.112
38.1838	599.855	590.743	572.887	619.416	606.824	710.886	762.725	768.377
38.2461	600.744	591.155	573.444	619.504	607.494	710.283	760.956	768.714
38.3083	600.51	591.506	574.155	620.028	607.914	711.421	761.037	768.41
38.3706	601.127	591.336	574.683	620.857	607.494	712.08	763.05	768.429
38.4329	601.519	591.856	574.818	621.103	607.478	710.165	763.703	772.756
38.4949	601.924	592.377	575.482	620.417	607.305	712.702	763.807	775.032
38.5569	602.304	592.377	575.698	620.256	607.663	713.184	764.116	775.077
38.6189	602.475	591.994	575.258	620.214	607.152	715.804	765.241	776.387
38.6809	602.092	591.134	575.061	620.429	607.477	714.298	766.541	777.853
38.7429	601.924	591.883	574.925	620.657	606.794	711.888	767.675	777.815
38.8052	602.137	592.253	574.603	621.215	607.028	712.235	767.625	777.526
38.8672	603.06	593.002	575.029	621.249	606.667	711.896	766.735	777.217
38.9295	602.997	593.291	574.406	621.173	607.539	711.066	768.902	777.61
38.9915	602.688	594.058	574.241	621.088	607.399	710.965	769.344	778.657
39.0535	602.742	593.782	573.924	621.227	606.605	711.906	769.13	779.248
39.1161	603.051	593.242	573.437	621.564	606.248	710.501	769.836	779.436
39.1781	602.679	593.242	572.91	620.972	607.073	712.118	771.51	777.482
39.2401	603.062	593.18	572.2	620.508	606.514	709.918	772.138	779.793
39.3027	603.677	593.304	572.064	620.723	605.688	709.568	770.587	777.229
39.3646	604.358	593.138	572.214	620.444	606.078	709.598	769.8	777.961
39.4267	604.433	592.706	571.549	620.38	605.486	708.845	769.77	779.888
39.4886	604.4	593.043	571.082	620.787	604.943	711.447	770.626	780.475
39.5507	604.433	592.948	570.144	620.723	604.693	713.233	771.681	779.164
39.6127	604.295	592.962	570.672	621.175	605.161	713.984	772.204	780.486
39.675	604.675	592.207	571.05	621.142	605.456	713.49	771.789	778.96
39.737	604.888	593.05	571.05	621.424	605.144	712.419	769.618	777.949
39.7989	605.75	592.651	570.536	621.349	605.394	710.551	770.699	778.784
39.8609	606.644	592.789	570.084	622.077	605.658	711.669	768.969	780.091
39.9232	606.753	592.822	570.671	621.218	605.86	712.143	769.972	779.718
39.9855	607.581	593.188	570.246	621.124	605.736	711.755	770.525	781.701
40.0475	607.891	593.315	570.201	620.672	605.612	711.819	769.375	779.634
40.1098	607.623	593.771	569.808	621.124	606.45	713.994	769.33	780.964
40.1718	607.53	593.97	570.185	620.511	607.182	713.663	766.767	780.833
40.2338	607.56	594.953	570.05	619.577	607.539	713.154	767.01	782.048
40.2958	606.68	594.891	569.747	619.737	607.415	715.267	768.468	781.422
40.3578	606.68	595.55	570.246	620.735	607.151	715.607	767.4	782.048
40.4199	607.467	596.258	569.673	621.154	606.917	715.686	767.535	782.425
40.4819	608.116	596.655	570.773	621.339	606.312	714.946	769.111	783.154
40.5443	609.382	597.682	570.773	620.726	606.032	715.154	767.328	783.453
40.6063	610.17	598.223	570.741	621.545	605.831	714.788	768.285	784.897
40.6683	610.895	599.084	571.375	622.276	605.938	716.151	768.219	785.087
40.7306	610.862	599.849	571.553	622.352	606.653	716.324	766.346	787.151
40.7928	611.087	600.145	571.641	622.944	606.747	716.067	766.088	787.02
40.8548	611.289	600.138	571.702	622.051	606.312	719.386	765.987	787.366
40.917	612.283	599.553	571.851	621.708	606.529	716.598	766.23	790.278
40.9791	612.485	599.767	571.655	621.353	606.328	716.586	765.031	791.83
41.0411	611.801	599.78	570.856	621.226	606.776	716.191	766.671	791.197
41.1031	612.366	600.302	570.856	620.819	606.528	717.309	768.159	790.522
41.1651	613.029	600.177	571.066	621.581	606.561	719.598	768.189	787.562
41.2271	614.395	600.825	571.579	621.302	606.7	718.519	767.748	788.64
41.2891	615.036	601.762	571.308	621.678	606.84	719.029	768.894	789.15
41.351	614.631	601.699	572.012	622.346	606.544	717.699	769.162	790.963
41.413	613.852	602.005	571.424	622.452	606.092	716.721	768.483	790.587
41.4753	612.561	602.548	571.709	622.84	606.309	718.914	766.614	791.395
41.5373	612.314	602.528	571.27	623.214	606.716	721.415	766.204	791.263
41.5992	612.733	603.038	571.526	622.561	606.544	723.029	767.121	790.747
41.6611	613.703	603.624	571.6	622.625	607.32	723.108	766.108	788.822
41.723	614.418	604.391	571.688	622.312	607.525	724.491	765.304	786.379
41.7854	616.108	604.052	571.613	621.796	607.71	723.654	762.704	786.304
41.8477	616.449	604.16	572.262	621.355	607.541	725.66	761.608	785.505
41.9097	616.213	604.391	572.291	621.198	607.989	727.542	762.137	787.399
41.9717	615.711	604.743	571.884	620.682	607.696	727.751	760.245	788.798
42.0337	614.718	604.404	571.207	621.164	607.646	728.604	762.225	788.33
42.0956	613.789	605.023	570.933	621.273	607.477	727.398	763.438	788.751
42.158	614.826	604.449	570.891	621.722	608.115	728.986	765.598	787.754
42.22	615.617	604.002	571.04	620.927	607.836	726.696	766.959	788.714
42.282	616.761	604.449	570.798	620.648	607.477	722.691	767.652	788.956
42.3439	617.924	604.982	571.069	621.228	607.103	719.335	767.85	791.785
42.4062	619.381	605.259	570.872	621.303	607.413	718.389	766.686	792.93
42.4682	618.997	605.632	570.06	621.443	607.865	718.732	765.885	793.197
42.5302	618.344	605.292	570.498	621.261	608.329	718.732	764.722	790.6
42.5922	617.905	604.907	569.79	621.68	608.317	717.614	763.392	791.247
42.6546	617.657	604.643	569.954	621.646	607.77	717.941	763.725	793.131
42.7165	617.807	604.475	570	621.895	608.098	717.85	764.686	793.929
42.7786	617.466	605.091	570.448	622.238	608.081	717.195	766.159	792.864
42.8405	617.927	605.967	570.448	621.519	608.018	715.983	766.614	791.152
42.9026	618.032	606.042	571.006	621.594	608.47	716.127	767.951	792.919
42.9646	618.963	606.659	571.08	620.961	608.89	715.272	767.151	794.631
43.0272	618.749	606.52	570.838	620.909	608.874	716.196	766.512	794.716
43.0892	618.749	606.843	570.721	619.836	609.357	717.797	769.667	793.449
43.1515	618.374	607.032	571.183	619.577	609.078	716.392	769.439	793.233
43.2135	617.788	606.873	570.326	618.99	610.259	718.969	768.194	793.076
43.2755	617.146	607.107	570.31	618.614	610.119	718.216	767.951	793.394
43.3375	617.221	606.566	570.459	618.55	609.965	717.317	767.151	796.045
43.3996	619.455	606.717	570.385	618.272	609.093	718.467	767.07	795.499
43.4622	621.654	608.152	570.413	618.141	609.155	719.787	767.151	795.752
43.5242	622.478	608.357	570.366	618.731	609.682	719.629	768.719	796.602
43.5862	622.715	609.348	570.263	619.161	610.429	717.181	767.606	795.151
43.6482	623.113	609.764	570.607	619.3	611.194	717.063	767.408	795.715
43.7102	622.985	610.117	570.833	619.443	610.149	716.247	768.815	793.647
43.7722	623.358	610.096	571.106	619.7	608.98	716.157	768.668	793.833
43.8342	623.572	611.167	569.928	619.7	608.825	714.751	767.798	792.919
43.8965	623.919	611.318	569.793	620.245	608.936	715.384	767.549	793.654
43.9586	623.994	611.815	569.522	620.215	609.512	717.561	768.672	794.122
44.0206	623.96	612.138	569.989	620.321	610.027	718.07	771.133	795.752
44.0826	624.378	611.785	570.034	620.054	611.724	718.449	771.935	793.05
44.1446	624.98	611.1	569.657	620.43	611.319	717.496	770.395	793.014
44.2067	625.281	612.159	569.899	620.024	611.194	718.019	771.06	792.066
44.269	625.292	612.159	570.952	619.121	609.557	715.062	770.148	790.318
44.331	625.462	612.253	571.027	619.035	608.299	713.277	770.479	787.688
44.3942	624.508	612.479	571.223	618.951	607.737	710.826	770.545	788.685
44.4565	624.765	612.012	570.846	619.196	608.656	712.308	771.71	789.032
44.5188	625.56	611.158	570.952	619.614	610.149	711.526	772.476	789.5
44.5811	626.345	611.532	571.48	619.926	611.132	712.709	772.718	791.532
44.6434	627.443	611.915	571.39	620.141	612.004	712.53	772.718	789.303
44.7054	628.519	612.024	572.035	620.153	612.785	712.837	774.51	789.602
44.7674	628.519	612.323	571.974	620.122	611.799	714.636	773.642	790.75
44.8294	629.067	612.428	572.006	620.228	611.209	715.262	775.847	790.432
44.8914	628.605	612.441	572.58	619.991	610.444	714.844	775.316	788.258
44.9537	630.124	612.857	572.744	619.961	609.945	715.362	773.564	789.526
45.0157	630.294	612.365	572.248	620.722	609.853	716.168	774.289	789.975
45.078	630.846	613.682	572.383	620.849	611.067	713.835	772.243	790.724
45.14	630.747	614.237	572.396	620.495	611.689	712.773	771.24	791.196
45.2019	630.717	614.612	572.136	620.176	612.186	713.245	769.384	791.938
45.2642	631.027	614.376	573.222	620.391	612.982	712.816	768.708	791.477
45.3263	631.136	613.926	573.371	621.185	613.405	712.284	768.466	791.459
45.3889	630.444	614.023	573.913	621.358	612.717	712.844	769.068	793.207
45.4509	630.152	615.232	573.474	621.227	612.499	711.233	769.759	793.423
45.5129	629.283	615.897	573.79	621.667	611.921	712.416	767.531	793.105
45.575	630.36	616.647	573.939	621.151	611.314	712.959	768.503	789.946
45.637	630.455	617.407	573.771	621.712	611.719	715.556	767.142	788.679
45.6993	631.297	617.825	573.716	621.915	612.872	716.633	768.496	789.529
45.7616	632.126	617.667	574	621.882	612.935	715.527	770.101	787.09
45.8236	632.754	617.119	573.984	622.334	612.729	716.898	771.692	787.211
45.886	633.204	616.938	574.119	621.818	612.511	716.272	769.822	788.087
45.948	632.805	616.874	574.268	622.13	611.172	716.912	769.484	788.536
46.0099	632.6	617.367	574.432	622.097	610.767	717.55	770.472	788.62
46.0722	632.46	617.676	575.129	622.485	610.55	717.149	768.591	790.552
46.1346	633.559	617.676	575.1	622.387	610.937	716.325	766.511	792.358
46.1969	635.223	618.354	575.475	623.528	612.103	715.699	767.523	792.19
46.259	635.233	618.99	575.946	623.849	612.961	714.307	767.832	792.143
46.3212	635.342	619.008	576.625	623.634	612.946	713.792	767.355	791.196
46.3833	635.448	619.181	576.583	624.302	612.696	712.594	769.399	791.627
46.4456	635.287	619.632	576.915	624.064	613.116	713.13	771.214	793.645
46.5075	635.882	619.738	576.295	624.411	614.221	713.745	769.773	795.197
46.5698	636.333	620.435	576.159	624.505	614.114	713.531	770.739	797.332
46.6318	636.087	620.62	576.159	624.411	614.081	713.638	772.33	797.146
46.6938	636.778	619.728	576.295	624.517	613.411	711.419	773.587	798.2
46.7558	637.397	619.322	576.347	624.064	613.426	709.609	773.293	797.798
46.8178	637.407	618.916	576.525	625.075	613.503	709.142	770.687	799.652
46.88	636.508	619.612	576.463	624.55	613.426	707.808	769.434	797.632
46.9424	636.887	620.952	576.085	625.067	614.096	706.806	770.617	797.332
47.0044	636.162	621.52	576.573	625.184	614.081	707.893	771.488	797.896
47.0668	636.097	621.426	576.634	625.248	613.426	707.607	770.82	798.368
47.1288	635.609	621.909	576.586	625.26	612.91	707.15	772.249	798.184
47.1908	635.058	622.048	576.631	625.818	612.988	706.591	772.785	795.767
47.2528	634.789	622.843	577.055	625.207	614.719	707.992	771.289	795.031
47.3152	634.474	623.469	576.693	625.735	615.327	707.942	771.076	795.563
47.3772	635.058	624.533	577.342	625.637	614.892	706.32	773.174	795.479
47.4392	636.128	624.8	576.809	625.248	614.468	705.671	773.278	796.809
47.5012	637.664	624.092	576.599	625.562	614.185	706.198	772.97	798.248
47.5633	637.903	624.114	576.13	625.12	613.842	705.849	774.277	798.951
47.6253	638.875	623.661	575.84	625.497	615.154	708.464	776.208	797.566
47.6873	638.29	624.487	575.339	625.671	615.169	710.319	776.664	795.82
47.7496	636.808	624.974	575.562	625.595	615.559	711.59	778.5	795.904
47.8119	636.408	625.986	574.958	625.497	615.434	714.557	779.237	796.535
47.8743	636.938	626.073	575.471	625.841	615.622	716.228	778.685	795.151
47.9362	637.609	625.942	574.552	625.875	614.87	717.284	775.804	796.235
47.9982	637.999	625.911	574.848	626.184	614.947	719.695	776.208	795.635
48.0603	638.105	624.783	575.074	626.335	615.01	719.017	776.075	794.767
48.1223	638.83	624.889	574.926	626.399	614.98	718.587	780.553	795.469
48.1845	639.385	625.504	575.743	625.886	615.821	716.48	780.581	795.553
48.2465	639.491	625.859	576.137	625.992	616.477	715.792	781.518	795.869
48.3085	639.046	626.278	576.527	625.886	617.525	715.037	780.581	796.57
48.3708	639.025	627.098	576.236	625.754	617.602	716.207	781.813	794.289
48.4328	638.741	627.786	576.705	626.497	616.695	716.664	778.045	795.042
48.4948	640.172	628.973	576.873	626.746	616.758	716.678	778.715	797.14
48.5574	640.354	629.48	577.238	626.531	616.179	715.194	779.104	796.456
48.6197	640.95	629.522	576.631	626.433	616.709	716.207	780.904	794.688
48.6817	641.571	628.864	576.902	626.123	617.038	716.314	782.392	793.557
48.7437	641.611	628.629	576.466	626.014	618.976	714.558	782.94	794.808
48.806	642.545	628.769	577.231	626.198	619.74	713.932	783.182	796.056
48.8679	642.404	627.971	577.441	625.95	619.6	713.568	783.291	797.974
48.9298	643.513	627.151	577.076	625.84	619.083	713.582	783.53	800.012
48.9918	643.447	626.634	577.334	626.089	619.02	713.674	785.92	801.248
49.0537	641.852	626.539	577.577	626.637	619.083	712.583	782.683	801.381
49.116	640.844	627.367	578.572	627.176	619.226	714.116	783.892	800.847
49.1779	640.644	627.949	578.844	627.49	620.413	714.991	783.301	800.63
49.2399	641.59	628.414	578.281	627.49	620.553	717.098	782.226	801.164
49.3019	643.126	629.556	578.572	628.147	621.148	716.618	780.952	801.597
49.3638	644.627	629.038	578.95	628.521	621.129	717.578	780.377	804.404
49.4261	645.365	629.48	579.313	628.317	620.989	718.191	781.128	806.462
49.4888	646.466	629.654	580.012	628.597	621.144	716.812	781.746	805.944
49.5508	646.441	629.374	580.119	628.77	621.695	715.471	784.957	807.116
49.6128	645.712	630.528	580.423	629.224	622.116	715.341	786.208	807.417
49.6752	643.692	629.491	580.539	629.923	622.006	714.95	785.026	805.86
49.7372	642.79	629.771	580.111	629.794	621.444	716.277	786.126	806.546
49.7991	642.584	628.66	579.995	629.654	620.582	718.062	786.787	808.906
49.8614	643.352	628.985	579.885	629.893	620.645	719.704	787.779	808.437
49.9234	644.33	629.609	579.474	630.128	620.959	721.539	785.522	809.109
49.9854	645.375	629.869	579.749	630.691	620.989	723.499	785.159	810.5
50.048	646.144	629.589	580.111	630.388	621.38	725.956	783.322	809.526
50.1102	646.154	629.556	580.26	630.668	620.959	725.679	782.526	808.84
50.1725	646.054	629.934	579.959	630.917	619.798	726.216	782.203	808.118
50.2346	646.395	630.278	580.762	630.603	619.639	724.715	780.472	809.439
50.2966	646.426	630.691	581.004	631.542	619.856	725.849	779.08	808.903
50.3592	646.295	630.463	580.374	632.2	621.156	726.517	777.954	807.613
50.4215	646.263	630.388	580.671	632.579	622.208	729.473	779.147	806.577
50.4834	646.314	630.29	580.564	633.03	622.677	730.179	780.542	806.829
50.5457	645.791	630.744	580.671	633.549	622.988	728.833	779.441	807.165
50.6077	645.791	630.57	581.432	633.659	623.115	726.034	780.409	808.791
50.67	646.736	630.774	581.882	633.409	623.104	724.673	777.005	810.112
50.7322	647.083	631.133	581.853	633.041	623.666	725.459	778.558	811.792
50.7942	647.249	631.001	582.364	632.912	624.447	726.228	779.83	810.231
50.8563	646.746	631.584	581.759	632.707	624.999	724.557	782.231	809.86
50.9189	647.083	631.595	582.377	632.447	625.232	725.029	783.172	808.3
50.9811	647.475	631.66	582.545	632.317	625.436	724.229	782.677	809.155
51.0431	647.726	632.114	582.661	632.113	624.947	724.608	784.556	809.523
51.1051	647.444	632.19	582.179	632.188	624.558	725.21	786.771	809.124
51.1671	646.83	632.773	581.981	632.059	623.744	724.451	789.731	810.683
51.2295	646.142	633.054	581.878	632.263	623.758	727.041	789.918	810.045
51.2918	647.297	632.405	581.721	631.972	624.21	726.15	791.469	807.936
51.3538	646.915	632.439	582.055	632.007	624.475	724.753	790.848	810.434
51.4158	647.187	633.065	582.026	631.594	625.072	721.826	788.978	809.576
51.4778	647.015	633.174	582.34	631.563	625.417	722.871	789.408	806.948
51.5404	647.447	632.655	582.372	631.703	625.038	723.943	790.056	805.66
51.6024	648.067	632.405	582.595	632.188	624.335	725.04	790.513	806.01
51.6644	648.458	632.784	582.624	631.423	623.723	724.124	790.633	805.223
51.7267	647.926	633.239	583.181	631.779	623.786	722.976	791.441	804.32
51.7887	647.675	633.626	583.559	631.423	623.802	722.871	793.677	804.59
51.8507	647.926	633.087	582.743	631.151	624.776	722.778	794.206	802.953
51.9134	648.133	633.022	582.187	631.075	625.654	721.918	793.906	803.471
51.9753	648.001	633.757	582.385	631.465	625.795	722.089	794.637	804.992
52.0376	647.851	633.788	581.924	630.916	625.888	723.209	795.202	804.572
52.0999	648.862	634.448	581.726	631.131	625.747	724.596	793.786	806.63
52.1622	649.254	634.417	582.092	631.282	625.747	724.79	795.19	807.032
52.2245	649.668	634.903	582.743	631.032	626.518	724.596	795.863	807.82
52.2865	650.025	635.844	582.785	631.312	627.082	723.68	795.324	809.074
52.3485	650.126	636.137	583.163	631.183	628.024	723.055	796.16	807.736
52.4106	649.501	636.569	583.089	632.111	628.243	723.277	798.645	808.506
52.4726	647.804	636.463	583.349	632.285	628.558	721.229	799.781	808.808
52.5346	646.652	636.809	583.79	632.145	629.579	721.072	800.105	809.242
52.5969	647.031	636.429	583.518	632.664	629.059	722.078	800.62	809.614
52.6589	647.215	635.594	584.355	632.565	629.073	721.45	802.769	811.405
52.7215	647.281	635.973	584.261	632.739	628.586	721.962	803.286	813.167
52.7835	648.292	636.299	584.805	633.05	629.714	722.34	800.376	813.265
52.8458	648.75	636.029	585.093	633.258	630.171	723.24	798.226	813.518
52.9084	648.327	635.745	585.762	633.019	631.115	721.96	797.672	812.16
52.9707	648.292	636.515	585.973	633.569	631.115	720.658	801.459	808.738
53.0329	649.339	637.142	586.687	634.273	630.628	721.685	801.729	808.535
53.0949	649.436	636.69	587.129	634.379	629.855	721.164	801.172	807.228
53.1569	649.022	637.122	586.592	634.595	630.423	722.105	801.091	807.379
53.2192	648.565	637.403	586.96	635.429	629.714	723.761	800.903	808.184
53.2815	649.721	637.207	587.369	635.88	629.684	725.224	799.106	807.379
53.3436	650.025	637.858	588.117	636.065	629.446	726.255	800.837	808.92
53.4056	651.032	638.116	588.345	636.27	629.889	727.041	798.522	809.022
53.4676	651.098	638.075	587.906	636.411	631.7	727.498	799.252	809.008
53.5296	650.997	637.941	588.588	636.52	631.461	727.968	798.538	809.039
53.5919	649.501	637.694	588.683	636.976	631.495	726.689	799.347	810.933
53.6542	649.37	637.941	588.481	637.256	631.398	726.963	799.711	811.673
53.7163	649.978	638.332	589.167	637.503	630.944	726.832	798.131	811.371
53.7786	650.602	639.288	589.565	637.482	631.304	726.792	799.945	811.167
53.841	650.95	638.907	589.945	637.623	632.608	726.62	800.499	810.147
53.9032	650.677	639.668	590.492	637.493	632.672	727.42	800.064	809.155
53.9652	649.871	639.796	590.417	636.798	633.651	729.015	799.915	808.836
54.0273	650.436	640.207	590.964	636.343	634.042	729.72	797.755	808.016
54.0892	651.166	640.283	591.377	636.247	633.052	731.083	798.212	806.931
54.1512	652.079	640.815	591.261	636.453	631.979	730.337	797.618	806.644
54.2132	652.788	641.12	591.811	637.113	632.087	728.923	798.536	806.36
54.2752	653.52	640.774	591.505	637.178	632.087	727.641	798.36	808.587
54.3371	653.419	641.237	591.505	638.229	633.143	727.798	799.173	808.903
54.3991	652.731	640.99	590.527	638.205	634.025	728.702	799.725	807.547
54.4611	650.701	641.261	590.919	638.031	634.86	727.629	802.243	807.281
54.5237	650.247	641.402	591.002	637.849	634.924	726.597	802.135	809.141
54.5857	650.112	641.965	591.404	639.147	635.479	727.918	804.584	810.634
54.6477	650.57	642.487	591.496	639.037	636.598	728.439	804.719	809.996
54.7096	651.119	642.532	591.983	639.082	636.945	727.943	805.141	809.06
54.772	651.194	642.04	591.917	639.98	636.662	728.006	805.411	810.686
54.8339	652.173	641.206	592.099	640.048	637.07	728.349	806.578	810.785
54.8959	652.009	641.107	591.95	640.33	636.089	729.877	808.787	809.845
54.9579	651.833	640.784	591.888	640.46	635.503	731.609	808.76	808.839
55.0199	652.389	640.585	592.003	640.384	634.809	734.045	810.022	807.382
55.0819	652.763	640.685	591.638	640.666	634.998	731.713	811.35	807.669
55.1438	651.925	640.273	591.712	641.187	635.028	729.147	812.221	808.402
55.2058	652.066	640.737	592.015	640.947	635.577	729.812	812.546	808.689
55.2679	652.248	640.52	591.952	641.794	636.807	728.712	812.031	810.799
55.3299	653.014	641.217	591.934	642.463	637.741	728.898	813.061	811.336
55.3918	654.195	641.282	591.587	642.086	638.426	731.857	814.081	811.708
55.4541	653.394	640.925	591.724	642.357	638.061	732.773	812.776	812.932
55.5163	653.614	640.849	591.355	642.388	637.4	733.404	811.417	813.384
55.5786	653.522	639.817	591.798	642.398	637.478	736.038	812.162	815.888
55.6409	653.879	639.437	591.753	642.789	637.62	735.174	811.214	820.445
55.7032	654.055	640.01	591.997	643.17	637.599	734.899	811.363	819.685
55.7652	653.39	639.588	592.374	644.506	638.199	733.06	812.586	820.242
55.8272	652.698	641.217	592.606	643.995	637.71	734.163	812.316	822.226
55.8895	652.632	640.966	592.942	644.758	637.869	734.961	811.106	821.839
55.9521	652.817	640.942	592.975	644.874	637.697	735.262	812.699	824.2
56.014	653.854	641.282	592.901	645.266	638.649	734.921	811.95	822.262
56.0763	653.963	640.802	592.247	645.407	639.283	734.555	813.594	821.891
56.1382	654.22	640.49	592.173	646.332	639.107	732.207	814.085	821.05
56.2005	654.506	640.315	592.003	646.156	639.597	731.802	814.927	819.197
56.2628	655.097	640.133	591.878	645.981	639.816	732.599	815.307	819.603
56.3251	656.112	640.651	592.14	645.809	640.529	730.792	814.791	819.012
56.3874	655.195	641.052	592.185	645.94	639.907	729.917	815.432	818.845
56.4494	654.189	640.565	592.731	645.723	639.246	731.906	814.899	820.225
56.5114	652.933	639.914	592.521	646.735	639.036	732.968	813.811	823.274
56.5734	652.76	639.979	592.458	647.007	639.212	733.439	812.492	824.198
56.6355	653.391	640.651	592.901	646.277	638.483	735.222	811.381	824.74
56.6974	654.022	640.445	593.249	646.332	638.526	737.795	811.421	826.121
56.7594	654.656	640.576	593.892	646.046	637.282	739.044	813.106	824.368
56.8215	655.671	640.161	593.996	645.799	637.994	738.935	813.051	826.172
56.8837	656.47	641.138	593.966	646.046	639.083	739.302	813.309	826.475
56.9457	657.169	642.041	593.796	645.981	640.896	740.395	812.099	829.277
57.0084	655.87	642.312	594.746	645.558	641.755	741.671	811.855	830.22
57.0703	653.598	642.549	595.368	645.96	642.498	743.079	813.471	830.085
57.1326	651.712	642.899	595.053	645.743	642.421	744.633	813.431	830.506
57.1946	650.633	642.865	595.053	646.101	641.964	745.237	812.234	831.319
57.2566	650.915	642.965	595.094	646.207	641.845	744.408	811.787	830.523
57.3189	651.096	643.91	596.36	645.894	641.673	744.382	814.326	831.791
57.3817	651.959	644.432	596.423	647.112	641.149	744.671	815.035	831.825
57.444	651.994	643.93	596.13	646.655	641.227	746.433	816.708	832.301
57.5066	652.069	644.147	595.982	647.037	642.052	746.722	816.464	831.488
57.5689	651.03	644.222	596.593	646.755	642.065	744.932	815.432	830.662
57.6309	650.648	643.528	597.015	646.861	642.292	745.955	816.681	832.824
57.6929	651.14	643.638	596.708	646.689	641.892	746.269	816.247	833.148
57.7549	651.03	643.679	596.845	646.166	642.731	744.413	818.043	832.014
57.8172	649.041	643.398	596.845	646.348	642.034	744.586	819.039	829.664
57.8792	649.802	643.886	597.334	646.599	642.065	744.442	819.107	829.9
57.9415	649.802	643.844	597.682	646.956	643.126	743.124	818.55	831.1
58.0035	650.216	643.886	598.275	646.956	644.253	743.098	820.565	831.016
58.0658	650.858	643.669	598.275	647.414	644.787	743.864	820.768	835.43
58.1282	651.065	642.875	598.705	648.034	644.886	744.115	820.437	834.802
58.1908	651.739	643.061	598.909	648.708	644.71	743.551	822.223	836.291
58.2528	652.784	642.851	599.562	650.004	645.17	745.224	820.972	835.392
58.3148	653.135	642.591	599.965	649.449	645.235	745.491	820.959	835.8
58.3768	653.224	642.244	599.914	649.307	645.269	746.478	821.816	834.699
58.4388	651.065	641.623	599.521	649.7	645.958	746.666	822.363	835.037
58.5011	649.257	642.089	599.213	650.365	646.484	745.61	823.533	835.307
58.563	647.82	642.1	599.699	650.431	647.742	747.48	823.234	836.273
58.6254	648.092	641.719	599.595	651.52	648.112	748.361	823.043	836.223
58.6874	649.213	641.578	599.625	651.203	647.918	747.059	824.416	835.717
58.7494	649.389	641.794	600.207	650.93	648.345	747.518	823.954	834.599
58.8114	649.213	640.679	600.314	651.313	648.216	746.355	826.56	834.886
58.8734	649.213	641.026	600.493	650.93	649.156	746.533	827.42	837.376
58.9354	649.041	640.83	600.864	650.905	650.075	746.813	826.222	838.056
58.9977	649.877	641.132	601.097	651.166	650.364	747.127	827.765	840.854
59.0597	649.771	640.95	601.023	651.273	650.317	746.438	828.091	842.715
59.1216	649.072	640.82	601.669	650.924	650.506	745.853	829.309	842.41
59.1835	648.584	640.429	601.595	650.783	650.153	745.708	828.964	843.92
59.2462	648.386	639.637	602.356	651.439	649.355	745.84	829.833	843.819
59.3085	648.981	640.017	602.081	651.822	649.026	745.234	829.067	842.731
59.3705	649.266	640.223	602.23	651.439	649.363	744.299	830.993	842.546
59.4327	648.699	640.429	601.91	651.656	649.044	743.956	834.377	839.953
59.4953	648.849	639.637	603.363	651.775	649.682	744.978	833.327	838.58
59.558	648.893	639.702	603.671	651.524	650.481	744.805	833.027	837.866
59.62	650.071	639.538	603.987	651.938	651.059	747.102	832.68	835.463
59.6819	650.591	639.963	603.448	651.948	652.3	747.114	834.565	833.768
59.7438	650.701	639.898	603.311	650.893	652.014	747.613	836.979	835.139
59.8058	650.933	640.36	603.693	651.11	652.412	745.415	837.448	834.396
59.868	650.858	640.882	603.597	650.827	652.74	744.113	837.989	835.109
59.93	650.251	640.676	603.809	651.129	653.156	748.121	837.375	834.852
59.9923	650.084	641.369	604.02	651.443	653.795	749.889	836.735	834.582
60.0547	650.251	641.434	604.054	651.019	653.346	751.145	837.787	836.274
60.1166	649.023	641.228	603.82	650.887	652.416	752.249	833.909	835.363
60.1786	648.237	641.502	603.82	651.499	652.152	753.006	836.761	836.548
60.2408	648.167	641.187	602.835	652.033	651.616	753.564	834.934	836.329
60.3034	648.092	641.444	603.047	652.734	651.037	754.79	832.029	836.16
60.3653	649.248	641.77	603.025	653.44	650.446	755.125	833.507	836.431
60.4273	650.225	641.804	602.865	653.396	650.765	755.324	831.947	834.704
60.4897	651.215	641.88	602.359	653.648	651.192	754.046	832.945	834.346
60.552	650.485	641.955	602.23	653.374	651.542	753.811	831.579	834.873
60.614	649.473	642.302	602.571	652.642	652.484	754.348	832.906	835.987
60.6759	648.884	641.358	602.263	652.85	651.771	755.3	833.468	835.92
60.7379	647.118	641.564	602.411	652.369	652.705	756.687	833.712	838.629
60.8003	644.915	641.348	602.719	651.628	652.757	758.014	833.481	841.085
60.8623	643.438	640.858	603.098	652.391	653.682	758.96	834.878	840.645
60.9246	643.675	641.197	603.396	652.391	655.023	760.019	832.538	841
60.9866	644.477	641.739	603.385	652.501	654.923	760.346	834.552	839.965
61.0487	645.073	642.858	604.053	652.774	654.395	761.196	834.007	841
61.1107	645.779	643.239	604.901	652.74	654.265	761.511	835.379	842.968
61.1727	646.68	643.552	604.934	652.25	654.079	762.014	836.885	841.682
61.2347	647.036	643.15	605.377	652.466	652.782	764.24	835.555	842.038
61.2967	646.464	641.935	605.537	652.401	652.082	765.104	833.501	841.869
61.3587	645.117	642.206	605.931	653.198	652.237	765.721	832.567	842.546
61.4209	644.999	642.281	605.612	653.833	652.919	766.818	833.099	843.006
61.4829	644.495	642.597	605.388	654.475	652.984	766.952	832.841	845.635
61.5451	644.017	642.693	605.76	653.783	654.225	767.152	834.513	845.48
61.6074	643.702	643.201	605.749	653.61	654.83	768.557	836.97	844.359
61.6698	644.083	642.714	605.452	653.849	655.159	767.377	838.622	845.412
61.732	644.776	642.432	604.529	655.041	655.259	767.714	839.623	845.769
61.7943	645.613	641.705	605.24	655.314	654.688	767.423	840.242	846.959
61.8562	646.574	641.142	605.113	654.824	653.152	766.885	838.494	846.65
61.9182	647.408	640.34	605.314	654.55	653.996	766.853	838.67	846.903
61.9807	646.63	640.446	605.95	655.009	655.063	767.817	839.809	847.941
62.0427	646.108	639.884	605.824	654.908	655.93	767.884	839.697	849.742
62.1047	645.314	640.189	605.589	654.176	656.489	768.655	839.143	850.054
62.1667	644.999	640.7	606.143	654.242	657.117	767.447	839.023	851.58
62.2287	644.336	640.556	605.325	654.22	656.684	767.951	840.299	850.561
62.291	643.965	639.963	605.388	654.22	656.523	768.072	840.054	849.963
62.353	644.811	640.168	605.865	653.695	655.93	768.757	841.386	850.268
62.415	645.363	640.134	605.314	653.736	655.579	768.466	841.352	851.782
62.4772	647.045	639.061	605.834	653.902	656.315	767.624	842.108	849.639
62.5392	648.015	637.849	605.663	653.811	657.427	767.411	843.196	849.554
62.6012	647.733	637.479	606.11	654.553	658.164	766.255	843.403	851.256
62.6633	646.648	636.905	606.546	654.261	658.845	766.109	843.183	848.895
62.7252	644.53	637.035	606.758	654.468	658.945	765.315	844.117	849.931
62.7877	643.181	637.264	606.706	655.069	660.146	765.236	843.459	851.85
62.8503	643.321	637.75	607.022	655.842	659.825	764.238	842.891	851.492
62.9124	643.627	638.387	607.577	656.226	659.617	763.96	842.697	850.661
62.9744	643.521	638.215	607.842	656.292	659.396	765.123	841.756	850.012
63.0366	643.237	637.565	608.117	656.336	659.331	764.149	842.057	851.067
63.0987	643.312	637.24	608.501	656.509	659.847	763.847	843.691	850.593
63.1607	643.859	638.01	609.105	656.752	660.32	765.414	845.778	851.408
63.2227	644.617	637.654	608.87	656.434	661.379	763.477	844.943	852.48
63.285	644.867	637.935	608.49	656.743	662.558	765.764	844.93	854.878
63.3472	643.824	637.945	609.072	656.985	662.128	766.751	843.597	855.626
63.4093	642.295	638.257	609.008	656.919	662.106	766.248	842.986	856.583
63.4712	642.058	638.842	608.776	657.552	663.231	764.377	840.763	857.319
63.5336	641.818	638.332	609.201	657.577	663.375	765.662	842.646	858.272
63.596	641.512	637.887	609.466	657.127	663.387	765.316	841.85	860.104
63.6582	642.108	638.722	609.082	657.451	663.674	765.049	842.822	861.349
63.7202	642.445	638.342	609.008	657.596	663.144	764.79	843.717	862.904
63.7823	642.479	639.048	609.082	656.994	662.106	765.163	842.986	863.32
63.8446	642.479	638.784	609.116	657.335	661.919	765.957	843.149	863.441
63.9067	642.869	638.698	609.731	657.401	662.976	766.327	842.654	863.824
63.9687	642.86	638.072	610.041	657.87	662.589	766.114	843.613	864.49
64.0317	642.86	637.962	609.765	658.245	662.152	765.533	844.03	863.856
64.0938	642.76	637.716	610.402	657.826	662.405	764.5	841.515	864.934
64.1558	642.61	638.236	610.147	657.977	661.862	764.288	841.876	861.53
64.2177	641.652	638.061	610.136	657.278	660.706	764.331	839.5	858.655
64.2801	641.927	638.376	611.371	657.813	661.04	764.409	838.83	857.154
64.3424	641.949	638.647	611.647	657.287	661.987	765.808	839.801	856.265
64.4047	642.058	638.606	611.964	657.888	662.23	768.419	839.706	854.874
64.4667	642.273	639.181	612.241	657.526	663.047	770.328	841.812	853.17
64.5287	642.514	639.839	612.21	657.91	664.856	769.945	840.944	852.747
64.591	643.031	639.503	612.476	657.879	665.565	771.876	840.441	852.494
64.6534	642.794	640.175	612.891	657.662	665.852	770.493	840.032	852.442
64.7162	642.142	640.727	612.574	658.043	665.721	771.682	843.136	852.188
64.7782	642.042	640.281	612.529	657.353	665.124	771.548	846.162	850.989
64.8405	643.027	640.696	612.149	657.419	664.846	770.602	848.096	850.005
64.9028	643.448	640.35	611.977	657.318	664.153	770.091	847.157	850.82
64.9651	643.093	639.98	612.041	657.145	663.89	769.607	851.914	853.085
