# Supplementary material for: AKT1 restricts the invasive capacity of head and neck carcinoma cells harboring a constitutively active PI3 kinase activity
Source: BMC Cancer. 2018 Mar 5;18:249. doi: 10.1186/s12885-018-4169-0 (PMC5836445; doi:10.1186/s12885-018-4169-0)
Supplement: Supplementary file 3 — CAL33-shControl cells untreated or treated with MK-2206 and CAL33-shAKT1.1 and 1.2 cells electrical resistance measurements. Raw output file of the ECIS measurement of resistance in MΩ at a frequency of 4000 Hz. (XLS 147 kb) [file 12885_2018_4169_MOESM3_ESM.xls]

## Sheet: Details
[ECIS_Parameters]
Filename	V:\BOULOT\EXPERIMENTS\PROJET EMT\ECIS\shAKT cal33 070616.abp
Version	1.2.187.0 PC
FileType	CSV
ExportVersion	1.2.186.0 PC
Instrument	Z-Theta
SerialNum	65535
WellNum	16
Date	2016-06-08	03:56:53
DateNum	736489
TimeNum	14213
ExptType	MFT
ArrayHolderA	8W10E
ArrayHolderB	8W10E
MiniArrayFormat	0
TimeInterval	160
Wells	1	2	3	4	5	6	7	8
Frequency	62.5	125	250	500	1000	2000	4000	8000	16000	32000	64000

## Sheet: Comments
<New Experiment>
Filename: C:\ECISData\shAKT cal33 070616.abp
Start Time-Series at: 08-Jun-2016 03:56:53
Frequency (Hz), 62.5, 125, 250, 500, 1000, 2000, 4000, 8000, 16000, 32000, 64000
Wells, A1, A2, A3, A4, A5, A6, A7, A8, B1, B2, B3, B4, B5, B6, B7, B8
<Expt Number> 31
<Pause Start> Time: 1.3470192
Well check at: 08-Jun-2016 05:27:51
Frequency (Hz), 4000
Well, Z (ohms), R (ohms), C (nF)
A1, 783, 338, 56.3
A2, 784, 351, 56.7
A3, 780, 368, 57.8
A4, 795, 389, 57.3
A5, 750, 330, 59.1
A6, 781, 347, 56.9
A7, 772, 360, 58.3
A8, 797, 385, 57.0
B1, 1299, 385, 32.1
B2, 1198, 381, 35.0
B3, 1176, 395, 35.9
B4, 1157, 411, 36.8
B5, 1179, 359, 35.4
B6, 1190, 374, 35.2
B7, 1204, 392, 34.9
B8, 1186, 406, 35.7
Auto-Detect Array Type A: 8W10E
A: 8W10E
<Pause End> Time: 1.5243697
<ExptSummary>
shAKT MK start 070616
</ExptSummary>
<Do not edit above this line!>

## Sheet: 4000 Hz RAW
Time (hrs)	shCont	shAKT1.1	shAKT1.2	shCont + MK	shCont	shAKT1.1	shAKT1.2	shCont + MK
0.00068028	872.518	786.467	858.992	867.634	583.567	575.93	668.86	739.301
0.0806911	664.921	607.112	665.371	694.565	464.566	473.603	540.594	596.716
0.14573	557.509	514.386	562.756	593.166	410.596	424.882	475.283	518.493
0.211064	480.564	453.82	493.03	519.97	378.745	395.985	435.244	469.317
0.27609	428.54	415.31	447.746	470.326	359.189	377.6	410.05	437.601
0.341948	393.996	390.655	418.177	437.833	346.751	365.69	393.29	416.743
0.406307	371.824	374.887	398.863	416.602	338.573	357.411	381.68	402.914
0.469964	356.95	364.389	385.73	402.148	332.699	351.591	373.443	393.48
0.533629	346.669	356.973	376.457	392.003	328.593	347.156	367.292	386.823
0.597299	339.397	351.67	369.793	384.754	325.491	343.915	362.592	382.01
0.661502	334.042	347.436	364.654	379.339	323.086	341.26	358.933	378.615
0.725128	330.034	344.407	360.869	375.418	321.334	339.161	356.247	376.049
0.788776	327.018	341.958	357.954	372.317	319.832	337.478	353.91	373.864
0.853399	324.546	339.969	355.646	370.003	318.641	336.135	351.918	372.278
0.91768	322.627	338.404	353.622	368.047	317.667	335.029	350.382	370.858
0.982264	321.028	337.033	352.065	366.549	316.901	334.082	348.985	369.705
1.04679	319.537	335.845	350.582	365.07	316.257	333.287	347.976	368.789
1.11176	318.437	334.888	349.276	363.846	315.748	332.626	347.105	367.996
1.17706	317.488	334.085	348.335	362.899	315.413	332.158	346.343	367.262
1.24178	316.757	333.585	347.482	362.12	315.118	331.816	345.812	366.684
1.52556	325.395	338.237	353.009	368.378	316.883	332.883	344.234	364.355
1.59804	319.562	333.139	347.319	360.643	315.662	331.262	342.231	361.676
1.66176	320.827	334.325	347.924	362.272	317.742	333.18	343.843	363.694
1.72617	322.373	335.697	348.64	363.634	319.668	333.819	344.462	364.403
1.79053	323.028	336.001	348.55	363.367	320.638	333.604	344.3	364.135
1.85484	323.411	335.822	348.355	363.293	321.301	333.385	344.262	363.709
1.91892	323.815	335.856	348.28	363.151	321.704	333.322	344.33	363.548
1.98323	324.146	335.669	348.132	363.008	322.129	333.161	344.298	363.288
2.04718	324.652	335.613	347.977	363.053	322.405	333.084	344.33	363.217
2.11145	324.77	335.593	347.933	363.143	322.675	333.049	344.517	363.145
2.17576	324.877	335.469	347.867	363.185	322.938	332.958	344.494	363.214
2.24049	325.148	335.453	347.96	363.219	323.269	332.807	344.418	363.28
2.30444	325.626	335.644	347.96	363.44	323.631	332.634	344.6	363.509
2.36901	326.07	335.599	347.933	363.661	324.16	332.684	344.873	363.734
2.43262	326.443	335.802	348.229	364.137	324.803	332.76	345.146	363.936
2.4973	327.271	335.922	348.381	364.426	325.09	332.9	345.372	364.139
2.56105	327.651	336.061	348.65	364.827	325.457	332.728	345.576	364.292
2.62503	328.292	336.158	348.915	365.278	326.009	332.895	345.867	364.584
2.68908	328.955	336.399	349.363	365.918	326.463	333.084	346.275	364.784
2.75282	329.604	336.568	349.465	366.414	327.13	333.067	346.682	365.098
2.81719	330.456	336.787	349.959	366.692	327.767	333.113	346.928	365.459
2.88086	330.963	337.05	350.266	367.166	328.221	333.238	347.197	365.656
2.94458	331.628	337.146	350.64	367.801	328.888	333.284	347.626	366.017
3.00887	332.197	337.409	350.994	368.274	329.729	333.443	348.079	366.282
3.07291	332.968	337.711	351.324	368.822	330.349	333.765	348.393	366.523
3.13657	333.742	337.827	351.814	369.108	331.011	333.739	348.707	366.908
3.20025	334.4	338.025	352.33	369.536	331.651	333.784	349.114	367.245
3.26397	335.058	338.307	353.232	369.988	332.385	334.015	349.449	367.532
3.32833	335.754	338.547	353.587	370.416	333.424	334.265	349.833	367.92
3.39234	336.237	338.809	353.918	370.917	334.528	334.413	350.193	368.162
3.45639	336.85	339.059	354.343	371.352	335.385	334.663	350.601	368.551
3.51949	337.908	339.352	354.607	371.882	336.469	334.904	350.941	368.888
3.5835	338.851	339.644	354.911	372.575	337.442	335.063	351.58	369.04
3.64694	339.869	340.011	355.249	372.966	338.458	335.25	351.986	369.45
3.711	340.871	340.209	355.856	373.26	339.52	335.461	352.302	369.816
3.77542	341.947	340.5	356.491	373.623	340.653	335.628	352.734	370.06
3.83945	342.993	340.826	356.922	374.109	341.967	336.181	353.187	370.499
3.90341	344.114	341.169	357.581	374.237	342.868	336.42	353.919	370.792
3.9669	345.271	341.707	358.017	374.939	343.62	336.723	354.444	371.113
4.03035	346.72	342.368	358.194	375.212	344.974	337.005	355.107	371.529
4.09445	348.213	342.811	358.793	375.892	346.209	337.381	355.723	371.827
4.15824	349.827	343.305	359.27	376.6	347.655	337.662	356.364	372.482
4.22217	351.77	343.874	359.986	376.85	349.34	338.226	356.822	373.04
4.2861	353.736	344.325	360.624	377.893	351.351	338.373	357.346	373.481
4.34984	355.695	344.959	361.223	378.507	352.863	338.73	358.153	374.023
4.41326	357.432	345.507	361.629	379.213	354.506	339.063	358.748	374.391
4.47702	359.292	346.323	362.444	380.016	356.11	339.42	359.184	375.098
4.5414	361.134	347.181	363.14	380.869	357.245	339.943	360.129	375.495
4.60487	363.716	347.847	363.858	381.514	359.48	340.466	360.68	376.224
4.66844	366.328	348.504	364.672	382.129	361.557	341.009	361.397	376.712
4.73179	368.893	349.322	365.276	383.061	364.205	341.376	362.203	377.014
4.79492	371.387	350.287	366.041	383.519	366.59	341.93	362.873	377.433
4.85879	374.118	350.981	366.763	384.234	370.324	342.547	363.591	378.047
4.92252	377.702	351.747	367.978	385.235	372.299	343.167	364.612	378.302
4.9862	380.868	352.545	368.657	386.05	374.237	343.555	365.165	379.058
5.04937	384.332	353.248	369.404	386.622	376.158	344.038	365.958	379.509
5.11318	388.709	354.08	370.275	387.346	377.674	344.802	366.699	380.344
5.17655	392.548	354.975	371.096	388.139	379.647	345.148	367.912	380.748
5.24001	396.188	355.894	372.08	388.982	381.885	345.894	368.749	381.535
5.30345	399.983	357.37	373.573	389.708	384.198	346.4	369.659	382.135
5.36658	404.165	358.408	374.421	390.673	386.54	347.283	370.664	382.997
5.4298	407.268	359.503	375.51	392.026	388.058	347.652	371.364	383.67
5.49323	410.207	360.736	376.743	393.452	389.38	348.377	371.994	384.384
5.55693	414.076	361.94	378.072	394.399	392.267	349.283	373.121	384.986
5.62021	417.893	362.757	379.428	395.76	394.607	349.799	374.34	386.279
5.68391	421.447	363.64	381.38	397.381	396.78	350.73	375.354	386.737
5.74731	425.074	364.997	382.667	398.478	399.206	351.194	376.835	387.363
5.81075	429.028	366.399	384.198	399.894	400.788	352.037	377.968	388.586
5.87444	432.361	367.003	385.852	401.603	402.663	352.462	378.886	389.263
5.93761	435.649	368.181	387.505	403.409	405.004	353.233	380.33	390.155
6.00101	439.691	369.261	388.827	405.121	407.648	354.034	382.105	390.978
6.06497	443.59	370.201	390.538	406.273	410.272	354.882	383.411	392.302
6.1284	446.624	371.402	392.247	407.993	412.853	355.751	384.743	392.885
6.19196	449.182	373.062	393.989	409.73	416.547	356.387	385.836	393.858
6.25568	452.339	374.409	395.849	411.086	419.609	357.351	387.359	394.392
6.31913	456.642	375.171	397.639	412.659	422.709	358.062	388.646	395.267
6.38323	462.205	377.099	399.531	414.684	425.788	359.358	390.126	396.408
6.44724	466.141	378.407	401.354	416.663	429.049	360.347	391.394	397.378
6.51069	470.563	380.624	402.646	418.868	433.448	361.147	393.045	398.427
6.57409	474.03	382.901	404.179	421.081	437.436	362.329	394.819	399.472
6.63756	477.398	384.75	406.011	423.192	442.167	362.925	396.598	400.086
6.70067	480.64	386.619	408.455	425.013	445.981	363.971	398.185	401.375
6.76418	484.71	388.3	410.66	426.933	448.841	365.456	400.137	402.328
6.82833	487.757	391.283	412.825	429.031	452.547	366.289	402.553	403.282
6.89199	492.061	392.926	414.794	431.367	456.933	367.382	404.222	404.701
6.95561	494.537	395.402	416.299	433.352	460.459	368.193	405.555	405.826
7.01878	498.268	397.623	418.102	435.62	464.179	369.474	407.181	407.143
7.08228	501.852	399.215	419.807	436.933	467.934	370.302	408.931	408.399
7.14551	505.064	401.13	422.83	438.751	471.495	371.636	410.636	410.073
7.20921	506.89	402.633	425.362	440.597	474.234	372.518	412.149	412.629
7.2726	509.277	403.741	428.073	442.29	476.199	373.356	413.785	414.183
7.33572	512.64	405.617	430.794	443.99	479.572	374.612	414.958	415.866
7.39912	515.359	407.003	432.847	445.692	483.761	376.07	416.794	417.941
7.4625	519.029	409.277	435.501	448.262	487.489	377.103	418.166	419.303
7.52671	522.469	410.006	438.793	451.245	489.941	378.536	420.007	420.599
7.59045	526.506	409.654	441.037	453.7	490.473	379.901	421.927	421.369
7.65391	531.704	410.949	443.46	456.083	493.415	380.749	423.379	424.423
7.71699	535.025	413.127	444.877	458.882	501.819	382.239	424.982	425.644
7.78014	538.41	415.417	446.191	460.861	507.965	383.175	426.414	427.143
7.84332	540.83	416.015	447.584	462.924	514.498	384.773	428.316	428.991
7.90641	541.48	418.23	450.222	463.333	510.442	385.351	430.374	430.894
7.9704	543.939	419.608	452.512	465.708	515.858	386.222	433.036	431.452
8.03408	545.14	421.535	453.556	467.672	517.339	386.638	435.452	431.63
8.09737	546.083	422.419	454.472	470.108	515.583	388.063	438.548	432.935
8.16177	547.472	422.974	456.105	472.082	516.481	389.3	440.453	434.364
8.22523	548.835	425.092	458.686	473.613	517.256	389.841	443.109	435.398
8.28834	549.76	426.562	461.144	475.12	518.964	392.208	444.384	436.807
8.35187	553.008	428.245	464.899	477.414	524.249	393.403	445.291	438.976
8.41498	554.018	429.833	465.434	479.709	528.953	394.516	446.898	440.947
8.4791	554.662	431.645	467.134	481.802	534.586	396.197	448.945	442.539
8.54225	554.915	432.751	469.457	485.184	535.705	397.585	450.935	444.466
8.60538	557.03	435.199	471.549	487.623	537.524	399.745	453.291	446.091
8.66842	560.31	437.143	475.386	488.598	539.954	401.597	455.7	446.699
8.73145	563.24	439.928	476.632	488.877	539.03	402.459	457.791	448.148
8.79539	565.115	441.574	478.627	490.584	542.899	403.929	459.064	451.408
8.85884	566.583	444.577	479.947	492.213	544.801	405.688	462.343	454.115
8.92234	568.541	446.513	481.431	492.865	547.474	406.745	464.974	455.954
8.98579	572.121	448.556	483.255	495.48	552.306	408.733	467.046	458.083
9.04925	574.179	451.058	484.818	496.957	552.177	410.574	468.794	460.29
9.1125	575.428	452.417	486.771	498.081	554.03	412.127	470.255	462.012
9.1757	577.004	453.033	488.417	500.308	554.912	413.509	471.91	464.019
9.23884	577.406	455.75	489.301	505.328	557.304	414.866	472.774	466.447
9.30271	577.043	457.904	491.055	507.085	560.863	416.399	473.754	469.135
9.36576	578.173	459.859	493.039	511.029	561.749	417.464	474.621	470.324
9.42916	578.891	462.253	496.047	513.951	566.699	418.033	474.922	472.264
9.49226	580.979	464.393	498.212	516.309	567.212	419.642	476.135	473.011
9.55548	581.168	466.976	499.252	517.274	571.306	421.8	477.757	474.118
9.61863	583.988	468.218	501.857	519.984	577.372	424.06	479.979	475.886
9.68206	584.98	469.873	504.35	520.773	581.51	425.478	482.84	475.669
9.74582	586.659	471.014	506.374	521.816	587.504	427.322	485.179	478.74
9.80928	588.101	472.773	509.484	523.188	588.237	428.572	486.791	482.105
9.87288	588.993	474.826	511.344	525.498	588.855	431.168	487.961	485.874
9.93598	590.099	475.705	513.069	528.57	589.063	432.82	490.084	488.123
9.99924	590.621	478.202	514.683	532.637	587.665	433.848	491.872	489.323
10.0627	591.795	479.5	515.761	536.101	589.563	436.331	493.919	491.465
10.1262	592.365	481.509	517.585	537.238	590.199	437.461	496.071	493.485
10.1896	592.838	482.393	518.268	538.096	590.217	438.442	498.37	495.249
10.2532	596.155	484.277	519.194	539.488	590.945	440.48	500.651	498.368
10.3166	595.682	486.215	517.829	540.868	591.255	441.488	502.628	499.679
10.3801	595.762	485.757	518.546	542.597	592.797	442.723	504.281	501.419
10.4437	595.631	487.542	520.19	544.001	593.135	444.387	506.537	504.806
10.5071	597.2	489.665	522.07	543.778	592.458	446.157	507.527	506.825
10.5704	598.912	489.64	523.211	544.961	591.443	447.623	509.803	508.662
10.6339	601.402	491.872	524.417	548.33	591.227	449.015	511.18	510.929
10.6976	600.299	493.442	525.149	550.447	592.199	450.46	511.853	512.733
10.7614	600.189	493.937	527.895	553.332	591.998	451.781	512.701	515.238
10.8252	599.269	495.039	528.348	553.308	593.708	454.348	514.668	516.75
10.8886	601.367	497.706	528.58	555.109	594.293	455.489	516.549	519.476
10.9521	604.251	500.116	529.179	557.455	592.554	456.864	518.055	521.228
11.0156	605.364	500.93	531.711	558.467	592	459.114	518.76	524.483
11.0796	606.538	502.298	532.965	561.141	593.817	461.543	520.42	525.851
11.1432	607.293	504.835	534.629	564.907	596.604	461.615	521.171	528.206
11.2063	607.689	506.741	535.736	564.171	599.491	462.325	522.302	530.551
11.2695	607.052	507.557	536.683	565.752	598.595	464.214	523.603	531.667
11.3327	606.102	509.385	538.225	566.886	599.212	465.929	525.829	534.743
11.3967	605.281	509.425	539.618	566.779	599.133	467.575	527.742	537.442
11.4598	603.691	509.681	541.413	567.944	600.542	469.009	528.925	541.516
11.5229	602.286	512.299	540.993	570.57	601.591	471.511	530.891	546.161
11.5865	601.086	514.076	542.635	573.549	601.916	473.105	531.863	548.276
11.6496	599.846	516.449	542.79	574.837	602.593	474.68	533.153	551.023
11.7128	600.923	517.307	544.33	575.867	603.892	477.315	534.264	555.041
11.7762	605.506	517.837	545.733	578.358	602.634	480.22	536.305	557.849
11.84	607.589	519.195	547.426	579.021	605.004	482.266	537.599	558.725
11.9031	606.937	519.157	546.282	580.043	604.708	482.881	539.415	560.675
11.9666	607.727	522.498	545.703	582.797	606.937	485.046	540.519	561.666
12.0297	607.948	523.279	547.33	582.566	606.966	485.877	541.68	563.032
12.0931	608.035	523.491	548.812	585.527	607.383	486.937	541.454	563.817
12.1566	609.801	525.641	549.985	585.349	608.003	488.311	541.612	566.985
12.2202	610.375	526.438	550.295	586.486	608.482	490.819	542.565	569.44
12.2847	609.076	527.961	549.694	587.233	609.736	491.968	543.836	570.663
12.3486	607.81	529.157	550.515	587.594	610.933	492.904	543.783	571.789
12.412	605.186	531.852	551.789	588.319	611.649	493.598	544.639	574.358
12.4762	603.361	533.088	552.378	591.834	612.427	495.824	544.926	579.106
12.5395	600.8	535.818	553.243	595.647	613.216	496.503	545.477	582.53
12.6039	601.474	536.043	553.894	596.537	614.164	497.671	545.916	581.683
12.6678	602.045	536.538	555.129	596.22	614.877	498.377	546.045	582.454
12.7309	600.942	537.483	557.018	596.709	616.621	499.92	547.439	582.599
12.7946	601.2	537.344	558.764	600.481	618.477	502.05	548.219	582.398
12.8577	599.563	539.352	559.173	603.337	619.688	503.202	550.129	584.266
12.9211	599.997	541.19	559.678	606.318	619.828	505.756	551.869	584.297
12.9848	601.041	543.29	559.189	609.03	620.589	506.199	553.896	584.396
13.048	602.089	544.07	559.616	608.737	621.293	509.238	554.048	587.154
13.1111	604.629	545.127	559.767	609.423	620.289	511.218	554.429	590.602
13.1743	606.731	545.757	559.116	612.076	620.462	513.461	554.963	590.997
13.2377	607.441	547.63	558.097	613.208	619.132	515.439	555.448	593.416
13.3014	606.613	548.294	557.772	614.909	618.506	517.931	557.512	594.54
13.3651	607.177	549.306	557.849	614.837	618.986	519.331	557.371	595.396
13.4285	606.669	550.766	559.117	613.777	619.483	518.71	558.699	594.92
13.492	608.487	553.442	561.328	616.664	618.343	519.587	559.337	598.878
13.5551	610.245	553.52	563.194	618.319	617.987	521.094	559.762	604.48
13.6182	610.325	555.284	564.153	619.738	617.577	521.826	559.524	607.159
13.6813	610.151	556.34	564.598	622.149	614.521	523.268	560.158	608.755
13.7447	610.687	558.477	564.103	620.955	613.429	524.813	560.16	610.227
13.808	610.058	558.957	563.943	621.006	612.447	528.126	560.236	611.792
13.8718	610.969	558.396	564.079	623.387	612.351	529.592	559.998	614.157
13.9354	611.14	560.303	564.629	627.19	612.009	532.75	560.42	615.228
13.9989	609.616	561.994	565.487	627.616	611.572	533.23	560.075	616.064
14.0621	608.007	563.443	566.187	628.329	610.146	535.178	561.253	616.211
14.1255	606.956	564.008	564.844	629.926	610.424	537.126	561.823	619.271
14.1886	608.379	563.878	566.45	634.059	610.703	541.401	563.079	623.132
14.2524	610.499	564.317	567.031	635.802	610.965	543.395	564.815	625.154
14.3158	608.839	565.423	568.64	635.517	610.604	546.633	565.889	625.187
14.3793	608.839	565.743	568.703	634.788	610.73	549.713	566.477	628.675
14.4427	608.43	565.311	568.45	633.44	611.681	550.923	566.961	629.624
14.506	609.24	565.805	568.579	634.836	612.816	552.082	567.037	629.451
14.5691	610.778	567.31	570.147	639.425	612.441	554.977	568.037	630.719
14.6324	609.978	567.406	571.367	641.715	612.676	556.49	568.024	631.808
14.6956	609.978	568.097	570.959	640.678	612.411	557.853	568.053	631.477
14.7589	609.525	570.225	571.709	640.041	611.854	560.093	567.936	632.538
14.8223	609.554	572.595	570.782	642.059	611.618	562.666	568.012	633.469
14.8854	611.596	572.972	570.842	643.111	611.104	564.931	569.632	632.598
14.9486	612.476	575.8	570.571	642.746	609.673	566.454	570.329	633.754
15.0119	614.082	576.63	570.879	643.957	608.465	568.818	571.207	633.483
15.0752	614.84	577.503	571.354	644.256	605.677	571.645	571.755	634.514
15.1384	615.236	578.44	571.95	645.464	603.94	573.389	571.862	634.146
15.2016	615.944	577.653	572.846	645.924	602.597	574.388	572.21	633.99
15.2652	616.753	578.717	573.639	649.603	600.544	574.817	572.345	633.149
15.3285	616.092	578.813	573.291	653.845	599.496	575.939	572.151	633.497
15.3917	615.871	578.427	573.154	655.972	600.264	577.273	571.983	634.036
15.4552	617.366	579.838	573.613	656.07	600.001	579.815	571.922	635.631
15.5188	618.158	581.084	573.446	657.287	598.756	580.281	572.984	636.47
15.5823	618.019	580.84	573.83	659.226	599.477	581.452	573.467	638.164
15.6459	616.57	583.995	573.88	662.502	599.277	581.36	573.498	636.21
15.7093	615.471	585.826	573.82	664.319	599.401	582.345	574.243	637.467
15.773	616.008	587	574.355	664.9	601.719	581.642	574.395	640.642
15.8361	616.211	589.607	575.466	663.905	602.306	581.785	575.321	643.439
15.8993	615.99	590.876	575.423	663.832	602.474	581.215	576.049	645.694
15.9625	615.99	592.315	576.14	663.774	603.415	582.352	576.064	646.004
16.0262	616.367	594.713	575.665	666.339	604.079	583.606	576.689	644.602
16.0899	617.798	595.086	575.271	666.231	604.28	584.282	577.646	645.872
16.1531	619.739	596.232	575.32	666.102	603.726	584.559	578.773	650.159
16.2162	621.728	595.369	575.884	665.943	603.415	586.184	579.853	651.438
16.2794	622.358	596.127	576.222	664.736	602.535	585.633	579.519	652.668
16.3425	622.627	597.815	574.304	665.993	602.01	586.172	579.671	653.692
16.4058	624.717	599.007	574.653	666.154	602.817	586.495	579.362	653.557
16.4689	625.381	599.63	574.062	666.38	603.247	586.142	580.201	652.562
16.5323	625.511	602.266	574.397	669.201	603.199	587.554	580.338	652.734
16.5959	623.911	602.733	574.964	668.921	603.797	590.506	580.428	649.862
16.6596	623.049	603.606	574.888	668.237	603.07	592.57	579.041	648.772
16.7226	621.706	604.43	574.614	665.63	602.856	592.721	578.416	649.772
16.7858	620.982	605.765	575.085	667	602.516	594.093	579.631	650.703
16.8488	621.345	606.84	575.483	666.595	603.223	596.498	578.73	653.783
16.9121	620.842	607.37	575.422	667.114	602.897	596.079	577.864	655.28
16.975	621.363	608.086	576.457	667.682	602.061	596.125	578.486	658.984
17.038	622.433	610.858	577.814	667.825	601.534	596.678	578.591	659.003
17.1013	622.439	612.966	579.262	669.254	600.08	598.161	578.451	659.021
17.1644	621.584	613.31	580.424	670.866	600.28	601.67	579.457	659.85
17.2274	620.609	613.449	580.471	672.014	600.356	604.366	580.05	659.587
17.2906	619.253	614.354	580.79	672.686	600.617	605.93	581.316	659.302
17.3546	618.244	616.606	581.112	670.51	601.447	606.44	582.792	663.011
17.4179	616.889	618.421	580.898	668.255	601.141	606.89	583.952	664.233
17.4812	616.951	622.36	580.777	666.364	602.373	609.671	585.596	662.624
17.5445	617.19	622.957	580.61	667.068	602.702	610.221	586.299	665.345
17.6078	616.624	625.047	581.098	665.681	602.857	610.918	586.101	665.738
17.6708	616.406	625.988	580.367	665.98	603.134	610.558	585.61	664.508
17.7341	615.84	628.363	581.052	664.838	603.52	611.74	585.072	664.273
17.7973	615.637	629.655	581.25	665.136	603.998	611.019	586.252	665.243
17.8604	616.014	631.718	581.205	665.715	603.83	612.649	587.363	667.197
17.9235	616.314	632.426	580.914	667.357	604.276	613.312	588.981	669.561
17.9871	616.173	630.134	580.214	667.812	604.385	613.649	590.514	670.221
18.0501	615.59	631.24	579.296	667.906	604.045	613.028	591.277	669.828
18.1132	615.525	631.903	579.695	669.989	604.246	613.201	593.15	669.625
18.1764	615.937	633.745	580.122	669.347	604.074	614.905	593.453	672.379
18.2397	616.078	634.882	582.441	670.303	603.982	614.847	594.203	674.702
18.3027	615.955	637.805	583.619	673.315	603.754	616.487	593.836	675.562
18.3657	614.933	640.411	584.001	673.597	603.982	618.749	593.542	676.065
18.429	613.914	641.716	583.587	673.361	604.57	619.666	594.23	675.389
18.4923	613.602	643.396	583.694	674.148	604.404	621.422	594.387	674.714
18.5552	613.808	643.108	583.967	675.5	604.635	622.848	594.414	672.472
18.6184	613.826	645.212	584.67	676.817	604.959	624.122	592.876	674.038
18.6814	614.39	645.973	586.231	676.74	604.882	625.787	591.738	676.045
18.7456	614.331	646.193	586.984	678.092	604.978	626.537	591.643	674.161
18.8085	614.081	646.961	587.841	678.17	604.738	626.182	591.409	673.254
18.8715	613.707	648.923	590.341	678.909	604.738	628.33	591.285	672.529
18.9344	612.828	650.626	591.52	679.301	604.953	629.003	590.103	672.138
18.9977	612.766	651.414	593.103	679.979	604.349	629.1	589.505	673.295
19.0606	611.967	652.551	594.625	681.331	604.937	631.176	589.704	675.644
19.1241	611.514	651.972	595.022	681.457	605.181	633.309	591.266	674.862
19.1882	612.378	653.397	595.327	682.795	604.646	635.481	592.932	674.408
19.2515	613.571	652.8	596.898	683.99	605.152	635.994	594.127	675.049
19.3149	615.124	652.251	597.637	684.544	605.478	637.958	593.571	677.133
19.3786	615.66	654.172	598.889	684.493	604.488	638.464	594.292	675.893
19.4418	615.863	657.964	600.431	685.167	604.822	639.753	594.613	678.178
19.5048	615.913	659.145	601.186	686.633	605.535	639.676	594.593	679.708
19.5679	615.756	660.117	601.682	686.287	606.476	638.266	594.161	678.43
19.6308	615.226	661.064	602.142	686.146	606.628	637.965	593.942	676.194
19.6941	614.331	662.568	602.022	685.784	606.585	637.951	594.662	675.429
19.7573	613.502	662.337	601.817	685.402	606.182	639.77	594.649	675.584
19.8202	613.689	663.455	600.918	687.276	606.351	641.218	596.278	674.099
19.8839	613.66	665.314	601.535	687.306	606.661	642.187	596.888	673.892
19.9468	613.583	665.532	602.384	686.767	606.384	642.828	597.856	673.467
20.0097	613.612	668.595	603.082	686.138	607.14	644.278	596.301	674.863
20.0726	614.744	670.157	603.126	685.964	609.809	645.175	596.294	675.705
20.1361	616.627	669.408	603.107	688.044	612.496	642.787	596.501	677.473
20.1991	616.739	669.876	603.293	690.618	613.66	642.442	596.865	676.911
20.2622	615.246	671.111	603.832	690.775	613.382	643.121	597.869	678.635
20.3257	615.105	670.988	605.272	690.712	613.504	645.126	598.282	678.683
20.3894	613.758	671.3	605.33	692.673	611.982	647.596	597.803	678.527
20.4523	613.726	671.016	605.411	691.532	611.575	647.857	597.002	679.72
20.5155	613.258	670.844	605.58	690.368	611.064	649.432	596.17	679.919
20.5786	613.935	670.374	606.757	689.18	611.157	647.466	597.228	679.841
20.6415	614.847	670.123	608.846	688.083	610.998	648.252	598.012	681.285
20.7046	615.519	670.891	609.436	688.473	611.449	648.6	598.584	681.989
20.7673	616.116	671.939	610.132	691.316	612.439	648.908	597.901	682.304
20.8307	616.275	673.315	610.708	692.311	612.128	649.302	598.622	681.121
20.8938	617.279	674.256	611.375	692.99	612.433	651.885	599.053	682.396
20.9567	618.507	675.304	612.105	693.575	612.356	652.926	598.915	681.732
21.0195	620.095	674.93	611.063	693.766	612.744	651.49	597.196	682.426
21.0823	620.993	675.46	610.995	692.8	612.787	653.583	596.333	682.896
21.1455	621.276	675.898	610.236	691.912	611.995	655.679	595.098	682.095
21.2086	621.356	675.614	609.597	691.375	612.724	656.644	595.481	682.285
21.2713	620.806	678.045	609.021	690.375	613.175	656.699	595.432	682.333
21.334	620.158	677.749	607.778	690.361	613.656	659.156	596.015	680.432
21.3971	618.334	679.143	607.854	691.214	613.517	659.97	596.345	681.29
21.4601	617.752	680.607	608.533	692.127	613.904	659.663	595.85	681.716
21.5238	616.465	681.597	608.096	691.165	614.087	659.585	594.956	682.513
21.5869	616.2	681.504	607.022	689.157	613.994	659.145	595.896	683.361
21.6497	615.429	681.798	606.821	690.029	613.871	660.539	596.971	683.784
21.7125	615.491	682.537	606.586	690.595	614.057	662.456	597.737	682.429
21.7753	615.18	682.047	607.396	692.381	613.93	664.382	599.293	681.753
21.8383	614.662	683.38	608.666	694.25	613.778	665.305	599.306	683.419
21.9011	614.442	684.245	610.153	694.881	614.087	666.344	599.436	684.991
21.9639	613.233	684.119	610.292	695.683	613.639	666.929	598.622	685.456
22.0275	612.72	684.405	609.901	694.577	613.702	666.608	599.441	685.752
22.0907	612.654	685.241	610.832	695.115	613.34	667.724	599.17	686.271
22.1535	613.065	686.423	611.094	695.017	613.075	668.643	600.358	686.566
22.2166	613.144	687.528	611.011	695.414	613.008	666.344	599.816	686.251
22.2799	613.521	688.473	611.568	695.917	613.568	667.38	599.674	685.557
22.3427	613.617	687.159	611.601	694.681	613.801	666.341	600.275	684.149
22.4063	614.511	686.765	611.518	695.217	613.758	665.041	600.797	686.281
22.4694	614.652	686.523	612.463	694.241	613.801	664.895	599.967	685.5
22.5325	615.183	687.296	612.122	692.454	614.252	663.808	600.509	686.763
22.5953	616.141	688.174	612.712	692.376	614.53	664.448	601.156	687.448
22.6584	617.082	690.229	612.977	694.114	615.121	665.703	602.523	687.377
22.7212	617.459	691.292	612.635	694.592	614.876	664.169	602.852	689.206
22.7846	618.011	693.2	612.824	692.405	614.341	663.807	603.714	689.574
22.8479	618.215	693.533	612.572	691.751	615.273	666.02	604.5	687.44
22.911	618.294	694.476	611.247	690.298	615.307	666.836	605.12	685.901
22.9737	618.829	695.471	610.22	690.581	616.1	668.106	604.366	684.475
23.0365	617.995	696.557	610.455	689.882	616.316	668.49	603.919	682.367
23.0993	617.854	694.406	610.329	687.277	616.113	668.392	603.718	681.512
23.1621	618.609	695.1	610.018	688.28	616.156	666.826	603.547	679.795
23.2258	618.875	697.153	610.031	688.548	616.587	670.195	603.445	681.581
23.2886	618.688	696.819	610.203	690.222	616.726	671.331	604.88	680.417
23.3517	618.215	697.723	610.78	690.611	617.427	673.142	605.403	676.58
23.4145	617.683	699.21	610.78	688.478	617.287	673.107	605.478	675.711
23.4776	618.452	699.7	610.28	690.3	617.533	674.965	607.053	676.775
23.5407	617.933	700.566	610.26	691.417	618.589	675.452	607.007	677.713
23.6034	617.667	701.162	609.823	689.774	619.275	676.995	606.559	677.832
23.6665	618.373	701.614	608.939	690.099	619.211	676.888	606.009	676.781
23.7299	618.186	703.409	608.662	690.085	618.759	677.839	606.009	676.181
23.7927	617.888	703.707	607.713	691.552	618.911	677.405	605.67	676.041
23.8554	617.041	706.532	606.784	692.658	619.6	678.42	605.82	675.818
23.9185	617.136	707.188	606.177	694.431	619.867	679.956	605.481	676.665
23.9814	616.867	706.518	605.111	695.745	620.438	679.598	605.397	675.945
24.0448	617.576	705.674	604.474	696.468	621.081	680.41	605.748	676.781
24.1078	617.481	705.907	603.825	693.663	620.543	681.243	606.07	677.846
24.1709	618.331	706.063	603.07	689.87	620.425	682.878	605.283	678.22
24.2342	617.12	707.541	603.317	688.366	620.019	683.825	606.145	679.114
24.2973	616.822	708.538	604.23	685.988	620.408	684.126	606.34	677.216
24.3607	617.058	710.133	605.543	685.948	619.503	684.702	606.733	673.832
24.4235	617.97	710.628	606.514	687.73	619.782	687.138	606.796	674.785
24.487	618.863	711.834	607.164	689.922	619.643	688.855	606.67	675.39
24.5505	620.279	711.549	606.329	690.053	619.816	690.643	606.285	675.148
24.6137	620.673	712.694	606.405	688.075	620.108	691.221	606.998	674.196
24.6764	620.939	714.084	604.778	686.499	620.666	693.707	607.923	673.048
24.7391	621.429	714.498	603.94	685.078	620.603	693.176	607.446	670.16
24.8019	621.018	713.954	602.784	682.796	620.475	692.141	607.722	668.344
24.8647	620.485	714.434	601.852	680.612	620.615	693.894	608.233	668.456
24.9274	620.107	716.216	602.715	680.238	621.08	695.001	609.43	668.965
24.9904	618.663	718.246	603.041	680.666	621.703	695.232	609.644	668.689
25.053	618.646	719.588	602.84	679.236	622.812	695.995	609.95	669.328
25.1159	619.197	719.809	603.097	677.574	622.842	696.214	609.144	669.119
25.1839	618.177	721.596	601.816	677.496	623.046	696.049	609.294	669.419
25.247	617.626	723.316	601.582	676.42	623.487	696.46	608.835	668.7
25.31	618.082	721.975	600.977	675.744	623.627	697.359	608.754	668.257
25.3817	617.77	723.238	600.595	675.54	624.47	696.38	609.433	670.39
25.4449	618.177	724.57	600.267	674.066	625.42	696.367	609.762	671.316
25.5079	617.691	723.815	599.264	673.814	625.374	694.84	610.764	671.306
25.5709	617.347	725.434	599.093	673.766	625.937	696.444	610.649	671.652
25.6336	616.436	725.551	598.844	673.434	626.236	694.849	611.49	671.04
25.6966	617.298	725.669	599.445	673.4	627.467	696.098	611.748	671.051
25.7593	618.334	727.42	599.458	672.101	628.201	697.372	612.302	671.347
25.8225	620.754	725.249	599.659	672.521	627.262	698.943	612.452	669.866
25.8853	621.79	724.415	599.691	673.274	627.339	701.085	611.834	669.084
25.948	623.507	725.904	599.294	673.835	627.903	702.076	611.064	669.401
26.0107	624.293	727.104	598.446	673.023	627.783	702.359	611.143	667.07
26.0737	625.083	728.451	597.888	673.921	627.847	701.428	611.547	665.791
26.1368	624.277	728.791	597.737	674.125	628.68	701.689	611.899	663.587
26.1995	624.609	729.212	598.43	673.796	629.059	700.644	612.071	664.265
26.2847	624.467	729.538	598.43	674.188	629.037	701.008	612.871	665.39
26.3506	624.467	731.579	599.215	673.921	628.542	701.368	613.16	667.397
26.4134	623.476	732.642	599.077	674.076	628.683	701.03	612.584	669.627
26.4764	623.427	733.037	599.238	674.076	629.277	701.137	612.797	673.859
26.5391	623.696	734.676	599.773	673.927	629.225	701.794	612.861	673.7
26.6018	624.592	733.351	599.139	674.221	629.179	701.099	613.98	673.572
26.6649	626.074	733.665	598.217	673.037	629.668	703.124	614.493	672.187
26.7279	626.453	735.183	598.443	673.191	630.434	702.299	613.969	672.207
26.7906	627.162	736.836	599.78	672.855	630.608	703.407	614.418	671.644
26.8533	626.927	737.324	599.78	673.202	630.153	703.359	614.129	670.414
26.9162	626.973	737.233	600.214	672.337	630.586	705.283	613.969	669.24
26.9789	626.926	736.719	600.95	672.337	630.586	704.986	614.793	668.577
27.0419	627.085	735.972	600.963	671.287	631.355	704.171	614.643	667.618
27.1049	627.384	736.626	601.64	672.491	631.443	705.541	615.048	666.98
27.1682	627.54	736.129	601.489	671.795	631.883	708.293	615.336	666.628
27.2312	627.761	736.745	602.137	671.029	632.156	708.787	615.925	666.099
27.2942	627.51	737.966	602.509	670.742	632.339	709.574	616.622	665.478
27.3569	626.531	739.123	602.062	670.113	633.011	710.185	616.055	665.019
27.42	626.673	739.884	603.125	669.667	633.736	709.666	616.194	663.707
27.4827	626.688	739.765	603.082	668.923	634.051	710.198	616.236	662.887
27.5454	626.687	740.818	602.756	667.509	635.023	711.4	617.038	663.941
27.6081	627.037	740.95	604.159	666.828	635.415	711.903	617.166	665.242
27.6708	627.666	742.895	603.606	668.165	636.316	712.825	618.171	664.897
27.7341	628.266	742.484	603.895	668.72	637.4	712.995	618.235	664.021
27.7968	628.611	741.119	604.353	671.75	637.518	713.4	619.222	664.011
27.8595	628.265	742.462	604.645	672.334	637.724	714.164	619.297	665.274
27.9222	628.377	742.182	604.612	671.691	637.899	715.464	619.316	663.941
27.9848	628.44	741.99	604.675	672.411	638.603	715.541	619.842	663.467
28.0474	628.865	742.844	605.345	673.118	638.984	715.411	619.447	662.364
28.1102	629.149	741.318	605.324	673.819	638.973	714.733	619.853	662.083
28.1729	629.529	742.818	605.442	673.262	639.517	715.436	620.485	662.577
28.2356	629.749	741.397	604.998	671.981	639.605	713.712	620.529	662.695
28.2986	630.616	740.134	604.265	670.373	639.864	714.867	620.398	662.298
28.3617	631.138	740.57	604.374	669.622	639.377	715.229	620.506	661.794
28.4244	631.343	739.819	604.68	669.643	639.518	717.409	622.048	663.564
28.4874	631.534	741.318	604.097	670.083	639.8	718.308	622.221	663.564
28.5501	631.851	741.148	604.693	668.955	639.975	716.567	622.361	663.794
28.6129	632.057	741.121	604.462	668.068	640.573	717.421	622.917	662.715
28.6757	631.597	740.347	604.517	667.925	640.497	714.925	622.951	659.951
28.7386	632.087	740.291	605.72	668.48	640.508	717.238	623.101	659.52
28.8021	633.353	740.033	605.518	668.536	641.191	720.056	623.176	659.874
28.8645	634.273	739.661	605.916	668.965	640.287	721.074	623.294	660.6
28.927	634.715	738.796	605.607	668.909	640.158	720.671	623.199	660.6
28.9899	635.474	739.464	605.929	668.344	641.202	720.332	623.465	660.722
29.0523	635.265	739.686	606.847	668.564	641.453	720.642	623.487	660.992
29.1149	635.408	740.203	606.135	668.557	641.766	721.604	623.84	661.667
29.1781	634.491	741.028	606.231	667.848	642.975	722.125	624.237	661.291
29.2409	635.553	743.355	606.411	668.002	643.628	721.164	624.433	661.729
29.3037	635.441	744.555	607.325	667.716	643.498	722.578	624.688	662.079
29.3662	635.504	744.659	607.434	669.024	643.159	722.289	625.592	660.704
29.4287	635.949	745.381	607.644	669.636	643.51	724.258	625.796	660.871
29.4916	636.519	745.158	607.46	668.595	643.452	725.193	625.419	660.013
29.5542	636.631	745.805	607.631	667.604	643.628	725.062	626.493	658.059
29.6171	636.186	745.918	608.496	668.243	644.334	725.222	626.107	659.12
29.68	636.216	747.911	608.601	668.155	644.173	726.149	626.409	659.561
29.7426	636.597	748.839	608.349	668.672	644.803	727.141	627.17	658.968
29.8061	636.567	747.861	607.946	669.035	644.837	727.933	627.868	658.684
29.8689	637.327	747.317	607.648	668.483	645.01	728.362	627.997	659.683
29.9313	637.564	746.355	607.816	668.141	645.044	727.736	628.3	660.262
29.9948	637.882	745.962	608.235	667.9	645.369	728.69	628.504	659.435
30.0576	637.818	746.895	607.904	668.902	645.292	730.113	629.246	660.699
30.1202	638.549	746.804	607.534	669.754	646.175	731.743	629.798	659.654
30.1827	638.2	745.491	608.302	669.907	646.45	730.343	629.904	657.569
30.2452	639.31	746.346	608.055	670.25	646.591	729.946	630.67	655.56
30.3081	638.992	746.635	608.663	670.689	646.951	730.928	631.035	653.153
30.3709	638.992	745.95	608.819	670.459	647.264	732.263	631.768	654.442
30.4344	639.152	746.54	609.696	670.766	647.571	733.652	631.455	656.942
30.4969	639.295	747.952	609.868	673.245	647.275	732.406	632.358	657.939
30.5594	639.468	745.739	610.519	674.315	647.332	733.311	631.983	658.679
30.622	639.58	745.368	610.431	673.322	647.221	732.197	631.581	657.959
30.6846	640.15	746.556	610.293	673.495	647.417	734.501	631.278	656.947
30.7474	640.071	748.323	610.465	673.915	647.627	734.226	632.389	655.296
30.81	640.293	748.868	610.956	674.566	647.986	734.381	632.13	654.355
30.8729	641.137	750.504	611.242	673.649	648.269	736.392	631.99	653.512
30.9355	641.388	750.608	611.499	673.582	648.324	736.97	632.14	653.315
30.9987	641.546	750.306	610.709	674.202	649.1	735.931	632.583	653.329
31.0621	643.011	750.703	610.968	674.039	649.698	735.644	633.412	655.145
31.125	643.439	750.794	611.385	674.526	649.284	734.815	633.866	654.426
31.1876	643.807	752.051	611.566	673.762	649.512	735.788	634.071	653.42
31.25	643.792	751.997	611.427	674.883	649.689	735.431	634.201	653.444
31.3129	643.728	752.618	612.713	674.229	650.244	735.276	634.86	653.046
31.3761	644.288	753.98	611.641	673.885	651.029	735.121	634.191	652.607
31.4387	645.353	755.065	611.502	673.629	651.467	737.311	634.061	652.359
31.5019	645.465	755.011	611.002	672.995	651.927	735.114	635.044	651.798
31.5647	646.214	755.79	610.77	671.502	651.685	734.959	636.114	652.254
31.6273	646.436	756.983	610.547	670.587	652.705	735.52	635.539	651.86
31.6902	647.649	758.256	611.252	670.004	653.283	735.455	636.264	651.835
31.7527	648.237	760.639	611.53	669.229	653.94	735.966	636.575	652.854
31.8155	647.265	761.278	610.957	670.776	654.377	734.718	637.375	653.193
31.8781	647.886	763.426	610.815	672.345	653.851	733.812	638.459	651.936
31.9407	647.999	764.703	610.957	670.986	655.207	733.502	638.6	652.668
32.0032	647.98	765.476	611.822	670.643	655.592	735.52	639.096	653.366
32.0663	647.754	764.557	612.1	670.73	656.094	734.683	639.732	653.86
32.1292	648.04	765.925	612.015	670.377	656.513	734.85	639.071	654.053
32.1918	648.794	764.939	611.877	670.377	657.869	736.051	638.931	654.948
32.2546	649.766	765.6	612.477	670.031	658.244	736.881	638.685	655.266
32.3171	650.532	765.746	612.558	669.05	658.67	737.288	639.171	654.882
32.38	650.709	765.206	613.361	668.774	659.208	737.268	639.657	655.716
32.4435	651.297	765.182	612.978	668.781	660.34	736.175	639.342	655.757
32.5061	651.697	765.555	612.772	668.551	660.844	737.133	640.047	655.231
32.5689	651.697	764.32	613.129	668.764	660.274	736.117	640.578	654.457
32.6314	652.799	766.138	613.032	668.907	660.198	736.668	640.889	654.205
32.6943	652.769	766.083	613.204	669.336	660.427	738.382	641.932	654.346
32.7568	653.541	766.666	613.599	670.021	660.402	740	642.303	654.447
32.8197	653.994	766.599	613.095	668.781	660.722	740.552	642.474	653.997
32.8822	654.709	765.734	612.646	669.08	661.118	739.535	642.684	653.966
32.9451	655.176	766.004	612.166	667.448	661.26	740.552	643.321	653.855
33.0082	656.298	768.211	612.911	668.229	661.754	741.36	643.527	653.548
33.071	656.518	769.065	613.874	668.382	662.741	741.139	643.939	653.199
33.1336	657.122	768.853	613.886	668.449	663.346	743.19	644.44	654.048
33.197	657.201	767.719	613.285	668.229	663.951	742.899	644.656	654.498
33.2599	657.702	768.327	613.095	667.246	664.48	744.031	644.425	653.451
33.3228	658.155	768.193	613.995	666.057	663.631	744.175	644.716	653.754
33.386	658.72	767.586	613.62	666.276	664.093	743.121	644.641	654.103
33.4485	658.843	768.169	613.823	667.123	664.723	742.712	645.097	653.436
33.5114	659.091	767.394	613.823	667.266	664.8	741.714	645.182	654.432
33.574	659.718	767.036	613.865	667.831	664.632	741.095	645.986	653.819
33.6364	660.201	766.641	613.973	666.572	664.953	742.945	645.917	652.638
33.6993	661.34	767.507	614.39	666.99	665.314	743.501	645.961	651.981
33.7622	661.373	766.641	615.29	667.087	666.084	744.198	646.373	651.991
33.8252	661.874	766.271	615.879	666.028	666.094	742.324	646.092	652.274
33.8878	662.656	767.157	615.822	666.028	666.944	743.179	647.494	651.083
33.9504	662.779	767.157	617.141	666.363	667.23	742.868	647.669	651.269
34.0132	663.548	767.303	617.483	667	667.77	743.012	647.675	651.411
34.0761	663.313	767.112	618.073	667.628	667.912	743.918	646.699	650.311
34.1387	663.814	768.175	617.806	667.572	667.592	743.564	648.001	651.072
34.2013	663.504	768.804	617.945	667.011	668.055	744.152	648.515	650.079
34.2645	663.55	768.658	617.945	667.867	668.407	742.888	647.926	649.258
34.3276	664.113	771.656	618.46	668.213	670.065	743.677	647.597	649.237
34.3907	664.741	771.893	618.136	667.479	670.459	744.696	647.694	648.396
34.4535	665.038	772.848	618.103	666.639	671.066	743.21	647.694	647.949
34.516	665.569	771.591	617.397	665.238	670.847	744.42	648.217	647.862
34.5786	665.789	772.707	617.558	664.267	671	743.942	648.452	647.48
34.6414	666.12	774.19	618.103	663.346	670.79	744.108	648.17	647.086
34.7039	666.701	774.482	618.351	663.534	671.674	742.822	648.351	645.834
34.7671	666.857	776.282	619.198	663.743	671.782	743.852	648.677	646.081
34.83	667.938	776.539	619.619	663.438	672.005	745.817	648.874	644.799
34.8925	668.597	777.317	619.168	663.295	673.185	746.748	650.313	644.724
34.9554	668.738	777.238	619.198	664.24	673.007	745.829	650.56	644.291
35.0182	669.773	777.601	618.762	664.724	673.825	746.515	651.018	644.206
35.0814	669.615	775.595	619.104	664.791	673.958	746.273	651.234	643.835
35.1445	670.258	775.935	619.555	665.066	674.576	746.837	650.701	644.648
35.2071	671.244	776.811	620.391	665.487	674.567	746.627	650.776	645.552
35.2696	670.945	778.399	620.627	664.989	674.423	745.751	652.414	648.154
35.3322	671.745	779.795	620.982	665.63	674.321	745.518	653.146	649.373
35.395	672.874	779.435	621.185	666.343	674.786	747.582	653.627	648.925
35.4579	673.849	779.93	621.946	666.828	675.564	748.88	653.661	647.922
35.5204	674.635	778.388	621.741	666.751	675.882	751.884	654.058	646.196
35.5832	675.187	778.716	622.032	666.821	676.567	753.688	654.384	645.986
35.6457	675.312	778.455	621.968	666.466	676.89	753.02	653.759	645.693
35.7083	675.47	778.953	622.947	667.393	676.797	751.36	654.186	645.418
35.7709	675.47	779.953	623.012	667.383	676.95	750.994	654.808	645.432
35.8334	676.036	780.238	623.257	667.402	677.196	748.68	654.067	647.117
35.8962	677.483	779.941	623.449	667.821	678.19	747.882	654.526	647.625
35.9587	677.783	779.819	623.46	667.183	678.446	747.137	654.994	647.243
36.0212	678.004	780.847	623.385	667.402	678.58	749.092	654.421	647.328
36.0837	678.715	782.243	624.075	667.326	678.647	747.16	653.604	648.048
36.1466	678.732	782.073	624.388	667.336	678.857	746.927	653.843	647.604
36.2094	679.299	784.017	624.761	666.496	679.391	748.403	654.478	647.178
36.2723	679.645	784.096	624.569	666.42	679.753	749.604	654.06	647.56
36.3352	679.565	784.445	624.041	666.838	679.753	749.826	654.619	647.922
36.3983	679.99	784.163	624.139	666.974	680.24	749.703	655.008	648.204
36.4612	679.344	785.268	624.075	666.011	680.347	749.526	654.685	647.706
36.524	679.565	785.482	624.203	666.43	680.11	750.314	654.195	648.073
36.5868	679.628	786.219	625.105	666.011	681.696	750.847	654.478	648.008
36.6493	679.645	785.224	625.946	666.562	682.012	751.339	655.017	648.314
36.7117	679.724	784.127	625.267	666.858	682.313	750.895	655.093	646.93
36.7742	680.969	784.738	625.452	666.725	682.088	751.149	655.243	646.483
36.8371	681.377	783.949	625.452	667.077	681.808	750.758	654.426	646.135
36.8996	681.928	783.949	625.063	666.868	682.058	750.504	655.428	645.436
36.9625	682.89	785.268	626.26	666.24	682.308	752.116	654.705	645.698
37.0251	683.666	785.133	626.475	666.877	681.803	751.805	655.27	646.166
37.0876	683.712	784.412	626.12	668.003	681.672	753.074	656.028	646.026
37.1502	683.666	784.412	627.446	668.498	681.782	752.485	655.76	646.96
37.2131	683.87	785.866	626.475	669.273	682.407	752.907	655.76	647.554
37.2759	684.501	785.889	627.303	669.911	683.035	753.496	656.02	647.01
37.3388	684.643	785.191	627.446	670.32	683.282	753.621	656.961	646.823
37.4014	685.069	784.672	627.004	670.463	683.392	754.988	656.511	645.486
37.4645	684.455	785.247	627.144	670.733	683.91	755.281	657.995	646.2
37.5274	684.25	785.37	628.523	670.953	684.284	753.651	658.446	646.169
37.5899	685.244	784.626	628.727	671.029	685.041	753.843	658.012	646.939
37.6527	685.608	784.491	628.243	670.111	684.178	755.102	658.538	646.179
37.7157	685.958	785.201	628.424	670.034	685.032	756.17	658.286	645.818
37.7785	686.81	783.653	628.178	668.977	685.615	755.314	659.321	646.275
37.8416	687.666	784.366	627.982	669.196	685.921	755.18	659.604	647.211
37.9048	687.825	787.045	627.177	668.565	686.976	754.488	660.472	648.614
37.968	688.536	786.728	627.121	668.089	687.052	754.633	660.281	649.238
38.0308	688.803	786.886	627.155	666.184	687.418	755.18	660.148	650.448
38.0937	688.519	785.891	626.52	667.219	687.431	755.257	659.963	650.439
38.1566	689.644	786.624	626.713	666.868	688.027	755.858	660.458	650.307
38.2195	689.564	786.966	626.864	667.432	687.584	756.885	660.764	650.79
38.2821	689.849	787.699	627.045	667.851	688.903	756.752	661.065	650.552
38.3449	689.849	789.474	627.952	667.984	689.53	757.809	661.14	651.076
38.408	689.802	789.632	628.36	667.851	690.331	755.992	661.817	651.032
38.4705	690.56	789.835	628.598	668.488	690.961	755.881	662.234	651.697
38.5333	691.05	791.318	628.598	668.412	690.756	756.66	662.73	651.782
38.5958	691.05	792.904	628.674	669.196	691.557	756.571	662.593	652.919
38.6584	690.908	793.119	628.352	667.439	691.374	757.553	663.022	653.211
38.7215	690.845	793.266	629.266	667	691.787	757.987	663.59	652.787
38.7839	691.669	794.675	628.2	665.467	692.227	760.132	663.873	652.605
38.8465	692.08	795.059	628.276	664.622	692.594	758.455	663.279	652.727
38.9091	693.206	794.275	628.144	663.63	692.349	759.817	663.54	652.388
38.9723	693.349	795.059	628.015	662.633	692.221	760.811	663.815	653.312
39.0348	693.839	795.569	628.264	663.687	692.521	763.156	664.493	653.651
39.0973	694.744	796.579	628.695	663.773	693.228	764.509	663.997	653.754
39.1598	694.443	796.647	629.114	663.982	693.368	763.817	664.583	653.274
39.2223	694.698	795.602	628.37	664.612	693.27	762.977	663.806	653.23
39.2851	694.283	795.945	628.491	665.334	693.457	763.747	664.617	653.563
39.3476	694.22	796.862	629.157	664.495	692.873	764.286	664.759	653.132
39.4102	693.461	796.353	629.86	664.429	693.892	763.483	664.577	652.413
39.4727	694.236	796.964	629.728	664.946	694.271	764.96	664.826	652.316
39.5359	694.236	798.976	629.513	665.221	694.097	764.219	664.817	652.448
39.5984	694.743	800.008	630.269	664.85	694.945	766.299	665.069	651.823
39.6613	694.554	801.417	630.398	665.344	695.585	765.729	665.881	650.95
39.7241	694.822	803.179	629.945	665.212	696.201	765.807	666.276	651.66
39.787	695.934	803.473	630.581	664.724	696.182	766.928	665.965	651.176
39.8498	696.269	802.392	630.399	665.288	697.331	765.976	664.594	651.145
39.9126	696.982	801.893	631.413	666.422	697.948	766.054	664.642	650.913
39.9757	696.139	799.164	630.744	666.784	698.362	765.807	665.018	650.032
40.0386	696.856	799.652	632.103	666.286	698.751	766.433	666.121	650.499
40.1011	696.571	798.813	632.394	666.927	699.197	766.527	665.744	650.414
40.164	697.902	799.277	631.542	668.252	699.86	766.616	665.366	650.041
40.2265	698.124	797.733	631.133	668.727	700.013	765.016	665.024	650.057
40.289	698.967	797.164	631.757	670.13	700.089	764.927	664.705	650.593
40.3515	699.954	798.627	631.314	669.492	700.424	764.097	664.231	649.68
40.4147	699.887	798.186	631.379	668.993	701.057	765.161	664.413	649.323
40.4776	699.697	798.085	631.076	669.588	700.882	766.281	664.555	649.727
40.5402	700.126	798.005	630.527	670.779	701.229	766.795	664.48	649.978
40.6034	700.192	797.632	630.107	671.487	701.358	767.357	664.054	648.082
40.6662	700.621	795.372	630.3	670.798	701.644	768.341	663.877	648.082
40.729	700.494	794.784	631.09	669.874	702.197	770.044	663.043	649.072
40.7919	700.621	794.422	631.51	669.252	702.003	769.697	663.987	649.364
40.8545	701.16	795.293	631.166	668.547	702.067	768.419	664.464	651.173
40.917	701.878	794.727	631.283	667.906	701.797	767.491	664.429	652.646
40.9796	702.513	793.13	630.529	667.564	701.587	767.424	664.871	652.862
41.0422	702.831	793.119	629.86	666.86	701.74	768.464	665.816	654.591
41.1047	703.311	794.204	629.966	666.296	702.026	768.814	665.784	655.085
41.1676	703.39	794.294	630.42	667.564	701.405	770.451	666.135	655.84
41.2305	703.597	795.44	630.829	667.136	701.34	769.776	667.266	656.101
41.2931	703.247	797.096	630.389	666.86	701.482	772.222	667.306	655.84
41.3562	703.486	798.039	631.304	666.794	702.179	771.648	667.941	656.299
41.4194	702.831	796.575	632.006	667.145	703.168	770.134	668.623	656.057
41.4825	703.184	795.53	632.892	666.698	702.809	770.931	670.067	655.83
41.5457	704.598	795.53	633.562	667.096	702.199	770.29	669.905	655.088
41.6088	704.872	796.281	633.993	667.096	702.821	769.451	669.929	655.39
41.672	704.534	796.485	634.653	666.24	702.962	768.732	670.032	656.139
41.7348	705.571	796.27	634.998	665.762	702.809	770.468	670.845	655.207
41.7973	706.338	795.625	635.043	666.764	702.885	770.11	670.77	655.601
41.8598	707.341	797.756	633.993	667.183	703.527	770.21	670.45	655.5
