# Supplementary material for: AKT1 restricts the invasive capacity of head and neck carcinoma cells harboring a constitutively active PI3 kinase activity
Source: BMC Cancer. 2018 Mar 5;18:249. doi: 10.1186/s12885-018-4169-0 (PMC5836445; doi:10.1186/s12885-018-4169-0)
Supplement: Supplementary file 4 — CAL33-shControl cells untreated or treated with MK-2206 and CAL33-shAKT1.1 and 1.2 cells electrical resistance measurements. Raw output file of the ECIS measurement of resistance in MΩ at a frequency of 4000 Hz. (XLS 220 kb) [file 12885_2018_4169_MOESM4_ESM.xls]

## Sheet: 4000 Hz
Time (hrs)	shCont	ShCont + MK	shAKT1.1	shAKT1.2	shCont	shCont + MK	shAKT1.1	shAKT1.2
0.00068472	328.172	347.509	358.998	367.724	323.652	339.534	359.909	366.164
0.0774239	328.146	348.08	359.451	368.162	323.883	339.85	360.077	366.336
0.141271	328.284	348.169	359.86	368.365	324.08	339.968	360.28	366.5
0.205868	328.403	348.343	360.24	368.645	324.075	340.185	360.5	366.58
0.269677	328.46	348.495	360.456	368.917	324.25	340.282	360.584	366.654
0.333646	328.628	348.708	360.87	369.387	324.523	340.4	360.517	366.869
0.397172	328.776	348.818	361.042	369.539	324.661	340.496	360.807	366.965
0.461289	329.09	348.87	361.329	369.974	324.952	340.633	360.896	367.043
0.525565	329.241	348.962	361.916	370.333	325.227	340.768	360.949	367.322
0.58969	329.529	349.073	362.268	370.625	325.538	340.883	361.06	367.353
0.654049	329.734	349.182	362.74	370.998	325.854	341.06	361.135	367.727
0.717336	329.966	349.254	363.192	371.576	326.127	341.275	361.425	367.902
0.780548	330.355	349.445	363.485	371.892	326.524	341.57	361.597	368.096
0.844397	330.643	349.721	363.916	372.539	326.817	341.688	361.75	368.348
0.908237	330.998	349.747	364.332	372.856	327.234	341.844	361.939	368.379
0.971872	331.23	349.949	364.579	373.143	327.648	341.862	361.851	368.87
1.03501	331.703	350.267	364.973	373.515	327.967	342.098	362.023	369.003
1.09789	332.038	350.258	365.526	374.065	328.377	342.174	361.986	369.235
1.16146	332.29	350.391	365.859	374.582	328.912	342.531	362.36	369.423
1.225	332.708	350.545	366.232	375.089	329.325	342.649	362.667	369.773
1.28858	333.062	350.761	366.664	375.485	330.04	342.947	363.177	370.043
1.35221	333.397	351.084	367.157	375.814	330.515	343.122	363.588	370.169
1.41571	333.676	351.113	367.61	376.179	330.969	343.362	364.14	370.378
1.47893	334.17	351.353	368.145	376.465	331.586	343.68	364.488	370.566
1.54215	334.553	351.741	368.7	376.919	332.222	343.958	365.055	370.917
1.60536	335.056	351.983	369.314	377.283	332.678	344.359	365.683	371.061
1.66857	335.353	352.202	369.972	377.949	333.495	344.577	366.375	371.47
1.73204	335.877	352.528	370.593	378.381	334.155	344.778	366.901	371.657
1.79528	336.324	352.83	371.41	379.212	334.83	345.076	367.671	371.902
1.85884	337.033	353.136	372.166	379.734	335.548	345.497	368.501	372.291
1.92204	337.5	353.647	372.944	380.266	336.166	345.719	369.11	372.739
1.98524	338.248	354.015	373.923	380.82	337.045	346.119	369.899	372.946
2.04878	338.797	354.631	374.826	381.522	338.023	346.542	370.83	373.416
2.11175	339.554	355	375.727	382.19	339.221	346.802	371.605	373.661
2.17502	340.228	355.679	376.631	383.046	340.141	347.246	372.775	374.174
2.23815	341.127	356.067	377.942	383.77	341.243	347.648	373.608	374.58
2.30174	342.025	356.624	379.167	384.462	342.184	348.273	374.644	374.848
2.36494	343.131	357.26	380.46	385.398	343.408	348.816	375.74	375.462
2.42813	344.34	357.694	381.673	386.146	344.772	349.197	376.92	375.911
2.49194	345.08	358.292	383.07	386.793	345.977	349.682	378.163	376.689
2.55518	346.253	358.971	384.306	387.777	347.464	350.409	379.485	377.158
2.61836	347.426	359.466	385.707	388.671	349.132	351.094	380.648	377.733
2.68185	348.768	360.127	387.291	389.691	350.764	351.843	381.892	378.386
2.74545	350.123	360.996	388.842	390.565	352.579	352.489	383.038	378.816
2.80959	351.688	361.762	390.701	391.662	353.81	353.4	384.451	379.432
2.8732	353.567	362.632	392.379	392.66	355.266	353.866	385.982	380.167
2.93674	355.368	363.089	394.369	393.738	357.228	354.615	387.582	380.801
3.00015	356.874	363.814	396.075	394.964	358.728	355.568	389.307	381.274
3.06336	358.739	364.563	398.034	395.862	360.675	356.541	390.999	381.909
3.12723	360.625	365.515	399.884	396.887	363.092	357.354	393.181	382.585
3.1901	362.556	366.491	402.116	397.956	365.128	358.288	395.242	383.139
3.25398	364.319	367.428	403.996	399.228	367.556	359.243	397.352	383.964
3.31752	366.154	368.157	406.37	400.459	370.049	360.545	399.569	384.891
3.38075	368.028	369.071	408.277	401.914	371.644	361.378	401.82	385.876
3.44409	369.803	369.841	410.628	403.417	374.167	362.641	403.896	386.746
3.50735	372.332	371.051	413.721	404.378	376.261	363.599	406.442	387.609
3.57096	374.8	371.82	415.755	405.635	377.818	364.862	409.133	388.639
3.63391	376.941	373.156	418.187	407.348	380.024	366.392	411.231	389.526
3.69757	379.377	373.846	421.029	408.458	382.995	367.497	413.69	390.268
3.76111	381.944	374.723	423.344	410.3	385.439	368.866	416.27	391.257
3.82446	384.349	375.808	425.907	411.696	387.776	370.507	418.969	392.313
3.88739	386.631	377.022	428.744	413.588	390.265	372.231	421.618	393.246
3.95031	389.149	378.278	431.66	415.915	393.769	373.688	424.785	394.304
4.01351	391.946	379.43	434.356	417.276	397.174	374.858	427.561	395.467
4.07706	394.941	380.792	438.215	419.152	399.807	376.193	430.062	396.814
4.14002	397.602	382.324	441.931	421.134	402.66	377.612	433.225	398.024
4.20322	400.907	383.604	445.103	423.016	404.783	378.994	436.428	399.062
4.26647	405.035	385.138	448.236	424.438	407.519	380.602	439.114	400.185
4.32971	408.941	386.231	451.407	426.451	410.601	381.695	442.148	401.537
4.39298	412.168	388.106	454.514	428.546	414.162	383.146	446.299	402.35
4.45623	415.856	389.307	457.926	430.447	417.116	384.864	449.705	403.452
4.51941	420.211	390.72	460.949	432.293	420.15	386.522	452.696	404.405
4.58328	423.987	393.235	464.977	434.005	424.099	388.342	455.687	405.586
4.64705	427.009	394.483	469.539	436.665	427.194	390.233	458.757	406.817
4.71041	430.762	395.52	473.239	438.951	429.933	391.873	462.146	408.048
4.77368	434.394	396.981	475.887	440.962	432.417	393.241	465.283	409.29
4.8369	437.757	398.976	480.166	444.353	434.904	395.076	469.317	410.867
4.89986	442.052	400.716	484.59	446.316	437.372	397.145	472.654	412.298
4.96273	445.573	401.97	489.882	448.433	440.765	399.563	476.691	413.558
5.02627	448.708	403.823	494.072	451.414	444.394	401.108	480.864	414.954
5.08944	452.094	406.15	498.747	454.289	448.175	402.934	484.893	416.644
5.15263	456.197	408.051	503.146	457.114	449.972	404.82	489.066	417.757
5.2158	459.103	409.527	507.857	460.139	452.49	407.162	492.617	419.429
5.27956	462.659	411.861	512.847	463.01	455.666	408.95	495.526	420.913
5.34252	466.543	414.308	517.309	465.84	458.52	411.464	498.765	422.216
5.40575	469.369	416.396	522.139	468.699	460.329	413.616	502.199	423.938
5.46914	473.032	418.266	526.218	471.167	462.087	416.037	505.641	425.558
5.53212	476.063	420.618	530.671	475.034	464.364	417.645	508.689	426.468
5.5953	480.349	423.387	535.88	477.88	467.011	419.512	512.774	428.266
5.65856	483.902	426.179	540.607	479.629	469.768	421.23	516.431	430.23
5.72139	488.161	427.955	544.87	481.985	473.104	423.956	518.949	432.445
5.78428	491.122	429.487	548.87	484.956	474.912	426.624	522.73	433.746
5.84745	493.89	431.242	552.512	487.43	477.962	427.988	526.852	435.285
5.91079	495.358	433.479	556.778	489.563	479.32	429.882	529.914	436.768
5.97395	498.321	436.389	560.803	492.951	481.422	432.437	532.51	437.755
6.03775	501.271	438.748	565.205	496.101	484.598	434.89	535.44	439.547
6.10122	504.441	440.895	568.402	499.553	487.518	437.55	538.35	440.96
6.16442	507.806	442.49	572.455	501.783	490.733	439.253	541.181	442.544
6.22742	510.838	444.79	578.372	504.468	492.84	440.923	543.434	444.389
6.29061	513.398	447.678	584.213	507.215	494.093	444.197	546.663	445.63
6.35356	515.582	450.866	589.417	509.696	496.912	447.948	549.674	446.992
6.41706	518.444	452.837	592.763	512.261	498.852	451.481	553.978	448.511
6.47993	519.413	455.365	596.332	513.721	500.841	453.236	557.225	449.458
6.54336	521.244	458.122	598.924	515.887	503.184	456.302	559.298	451.338
6.60691	523.397	461.452	602.979	518.6	506.916	458.172	563.484	452.386
6.66997	526.183	464.571	604.959	521.18	509.76	459.695	565.819	454.353
6.7329	529.899	466.953	608.092	524.255	511.733	461.37	567.789	455.584
6.79595	532.479	469.301	609.79	526.954	512.675	462.174	570.834	457.44
6.85916	533.697	471.393	612.453	528.919	515.097	464.265	574.455	458.205
6.92247	535.384	472.961	614.921	531.763	519.268	465.908	577.515	460.47
6.98555	536.589	475.585	617.305	535.66	522.102	468.15	580.864	462.126
7.0488	537.904	479.015	620.289	538.71	524.684	470.548	583.588	463.605
7.11167	540.075	480.516	620.573	541.657	526.541	472.98	586.601	465.447
7.17461	540.812	483.006	621.286	543.665	527.899	474.641	589.596	466.243
7.23757	542.128	485.447	624.016	544.4	529.397	478.142	592.371	467.917
7.30078	545.146	487.917	625.125	545.974	530.751	480.857	594.97	469.874
7.36392	547.208	491.919	628.29	548.629	533.241	483.592	598.082	471.702
7.42677	550.242	494.383	630.772	550.564	534.851	487.151	599.119	473.506
7.48967	549.692	496.693	631.112	552.243	536.488	489.323	600.131	475.289
7.55349	550.526	499.554	633.596	555.579	538.792	492.062	602.742	477.041
7.61643	552.358	502.321	634.941	558.809	539.85	494.466	604.229	478.462
7.67971	553.977	504.562	638.434	561.401	543.684	497.562	606.538	480.052
7.74318	554.674	507.653	639.974	563.604	546.19	500.279	608.058	481.654
7.80604	556.62	509.854	641.061	564.851	547.026	502.339	609.015	483.883
7.8701	556.423	512.186	642.458	565.936	547.332	505.174	611.664	485.259
7.9333	556.997	515.509	644.497	566.037	548.446	507.937	612.452	487.461
7.99619	557.709	518.681	645.496	567.202	549.28	510.303	613.383	489.481
8.05935	558.516	521.965	646.386	568.682	549.029	512.983	615.444	490.65
8.1227	559.422	525.609	647.358	571.994	550.533	516.28	616.063	492.637
8.18557	560.263	527.635	647.922	574.63	552.177	518.02	616.878	494.446
8.24852	563.245	529.724	647.793	578.763	554.022	521.239	619.793	496.554
8.31157	564.902	533.088	648.624	582.206	554.689	523.346	620.181	497.841
8.37477	563.967	534.523	649.277	584.262	558.324	525.142	621.086	499.225
8.43769	565.249	535.721	650.486	584.888	560.925	527.657	621.45	500.341
8.50094	565.839	538.101	651.177	585.463	564.344	530.276	621.612	501.868
8.56379	566.976	541.668	652.158	586.039	565.997	533.634	622.291	504.28
8.62675	567.909	545.626	654.11	585.642	568.307	537.322	623.7	506.024
8.6897	569.428	547.465	654.884	585.368	569.712	538.588	625.824	507.2
8.75258	572.679	550.851	658.406	586.15	570.714	540.992	628.119	508.185
8.81613	574.708	554.065	659.754	589.158	571.75	542.222	628.025	510.366
8.87913	575.27	556.419	660.806	592.272	570.893	543.846	629.074	510.677
8.94207	577.465	560.517	660.85	594.346	572.693	547.786	630.954	511.77
9.00543	579.926	562.948	660.496	596.127	572.74	550.085	632.114	513.648
9.06838	580.31	564.55	660.894	596.802	574.973	550.398	632.858	515.54
9.13124	579.965	566.654	660.189	597.972	575.78	552.642	636.237	517.733
9.19417	579.075	568.818	659.665	600.015	576.568	556.35	638.308	519.627
9.25768	580.384	571.384	661.73	601.91	578.426	558.238	640.419	520.976
9.32056	581.154	574.629	661.578	603.812	577.874	559.224	641.149	523.157
9.38354	582.229	578.179	661.053	605.124	579.507	560.888	641.543	524.701
9.44647	582.093	580.937	660.813	605.326	580.23	560.973	640.314	527.212
9.50954	584.424	581.827	660.661	606.426	580.845	564.614	640.271	530.004
9.5726	584.895	584.68	660.737	608.237	581.887	569.451	641.127	531.449
9.63552	586.9	587.641	659.795	609.799	581.369	573.621	643.072	532.862
9.69952	587.35	590.152	659.305	613.098	583.374	577.319	642.922	533.752
9.76244	587.43	592.231	659.031	614.906	583.805	579.572	644.667	534.672
9.82586	588.299	595.311	659.309	614.735	583.799	581.94	645.983	536.533
9.88911	589.034	597.753	660.401	616.527	584.81	583.816	647.555	538.12
9.95208	589.185	599.357	661.431	619.049	585.756	583.4	647.664	539.454
10.0153	589.952	603.237	662.596	620.569	586.208	586.56	648.176	539.406
10.0784	591.849	607.626	663.808	621.236	585.629	587.683	649.699	540.413
10.1417	593.487	610.986	664.195	621.924	587.329	590.286	650.87	541.892
10.2053	595.378	611.913	666.379	622.567	587.868	592.494	654.005	543.927
10.2692	597.074	614.142	665.288	624.253	590.223	594.746	656.881	545.573
10.3325	597.733	615.405	665.457	625.116	592.841	596.636	658.114	547.084
10.3957	597.229	617.495	666.512	626.263	593.09	598.908	661.32	548.65
10.4586	597.268	620.444	669.035	628.263	592.421	602.97	662.709	551.338
10.5217	596.83	623.25	671.258	630.035	592.272	605.482	662.794	552.433
10.585	596.717	625.752	672.017	630.223	592.386	606.362	661.211	553.979
10.648	597.315	627.538	673.618	631.767	593.375	608.227	662.157	556
10.7122	599.725	631.216	673.943	633.666	593.817	610.918	661.919	557.943
10.7752	603.884	631.508	674.628	634.793	594.972	609.169	661.824	559.186
10.8381	603.749	633.55	675.954	635.321	597.402	612.168	661.321	560.371
10.9013	604.122	634.675	676.496	633.604	597.504	613.869	661.993	561.557
10.9646	603.47	637.963	677.903	631.748	599.503	617.614	661.909	563.367
11.0275	603.587	637.451	679.543	631.94	599.609	621.369	661.314	564.101
11.0907	604.236	640.106	680.518	633.209	600.422	625.928	660.894	566.507
11.1539	605.133	640.978	680.985	636.11	599.134	630.325	660.859	568.179
11.2169	607.039	642.08	681.832	637.225	596.474	633.53	659.758	568.744
11.2799	609.737	643.872	680.888	639.403	595.381	634.416	659.328	568.603
11.3428	612.295	646.62	678.956	638.214	594.861	634.874	658.863	569.68
11.4059	612.589	649.315	679.51	637.429	594.557	634.382	659.269	570.56
11.4689	613.303	648.939	679.533	638.106	593.667	635.242	659.985	571.981
11.5318	612.423	651.576	680.484	640.147	593.722	633.374	661.791	571.383
11.5951	612.423	654.361	681.331	641.107	596.825	634.173	662.763	571.721
11.6582	613.729	655.699	683.213	642.745	597.463	634.513	662.21	573.765
11.7212	615.553	658.255	684.309	642.18	596.032	632.767	662.521	574.502
11.7844	617.659	658.168	685.493	641.684	594.921	632.788	662.103	574.729
11.8474	619.966	659.682	684.326	641.184	594.712	632.499	663.25	573.988
11.9109	620.966	662.533	683.418	641.839	594.621	633.124	663.886	573.613
11.974	619.37	664.777	682.825	641.674	596.586	633.499	664.926	575.461
12.037	617.603	665.739	683.305	641.056	601.142	635.158	665.034	576.996
12.1002	615.499	665.913	684.852	641.019	606.518	639.284	666.125	577.966
12.1632	615.559	666.757	685.225	642.952	611.732	641.49	667.935	578.42
12.2262	616.53	666.553	686.427	644.121	617.667	640.778	668.306	578.415
12.2896	617.413	667.396	686.803	644.165	621.019	640.948	668.724	579.637
12.3526	617.473	664.534	686.267	646.371	621.642	642.669	669.67	581.201
12.4157	617.334	669.174	686.335	646.415	621.388	645.22	669.777	581.852
12.4787	618.247	676.344	687.823	648.212	622.594	648.897	669.643	583.167
12.542	619.755	683.274	688.875	648.8	623.523	648.342	670.649	584.511
12.6049	619.98	687.54	690.886	648.828	622.945	650.52	671.612	585.655
12.6682	619.752	689.631	691.156	648.733	620.493	650.919	672.645	588.25
12.7312	620.122	691.963	691.427	648.657	617.726	651.584	674.432	590.01
12.7941	621.406	693.669	691.017	648.641	616.186	651.51	674.676	592.28
12.857	621.691	694.361	691.101	650.357	615.003	651.962	674.288	591.947
12.9202	622.947	695.004	692.096	652.864	615.2	648.467	674.766	593.1
12.9832	623.148	696.266	694.145	654.305	617.361	652.797	674.57	593.995
13.0461	622.721	697.829	695.475	654.108	617.521	653.345	675.762	594.895
13.1093	622.666	699.222	695.994	655.425	616.757	654.656	677.081	594.564
13.1726	622.156	699.242	695.829	654.841	614.552	656.205	677.081	595.375
13.2355	623.75	701.805	694.568	654.922	619.474	658.488	678.525	596.39
13.2988	625.205	704.266	694.651	654.395	626.55	660.062	679.003	597.091
13.3619	625.98	706.109	694.235	654.58	630.163	659.732	680.569	597.232
13.4249	625.492	706.666	694.818	655.188	630.95	658.341	681.601	596.704
13.4877	625.209	709.663	696.04	656.746	628.567	658.616	681.517	594.05
13.5506	625.152	709.409	695.772	656.303	624.102	657.981	681.79	592.457
13.614	625.096	711.039	695.069	656.852	622.923	660.36	680.538	592.682
13.677	624.269	710.221	694.84	655.8	627.437	660.711	680.087	595.506
13.74	624.27	709.417	695.108	654.465	629.813	662.529	680.398	601.061
13.8029	624.782	711.59	696.33	654.447	629.92	665.058	680.443	605.902
13.8661	625.067	708.476	698.407	654.204	628.668	665.562	682.563	606.92
13.9291	624.499	707.57	697.784	653.818	623.572	664.253	681.311	605.093
13.9929	623.471	709.705	698.72	654.103	621.512	664.833	680.699	604.335
14.0561	622.274	709.18	698.803	654.936	622.641	665.988	680.683	605.237
14.119	622.161	710.336	699.26	655.662	627.602	668.628	681.57	605.212
14.1826	622.532	713.013	698.368	656.433	630.112	669.606	680.792	605.295
14.2459	623.386	713.917	698.187	657.566	627.85	670.049	680.526	605.862
14.3094	624.67	716.002	699.203	658.115	627.792	667.901	680.448	604.312
14.3726	626.924	716.685	699.453	657.507	626.688	667.909	680.493	603.611
14.4355	627.238	720.479	699.743	657.082	626.571	670.813	678.849	602.375
14.4988	628.811	720.801	700.472	658.822	628.639	669.705	679.12	601.558
14.5621	631.815	722.595	700.639	660.221	630.163	670.554	680.827	601.979
14.6251	631.784	722.732	700.66	661.702	630.476	671.628	681.589	602.965
14.6879	633.934	723.413	701.448	659.127	631.682	671.342	681.467	602.965
14.7511	638.263	721.556	703.111	657.709	631.249	671.537	681.694	604.989
14.8141	638.922	720.258	703.194	657.123	631.359	669.851	681.115	605.918
14.8773	636.742	720.805	702.758	656.797	630.878	668.119	679.676	608.174
14.941	639.384	720.173	702.925	656.152	631.466	668.759	679.081	609.387
15.0039	639.266	721.629	701.988	656.152	631.514	672.583	679.263	610.996
15.067	638.807	721.21	702.946	657.04	630.439	675.984	679.676	612.321
15.1299	641.939	722.831	704.128	657.808	631.373	675.367	679.573	612.35
15.1927	642.657	724.938	704.128	655.423	630.662	676.096	679.412	610.993
15.2555	640.214	725.855	704.546	654.532	629.752	677.532	680.461	609.413
15.3189	639.895	726.402	703.465	654.613	631.057	677.461	681.922	608.763
15.3822	642.655	726.329	703.425	655.947	632.943	675.949	681.595	611.243
15.445	642.799	728.723	703.632	657.424	635.202	675.914	682.358	613.307
15.5081	642.225	730.722	703.196	656.27	635.755	677.231	683.286	614.523
15.5711	643.751	731.532	703.57	656.714	635.348	678.316	682.668	614.829
15.6344	643.317	732.71	703.841	656.189	635.454	681.789	682.98	615.279
15.6976	643.431	732.115	703.882	655.621	636.041	685.172	682.672	616.919
15.7611	643.688	731.566	703.05	656.774	637.514	684.444	683.021	617.68
15.8242	644.696	730.983	703.673	655.641	637.451	683.378	683.805	618.474
15.8874	645.099	732.81	704.027	657.015	638.27	682.616	683.887	619.066
15.9503	646.396	731.305	704.172	657.943	637.815	683.9	684.65	619.035
16.0137	646.827	728.858	703.612	658.226	637.467	684.747	685.619	617.955
16.0766	646.451	730.459	704.255	657.474	638.345	689.019	685.435	616.167
16.1395	646.333	730.145	703.053	657.474	639.513	690.517	685.006	615.179
16.2032	645.899	730.838	703.302	657.029	640.137	691.038	684.509	616.672
16.2661	646.184	733.034	704.256	656.501	641.517	688.57	684.118	619.024
16.3294	648.805	733.466	703.53	656.646	642.461	686.568	683.563	620.151
16.3926	650.507	737.12	704.111	656.037	643.773	685.742	683.977	621.369
16.4555	652.707	739.885	703.261	655.855	644.921	687.464	684.019	620.912
16.5184	656.38	741.442	704.381	656.682	645.086	688.546	684.041	621.961
16.5822	658.704	741.74	704.34	655.753	643.395	690.889	683.918	622.213
16.645	659.34	739.996	704.92	655.955	641.525	688.849	683.939	621.9
16.7082	658.412	738.786	703.902	654.722	640.677	686.045	682.991	621.931
16.7714	659.192	738.824	704.693	655.709	640.237	683.925	682.024	623.149
16.8346	660.586	741.174	704.589	656.941	640.993	683.064	682.107	624.735
16.8977	663.66	742.125	705.439	658.235	642.941	683.462	681.676	624.135
16.9606	666.794	740.774	706.438	658.194	642.777	686.047	680.774	624.502
17.0238	666.469	738.95	708.414	658.133	642.859	687.479	682.045	626.004
17.0867	665.161	740.827	709.061	658.133	644.596	686.982	681.697	628.419
17.1499	662.662	742.187	709.435	659.465	644.596	687.673	681.942	628.901
17.2127	661.848	743.035	709.726	659.423	645.021	689.115	683.896	628.268
17.2756	660.914	743.215	709.144	660.274	645.873	688.821	684.122	629.007
17.3384	659.457	740.221	708.31	659.523	644.984	685.871	684.247	629.803
17.4013	659.45	740.754	707.895	658.894	644.546	686.202	685.422	630.543
17.4641	659.445	740.895	707.978	659.52	643.435	684.3	686.389	630.344
17.5269	660.459	745.353	708.725	659.561	641.909	682.786	686.947	630.339
17.5898	661.708	747.82	709.161	660.489	639.713	684.602	687.543	630.649
17.6526	661.853	746.205	708.455	660.553	638.866	685.597	686.369	631.348
17.7154	659.905	747.21	706.832	661.725	639.29	686.665	685.897	631.255
17.7786	659.066	745.775	707.123	662.614	639.313	688.619	685.236	631.36
17.8414	657.85	745.454	706.041	664.054	640.103	689.552	686.678	631.554
17.9047	657.065	744.437	705.896	663.566	640.95	687.683	685.936	629.955
17.9679	657.958	747.89	706.269	661.844	640.95	688.255	685.813	631.264
18.0311	659.053	751.422	705.626	661.721	641.761	688.619	686.905	632.155
18.0939	658.706	752.966	705.896	660.768	641.62	688.118	687.275	633.522
18.1571	663.32	754.395	705.273	659.799	641.338	686.444	686.677	635.086
18.2208	666.515	754.827	705.564	659.799	641.656	688.082	686.163	634.97
18.2837	672.807	754.596	705.875	661.416	642.812	686.142	686.04	635.396
18.3469	679.177	753.724	706.663	662.184	642.021	685.86	685.342	633.419
18.4097	681.365	755.752	707.205	662.084	642.366	684.541	685.752	630.703
18.4728	682.12	754.615	707.288	662.588	642.267	683.051	686.369	630.928
18.5356	681.784	751.674	707.496	661.878	641.666	681.952	686.883	633.546
18.5984	680.585	752.059	708.347	659.266	640.096	685.464	687.252	633.881
18.6615	679.846	751.377	708.741	660.071	640.06	685.461	687.335	635.989
18.7243	676.976	752.846	708.616	658.333	639.601	689.611	686.575	636.782
18.7871	671.316	753.105	707.657	658.089	640.26	692.808	686.185	635.146
18.85	666.659	753.725	709.051	657.26	642.158	692.778	685.566	634.253
18.913	668.201	756.078	709.76	657.747	643.892	693.864	685.463	635.848
18.9762	671.343	758.22	709.74	658.169	644.198	693.173	687.17	634.21
19.0391	674.135	755.015	710.134	657.199	645.614	690.545	687.646	633.469
19.1022	676.197	756.767	711.317	657.926	647.292	690.289	688.53	632.558
19.1651	676.428	757.559	711.482	657.884	648.142	692.836	688.961	631.361
19.2284	679.35	760.296	712.669	658.626	648.425	695.135	689.746	632.551
19.2911	682.832	761.733	713.353	658.219	648.306	696.27	690.301	634.972
19.3539	683.269	764.111	712.663	658.257	649.546	697.755	690.095	636.106
19.4167	682.686	765.421	712.6	658.778	649.021	697.141	690.774	638.353
19.4795	680.953	765.549	713.268	659.627	648.172	696.971	691.288	637.436
19.5426	678.03	764.648	712.723	660.069	648.194	695.989	690.856	635.462
19.6053	678.141	764.52	713.116	659.242	646.784	693.479	691.452	633.661
19.6684	678.193	765.056	713.074	658.572	645.798	696.012	691.493	632.01
19.7319	679.102	765.359	713.051	658.872	644.568	696.534	692.175	629.988
19.7946	680.351	764.97	712.552	658.952	644.888	695.431	693.245	629.554
19.8576	682.015	764.736	711.76	658.346	645.397	696.037	693.574	629.007
19.9206	681.518	765.806	712.843	659.032	647.557	695.691	694.626	629.513
19.9833	680.172	768.466	711.218	659.614	646.49	697.395	694.688	631.61
20.046	678.629	768.962	707.891	658.769	646.974	693.645	695.449	631.66
20.1087	677.489	767.289	703.924	659.051	648.064	694.288	695.325	630.228
20.1717	674.891	767.329	702.514	658.966	648.893	692.104	696.108	629.935
20.2348	672.667	765.294	702.534	659.027	649.616	696.05	695.819	629.312
20.2979	670.885	765.294	703.116	658.708	649.661	698.438	695.469	628.632
20.3609	669.726	766.236	704.458	658.216	650.271	697.362	694.435	628.455
20.4236	670.706	766.257	705.807	658.798	649.563	695.476	694.559	630.151
20.4863	667.851	766.279	707.487	660.172	649.057	696.471	693.755	633.223
20.5491	666.684	765.378	708.92	658.535	647.483	701.164	693.981	635.842
20.6121	662.569	763.728	709.21	657.143	647.323	703.52	693.981	640.82
20.6748	660.19	763.152	710.453	656.8	646.519	707.814	693.771	643.27
20.7374	659.123	765.808	711.534	657.788	644.605	709.972	693.01	644.517
20.8004	661.287	768.511	710.805	658.394	644.646	711.056	693.399	645.889
20.8634	665.518	770.206	710.182	659.346	644.565	711.557	693.049	644.683
20.9261	669.819	770.916	709.849	658.731	643.762	711.31	693.007	641.521
20.9889	672.02	769.625	709.912	658.627	643.421	706.916	693.377	635.995
21.0519	672.131	769.453	711.491	658.884	642.794	708.59	692.262	629.491
21.1153	671.432	769.108	712.715	658.78	642.497	711.206	692.077	622.558
21.1779	670.817	769.732	714.485	658.416	642.237	712.212	692.015	619.65
21.2407	668.117	770.375	715.777	657.951	642.318	711.841	692.116	618.139
21.3046	665.758	769.925	716.424	657	643.806	712.325	692.486	617.859
21.3675	665.24	770.674	716.44	656.457	644.223	712.427	692.381	617.123
21.4305	667.002	768.294	716.334	655.647	645.251	713.472	692.381	616.752
21.4932	666.625	769.386	715.21	655.525	645.051	714.868	692.937	616.637
21.5562	667.35	771.835	714.582	655.366	645.251	714.639	693.244	616.651
21.6199	668.021	772.521	714.185	654.56	646.039	714.059	693.202	616.568
21.6826	667.461	773.146	713.848	653.453	645.719	716.809	693.385	617.189
21.7456	666.106	773.511	712.287	652.769	644.304	714.713	693.385	617.411
21.8096	664.833	776.672	711.001	652.583	643.866	716.245	692.973	617.905
21.8723	663.173	778.265	712.016	652.443	644.571	715.519	692.892	617.789
21.9354	660.772	779.51	713.16	650.972	644.973	717.277	691.983	617.045
21.9985	659.898	779.725	713.949	650.649	643.947	718.454	691.983	617.093
22.0618	660.359	781.105	714.741	652.096	643.828	720.327	692.973	615.827
22.1248	660.817	781.733	715.613	651.63	643.343	722.958	692.81	615.234
22.1878	661.156	781.712	715.032	651.331	642.196	721.574	693.653	611.869
22.2511	661.648	781.019	714.398	650.57	642.322	722.202	693.859	607.673
22.3138	661.097	783.631	711.866	649.739	641.261	721.633	694.31	605.761
22.3765	660.57	785.834	710.823	649.626	640.479	720.837	694.745	605.701
22.4393	658.401	788.587	709.366	648.909	639.957	722.008	694.827	607.836
22.5019	656.548	790.274	708.642	649.418	640.642	723.187	695.383	610.138
22.565	655.827	791.504	708.599	650.214	639.735	726.254	694.843	612.582
22.6277	656.522	791.957	708.845	650.293	639.757	729.496	696.142	612.36
22.6905	655.69	792.716	708.845	650.036	639.135	729.837	695.605	610.934
22.754	655.005	793.19	709.588	650.452	638.654	731.923	695.209	610.671
22.8173	654.685	794.224	709.941	649.972	638.957	731.166	695.291	609.631
22.8809	654.068	797.087	710.167	648.565	638.513	729.226	695.415	610.468
22.9436	655.474	795.44	710.665	648.072	638.073	728.659	695.353	612.933
23.0071	655.93	794.935	709.771	648.615	639.179	729.059	694.859	613.381
23.0697	655.754	792.352	709.646	649.765	639.141	733.147	695.392	612.259
23.1323	657.514	792.373	709.121	648.279	638.938	733.695	694.385	610.651
23.195	660.783	793.196	709.891	647.864	638.96	732.661	694.836	610.511
23.2576	662.455	794.543	709.52	647.849	638.479	732.072	694.754	611.06
23.3205	662.751	797.3	708.894	649.859	638.538	728.449	695.66	612.06
23.3832	662.573	799.553	707.357	650.976	638.42	728.806	695.454	611.468
23.4457	661.698	800.42	706.442	651.538	639.488	727.349	694.486	610.635
23.5086	660.86	797.504	706.027	650.689	639.97	726.468	694.377	611.468
23.5715	660.945	797.802	707.043	651.553	640.213	727.375	694.047	611.796
23.6342	661.199	798.19	707.665	650.561	640.435	727.208	694.047	611.062
23.6968	661.487	800.557	707.438	649.765	640.013	726.767	693.616	610.186
23.7594	659.868	799.771	707.602	648.773	640.435	724.707	693.285	609.719
23.822	659.64	800.879	709.675	648.58	640.013	727.692	694.478	609.698
23.8855	660.528	800.97	710.446	648.995	640.516	734.202	694.913	609.026
23.9487	659.691	801.782	710.484	648.23	639.772	734.814	695.037	609.028
24.0116	659.775	800.89	711.416	647.382	640.075	734.264	695.757	610.432
24.0747	659.197	800.489	712.351	646.602	640.397	736.946	695.632	609.944
24.1376	657.867	801.726	712.704	647.175	640.238	734.243	695.857	608.804
24.2014	657.495	799.205	713.328	648.38	639.075	734.983	695.838	608.501
24.2641	657.293	796.058	713.473	648.749	638.013	731.691	695.402	608.501
24.3274	657.893	795.833	713.265	648.749	637.23	731.312	696.121	609.312
24.39	657.539	796.201	713.41	649.608	635.524	734.899	696.102	607.383
24.4529	657.252	797.749	713.699	650.166	634.564	734.983	697.443	605.983
24.5162	657.049	798.137	713.573	649.272	633.882	732.176	698.038	607.139
24.5788	655.662	797.227	713.365	648.725	633.402	731.48	698.614	608.927
24.6419	655.544	799.729	712.597	648.518	632.922	730.345	698.968	610.167
24.7049	655.231	801.059	712.549	649.155	633.003	728.469	699.193	610.942
24.7674	655.805	807.345	712.341	650.161	632.944	733.338	699.068	610.736
24.8303	656.81	809.767	712.379	649.81	631.88	734.727	699.5	609.394
24.8933	657.792	811.221	711.9	649.968	631.843	738.209	698.839	607.627
24.9561	658.798	810.647	712.398	649.134	631.864	741.34	699.237	606.045
25.0187	660.213	812.127	713.667	648.927	630.762	740.664	698.364	607.324
25.0813	659.722	809.176	714.058	648.655	630.762	739.62	698.014	609.841
25.1443	659.342	806.693	714.039	649.149	631.095	741.527	697.87	609.152
25.2069	659.195	802.882	714.121	649.514	631.095	742.286	698.777	609.578
25.2705	658.874	802.579	714.058	650.052	630.762	742.688	697.995	610.064
25.3334	658.9	803.062	713.241	649.909	630.002	743.177	699.103	610.92
25.3963	657.798	805.376	712.491	648.725	630.556	744.958	698.627	609.27
25.4593	657.739	811.255	712.844	647.516	630.737	746.866	698.277	605.862
25.5226	657.419	816.806	713.26	646.349	630.818	748.99	698.315	604.668
25.5852	657.68	822.811	714.593	646.284	630.083	747.505	698.415	605.073
25.6479	657.647	823.776	714.511	646.999	629.859	749.074	698.659	603.352
25.7108	658.714	824.559	712.996	647.428	630.513	748.328	699.173	603.999
25.774	657.554	828.098	712.806	647.428	629.688	746.66	699.191	606.085
25.8365	657.376	831.618	712.479	647.185	629.053	746.865	700.18	605.903
25.8994	655.475	835.202	712.643	647.028	629.259	747.791	700.324	604.424
25.9622	654.747	832.834	712.561	645.768	629.09	747.304	700.697	601.995
26.0247	653.994	829.723	712.58	645.768	628.885	748.313	700.649	600.583
26.0873	654.89	829.339	712.001	644.64	628.761	749.03	701.31	602.217
26.1501	654.865	829.304	712.038	644.666	628.552	749.006	700.793	600.583
26.2136	654.545	828.117	711.827	644.459	627.669	752.233	700.174	598.28
26.2761	654.019	827.369	712.246	644.808	627.545	755.2	699.804	597.596
26.3386	654.247	826.72	712.082	645.333	628.054	756.874	699.1	598.827
26.4011	654.104	828.344	713.14	644.281	627.564	759.31	700.03	597.816
26.4637	653.556	827.866	714.095	643.672	627.293	759.696	699.779	597.414
26.5262	653.531	830.947	714.511	644.103	626.455	759.167	700.705	596.305
26.5887	653.413	835.068	714.511	643.582	625.328	758.701	699.96	596.952
26.6514	652.807	835.402	713.931	642.802	625.248	754.748	699.463	596.404
26.7139	652.913	832.995	714.593	641.883	625.124	754.054	698.556	595.197
26.7763	652.223	834.904	715.466	640.548	623.954	753.633	699.15	595.239
26.8392	651.185	834.031	715.692	640.548	623.626	755.726	699.563	595.762
26.9017	650.697	831.225	716.517	639.886	623.688	754.683	700.492	596.647
26.9647	650.613	829.618	716.409	639.784	624.035	754.956	699.725	595.562
27.0272	651.185	826.148	717.361	640.435	624.035	754.424	700.348	596.085
27.0897	651.151	826.473	717.971	641.068	623.911	756.431	700.219	596.99
27.1523	651.676	828.317	718.134	641.752	623.217	753.89	701.149	596.387
27.2149	651.034	829.79	718.053	642.118	622.6	751.445	700.544	596.186
27.2779	651.404	829.79	718.696	642.546	621.48	749.502	701.123	595.946
27.3404	650.622	829.339	718.615	641.56	621.433	748.036	701.141	596.429
27.4033	650.215	833.247	718.488	641.304	620.963	747.76	701.473	597.073
27.4661	650.812	835.66	718.678	641.923	619.717	749.35	701.78	597.496
27.5288	649.204	839.672	718.968	642.86	620.224	752.421	701.186	597.597
27.5913	648.574	837.246	720.223	642.589	620.304	751.825	700.356	596.608
27.6544	647.969	835.602	720.577	642.536	620.957	754.255	701.385	593.872
27.7168	649.254	834.923	720.852	643.031	621.037	756.824	701.031	593.19
27.7793	649.363	834.942	720.595	641.838	621.198	759.276	702.518	593.752
27.8418	649.078	833.75	721.143	642.486	621.235	758.12	702.518	592.89
27.905	648.876	832.565	720.513	642.344	621.847	759.437	701.565	594.174
27.9677	648.582	831.912	719.452	642.643	621.971	761.372	701.193	594.759
28.0305	648.117	834.016	720.387	642.658	622.621	761.263	700.843	594.414
28.0932	647.773	835.291	719.679	643.152	622.088	759.107	701.403	594.799
28.1557	648.033	835.951	719.842	643.644	622.515	758.06	701.897	595.461
28.2182	647.773	835.994	719.132	643.658	621.822	757.891	701.502	594.839
28.2807	647.001	837.538	719.05	644.628	622.125	760.041	702.473	594.495
28.3432	646.822	837.175	718.633	644.072	621.385	762.19	702.41	592.507
28.4061	646.789	835.178	717.778	642.996	621.717	760.829	702.68	592.066
28.4686	646.503	834.7	717.714	642.579	620.755	761.275	702.204	592.808
28.5312	646.445	835.368	717.651	641.945	620.408	762.403	701.436	594.335
28.5939	645.958	838.207	718.525	642.024	620.755	760.789	701.517	593.65
28.6563	645.695	839.962	718.443	640.341	621.403	759.858	701.536	592.868
28.7188	645.863	840.458	718.023	639.577	621.181	758.602	701.746	591.743
28.7813	646.352	840.324	718.234	639.655	620.631	761.506	701.311	591.223
28.8441	645.925	838.316	718.316	640.085	619.651	760.549	701.329	591.563
28.9069	645.947	836.13	718.706	639.321	619.447	761.88	701.023	591.544
28.9694	645.461	836.723	718.869	639.463	618.959	758.232	701.041	592.304
29.0322	645.519	836.906	719.577	639.193	618.613	758.056	700.592	593.59
29.0946	645.519	840.44	719.558	637.925	618.487	758.975	700.466	592.828
29.1574	646.579	839.842	720.351	637.606	617.839	758.296	700.592	593.129
29.2208	646.604	840.526	721.222	636.687	618.629	757.843	701.355	592.969
29.2833	646.712	841.631	721.385	637.783	619.404	760.477	701.979	592.488
29.3457	646.511	841.699	721.784	639.492	619.892	761.308	702.285	591.864
29.4085	646.248	842.188	720.822	639.506	619.626	760.319	702.115	591.643
29.4709	646.022	840.776	720.112	639.393	620.052	759.34	702.285	591.544
29.5337	646.821	839.809	721.113	639.727	619.848	765.817	702.698	591.584
29.5966	647.568	840.881	721.43	639.027	620.675	767.315	704.087	591.524
29.6593	646.617	843.534	721.833	639.663	621.021	765.882	704.212	591.384
29.7221	646.416	845.505	721.997	640.918	620.613	767.021	704.437	590.741
29.7851	646.214	844.738	722.124	641.344	621.451	767.86	704.81	590.741
29.848	646.013	843.208	721.621	642.262	621.655	770.13	704.954	591.524
29.9104	645.586	842.379	721.784	641.721	621.228	770.104	704.954	591.321
29.9729	645.301	843.552	721.449	640.711	621.451	771.67	705.512	590.961
30.0355	645.088	843.601	721.512	640.359	621.021	774.721	705.801	590.961
30.0982	645.351	842.524	720.741	640.331	620.799	773.883	705.593	590.721
30.1612	646.205	845.677	720.175	640.996	621.611	777.014	705.242	590.198
30.2242	646.834	852.992	720.369	642.042	621.531	774.636	705.989	590.158
30.2868	647.265	855.06	720.483	640.761	622.037	774.312	705.098	589.498
30.3493	647.382	852.309	720.986	640.825	622.544	775.109	704.81	589.838
30.412	647.692	852.051	721.212	640.189	622.438	774.313	704.681	589.019
30.4748	646.893	853.019	721.294	638.781	621.396	773.158	704.267	589.398
30.5376	646.942	851.057	721.149	638.938	620.499	771.347	703.358	588.496
30.6004	646.029	847.272	720.42	638.636	620.026	773.93	703.196	589.178
30.6632	646.633	846.901	721.294	639.35	618.542	775.166	703.502	588.998
30.7255	646.398	845.95	722.002	639.08	619.335	777.585	703.709	588.859
30.7882	646.8	844.929	722.438	639.08	620.186	777.5	703.628	588.257
30.8506	647.193	845.284	721.521	638.743	620.55	775.669	703.547	589.098
30.9133	646.816	847.702	722.038	637.777	620.757	775.222	703.871	589.138
30.976	646.992	848.088	722.083	637.106	621.53	775.846	703.683	587.657
31.0387	647.729	848.901	722.455	637.341	621.326	774.725	703.392	586.759
31.1012	648.122	851.083	722.183	637.483	620.899	776.144	704.159	587.019
31.1639	648.268	854.16	722.247	638.04	620.204	776.604	704.285	586.577
31.2271	647.636	853.443	723.04	638.686	620.142	774.783	704.429	586.059
31.2895	647.175	853.924	723.993	638.828	620.855	771.816	704.843	584.868
31.352	646.735	852.272	724.074	637.689	621.219	770.37	705.072	584.063
31.4142	645.905	849.377	724.492	637.106	622.702	770.64	704.942	584.541
31.4764	646.072	850.298	725.577	637.727	622.48	771.637	704.366	584.621
31.5388	645.871	849.14	724.868	637.596	622.56	770.965	704.735	585.199
31.6011	646.239	849.807	725.158	638.026	621.725	768.713	704.61	585.517
31.6638	646.097	847.657	725.368	638.608	621.317	766.216	704.835	585.17
31.7267	645.206	848.087	726.094	639.332	620.764	766.609	705.783	584.692
31.789	645.123	844.565	725.804	639.332	621.619	766.749	705.909	585.318
31.8514	644.696	845.224	726.661	639.112	622.045	764.19	704.871	585.848
31.9137	644.294	845.739	727.325	638.352	621.699	763.197	705.033	585.048
31.9761	645.089	844.344	727.47	637.667	622.169	764.171	705.033	584.929
32.0386	644.603	842.796	727.034	638.043	622.107	761.759	704.394	583.572
32.1013	644.829	838.286	728.261	638.171	622.614	760.087	704.202	583.365
32.1635	644.888	837.226	727.115	638.313	621.779	762.66	704.187	583.592
32.2262	644.829	834.188	727.279	638.87	621.983	763.105	704.493	584.26
32.2885	645.29	833.92	727.907	638.029	621.208	761.664	704.22	582.677
32.3511	644.804	835.481	728.325	637.695	621.288	760.053	704.364	582.577
32.4138	643.83	831.229	728.244	638.87	621.35	756.993	704.781	582.407
32.4761	643.512	830.99	728.279	638.742	621.447	755.688	705.483	582.876
32.5391	643.11	831.1	728.424	639.801	621.957	753.608	705.006	582.057
32.6019	642.814	831.39	728.215	640.085	621.447	757.262	704.988	581.74
32.6642	642.934	832.364	728.378	640.799	622.267	759.801	705.213	581.072
32.7271	642.329	833.619	728.122	640.397	622.427	758.309	705.708	581.342
32.7893	641.502	833.008	729.499	640.745	622.933	760.153	705.897	580.834
32.852	642.07	832.874	730.952	639.559	623.519	758.976	705.852	581.748
32.9147	642.27	830.771	730.692	639.001	623.869	757.625	706.14	582.245
32.9773	642.471	831.344	730.419	638.745	624.642	758.605	706.594	583.132
33.04	642.554	832.312	729.516	639.445	625.499	757.421	707.233	582.714
33.1027	642.378	834.316	729.222	638.745	626.024	757.827	706.882	582.058
33.1653	642.496	835.62	729.289	638.283	626.371	757.236	707.026	582.265
33.2276	642.579	836.682	729.222	637.79	626.308	760.098	706.626	582.785
33.2906	643.005	837.887	729.222	636.953	626.895	761.435	706.626	582.345
33.3529	643.718	841.387	729.726	638.219	627.055	763.049	706.917	581.76
33.4158	643.978	840.353	729.97	639.221	626.975	761.584	706.545	581.499
33.4784	644.11	838.759	730.407	638.951	627.215	758.587	705.591	581.999
33.5407	643.91	838.997	730.488	639.107	627.42	756.91	705.348	582.786
33.603	643.671	841.632	730.279	638.219	627.767	754.282	705.699	583.53
33.6656	645.296	841.259	730.133	636.967	627.34	756.473	705.537	583.72
33.7282	645.58	840.735	730.005	636.981	627.26	752.652	705.663	582.993
33.7906	646.01	841.23	730.087	636.995	627.26	750.644	704.835	582.115
33.853	645.605	838.682	730.942	636.853	628.038	750.304	704.481	581.908
33.9155	644.977	837.083	732.303	636.566	628.528	752.17	704.418	581.55
33.9779	645.605	838.45	731.784	637.265	628.83	753.668	705.042	581.769
34.0408	645.404	839.187	731.344	637.47	628.625	752.273	705.087	582.564
34.103	645.286	837.199	731.216	637.187	627.819	753.25	705.951	582.743
34.1657	645.653	836.576	731.071	636.775	627.819	753.102	706.626	582.862
34.228	646.305	834.624	730.942	636.903	627.062	752.096	707.089	581.527
34.2903	645.276	832.268	731.152	637.315	626.649	750.435	706.674	581.329
34.353	645.05	832.268	731.507	637.045	625.893	750.409	706.32	580.631
34.4159	645.168	830.984	731.802	637.804	625.768	749.718	706.131	580.106
34.4783	644.621	833.968	732.011	638.063	626.177	749.218	706.98	579.171
34.5409	645.359	833.037	732.093	638.141	626.479	751.519	706.626	579.25
34.6033	645.796	832.189	732.495	638.645	626.639	749.275	706.338	579.259
34.6662	646.104	832.24	731.686	638.787	626.718	747.606	706.32	578.375
34.7292	645.56	832.652	731.959	638.361	626.861	747.312	707.683	579.5
34.7918	645.335	833.28	732.542	637.017	626.861	748.928	707.764	579.706
34.8545	645.099	832.941	732.251	637.393	626.056	751.971	707.989	578.814
34.9171	644.351	833.451	732.769	638.166	626.326	752.989	708.232	578.109
34.9795	644.41	835.821	732.285	638.531	626.104	754.255	708.727	578.089
35.0421	644.292	836.835	731.656	637.924	627.083	754.985	708.502	577.979
35.1047	644.091	835.851	731.848	637.782	626.861	752.046	708.358	578.256
35.1669	643.461	836.358	732.414	636.722	627.003	751.327	708.042	578.755
35.2299	642.835	836.26	732.478	635.63	626.736	752.636	708.186	578.902
35.2925	642.375	836.095	732.093	635.074	627.02	753.115	708.169	579.222
35.3551	641.545	834.925	732.495	635.216	626.656	753.552	708.52	579.928
35.4179	641.77	834.061	733.775	635.552	626.673	753.616	708.394	580.412
35.4806	641.687	831.827	733.565	636.416	626.503	753.745	708.682	580.274
35.5428	642.683	833.014	732.093	636.352	625.885	753.146	709.037	580.345
35.6052	642.278	830.779	732.268	636.764	626.045	750.597	709.821	580.067
35.6675	641.96	832.135	732.495	636.841	625.885	750.651	710.605	579.837
35.7301	641.877	832.13	733.227	636.197	626.391	750.568	710.995	579.647
35.7924	642.019	833.671	734.195	635.85	626.946	753.924	710.753	578.981
35.8549	641.476	834.108	733.646	634.805	626.679	756.438	709.712	579.009
35.9175	640.979	834.244	733.518	635.435	626.679	757.749	709.086	577.682
35.9798	641.549	834.126	733.664	635.955	627.026	757.62	708.816	576.59
36.0421	642.091	836.858	732.949	636.366	626.759	757.841	708.194	576.4
36.1046	642.776	834.774	733.031	636.714	626.284	757.369	708.176	576.203
36.167	643.264	832.861	733.599	636.558	626.773	755.64	708.32	575.51
36.23	643.89	831.308	733.728	636.558	626.981	756.705	708.528	574.756
36.2924	644.887	832.781	733.518	636.828	627.043	756.807	708.113	574.124
36.3547	644.97	828.061	732.466	637.242	627.709	756.332	707.614	574.459
36.418	644.745	829.277	731.867	637.175	627.771	754.871	706.723	574.57
36.4804	644.946	826.792	731.32	637.047	628.119	756.443	706.354	574.638
36.5429	645.112	824.8	731.029	637.047	628.546	755.936	706.642	574.677
36.6059	645.195	825.791	731.465	637.267	628.056	759.789	706.561	575.033
36.6682	645.053	825.892	731.192	635.8	628.198	758.694	706.144	574.835
36.7308	646.2	829.911	731.919	635.385	628.136	758.214	704.929	574.657
36.7938	645.715	833.451	731.611	635.024	627.68	759.48	705.379	574.262
36.857	645.42	835.517	731.448	635.102	627.171	759.812	705.793	573.647
36.9196	645.077	835.468	731.739	634.755	626.335	761.489	705.54	572.404
36.9819	644.672	834.146	732.257	635.01	625.863	763.232	705.603	571.967
37.0442	645.61	832.35	732.826	636.147	626.005	764.56	705.27	570.82
37.1067	645.468	831.655	733.536	636.48	625.166	764.437	706.467	569.717
37.1689	646.036	830.944	734.624	635.566	625.024	764.354	706.417	569.559
37.2318	646.971	830.676	734.187	635.927	626.164	764.633	706.063	569.362
37.2945	647.401	832.094	733.828	636.339	625.735	763.939	706.561	568.769
37.3577	646.427	834.141	733.1	636.197	626.164	761.536	706.354	568.651
37.4209	647.137	833.732	732.663	636.48	626.323	758.962	707.218	569.332
37.4832	647.078	834.108	731.885	636.892	626.528	757.924	707.569	569.608
37.5455	646.735	833.311	732.29	635.552	626.465	756.83	707.362	569.332
37.608	646.735	834.925	732.727	635.68	626.403	755.944	707.604	569.439
37.671	646.132	835.127	733.018	635.602	626.039	755.405	707.443	568.533
37.7337	645.928	833.872	733.942	635.461	626.261	755.317	707.235	568.325
37.7963	645.467	836.467	733.861	635.95	626.67	754.742	708.019	567.912
37.8592	645.774	837.876	734.298	636.58	626.323	752.664	709.013	568.721
37.9215	645.727	837.754	734.636	637.293	626.323	755.963	708.552	569.272
37.9841	645.148	836.522	734.945	636.814	625.564	756.89	709.255	569.559
38.047	644.947	832.319	734.362	637.732	625.518	755.723	709.895	570.3
38.1096	645.254	831.334	733.601	637.576	625.314	756.508	710.376	570.643
38.1725	645.313	832.977	733.001	638.066	625.331	757.749	709.543	570.17
38.2348	645.656	833.061	733.925	638.258	625.49	757.887	709.463	569.686
38.2971	646.023	834.876	734.799	638.842	625.047	760.435	708.679	570.209
38.3595	645.656	835.872	734.298	638.725	625.126	760.593	708.805	570.781
38.4221	645.396	837.078	734.461	637.604	625.189	762.224	708.851	570.722
38.4844	645.278	836.791	734.705	637.398	625.569	764.615	709.41	571.75
38.547	644.648	837.693	735.254	636.942	625.157	765.406	710.261	572.728
38.6093	645.16	837.339	735.986	636.786	626.2	767.459	709.926	573.695
38.6721	645.039	836.881	736.097	636.995	625.791	766.454	709.86	574.369
38.7345	644.921	835.12	735.823	636.594	625.995	764.217	710.278	574.606
38.7972	644.471	834.018	735.545	636.325	625.853	761.12	710.999	574.349
38.8595	643.928	833.933	735.399	636.402	626.075	761.549	711.27	573.627
38.9225	643.323	832.817	735.545	635.85	627.101	761.684	711.206	573.232
38.9854	643.24	833.999	735.335	635.772	628.159	760.869	711.787	573.675
39.048	643.523	834.182	735.823	635.566	627.59	758.814	711.966	573.359
39.1102	644.034	837.352	736.663	635.23	628.652	755.157	711.899	573.714
39.1728	643.975	838.523	736.016	635.399	628.714	751.991	710.717	574.148
39.2358	644.448	837.675	736.663	635.321	629.221	750.124	711.115	573.568
39.2984	644.259	836.792	736.826	635.18	629.568	750.013	711.386	572.558
39.361	644.602	836.505	736.423	635.038	629.585	749.231	711.657	572.468
39.4233	644.684	834.236	736.504	635.399	629.869	747.82	711.674	571.699
39.4856	644.425	835.643	736.504	635.81	630.647	750.956	711.42	570.919
39.5483	644.684	835.438	736.067	636.791	630.601	750.541	710.826	570.553
39.6109	644.968	835.899	735.078	637.203	630.296	750.219	710.425	570.643
39.6734	644.649	836.931	734.658	637.422	629.966	750.587	710.425	569.805
39.7358	644.767	838.034	734.252	636.961	629.823	750.598	710.587	569.597
39.799	645.157	837.218	734.252	636.974	630.108	751.593	711.034	569.765
39.862	645.063	838.425	734.38	636.421	629.886	753.358	710.619	569.557
39.9243	645.287	837.778	734.803	635.943	629.76	755.714	711.132	570.277
39.9869	646.138	834.407	735.24	635.801	629.555	756.89	711.438	570.612
40.0492	645.795	833.816	735.468	634.898	630.141	754.972	712.56	569.872
40.1118	645.901	833.086	736.098	634.976	630.79	752.903	712.127	569.903
40.1741	645.582	833.834	736.311	635.532	630.919	751.573	712.127	569.242
40.2376	645.216	833.919	735.63	635.518	630.932	751.251	711.42	568.955
40.3	644.87	835.613	735.759	635.468	631.442	752.571	711.034	569.231
40.3629	644.811	838.411	736.05	634.36	631.79	750.836	710.345	569.706
40.4256	644.728	836.491	737.705	634.218	631.869	752.098	710.872	570.86
40.4882	644.445	835.052	738.176	633.963	631.932	754.165	711.08	570.435
40.5505	644.409	834.779	737.203	633.603	631.521	753.576	711.034	570.218
40.6132	644.469	834.725	737.43	633.603	631.601	755.589	710.636	569.715
40.6755	644.221	834.102	738.223	634.834	632.075	756.442	710.907	568.869
40.7384	644.362	832.831	738.42	635.249	632.28	757.125	712.093	568.975
40.8012	644.587	831.717	736.83	635.376	631.932	757.867	711.836	568.531
40.8637	644.847	833.327	736.41	635.39	631.363	757.752	711.305	568.256
40.9261	644.587	834.627	736.213	634.848	630.869	757.558	711.287	568.149
40.9884	645.071	836.868	736.311	633.808	631.012	756.719	710.791	569.043
41.0514	644.835	838.513	736.003	634.36	631.425	754.755	710.345	569.782
41.114	645.342	839.124	735.6	634.629	631.694	751.977	709.371	570.148
41.1764	645.26	837.545	735.908	634.834	631.836	749.936	709.659	570.029
41.239	645.059	839.699	735.844	634.99	631.836	747.357	709.884	569.644
41.3015	645.26	838.9	736.328	634.99	632.201	744.888	709.74	570.218
41.3642	646.09	836.236	737.108	635.121	631.853	746.49	709.965	569.99
41.4268	646.516	837.765	738.111	635.054	631.79	746.729	709.838	571.025
41.49	646.598	836.725	738.257	635.92	632.28	746.233	709.63	571.242
41.5526	645.936	838.456	738.549	635.276	632.233	747.026	710.27	570.946
41.6153	646.279	838.492	738.403	634.593	631.521	747.682	710.46	569.891
41.678	646.22	838.748	738.257	634.812	632.296	747.339	710.942	568.551
41.7406	647.047	839.291	738.111	634.939	632.598	745.865	710.942	568.048
41.8036	647.153	840.242	738.03	634.953	631.886	745.902	711.115	568.873
41.8662	646.834	836.612	738.681	635.519	632.439	746.949	710.506	568.932
41.9291	646.751	836.818	739.96	635.998	632.439	746.141	711.23	568.57
41.9921	646.55	838.563	741.227	635.947	632.359	746.64	712.289	567.671
42.0551	646.003	839.986	741.668	635.792	633.36	746.696	711.697	568.056
42.1177	646.184	838.797	740.629	636.358	633.168	745.81	710.783	568.744
42.1799	646.184	839.479	740.302	637.053	632.82	745.396	710.322	569.128
42.2426	646.668	841.279	740.662	637.053	633.025	746.199	708.976	570.095
42.305	647.378	840.871	739.688	637.34	633.406	745.057	709.391	569.286
42.3673	647.902	841.279	739.331	636.989	633.82	743.85	709.408	568.42
42.43	647.094	843.027	739.396	638.112	633.456	743.232	709.535	568.024
42.4922	646.929	842.452	739.671	638.035	634.295	744.024	709.873	567.219
42.5546	645.98	842.757	739.525	637.893	634.659	742.663	710.368	566.728
42.6168	645.944	841.805	739.348	637.957	634.676	744.45	710.748	567.69
42.68	645.519	840.974	739.413	637.751	634.755	746.015	710.977	568.361
42.7424	645.259	839.667	740.044	637.404	634.676	745.205	710.414	568.232
42.8047	645.743	837.765	740.825	637.326	634.676	745.166	711.184	568.783
42.8671	646.168	839.461	741.473	638.163	634.755	744.854	712.159	568.499
42.9297	645.99	840.292	740.954	638.574	635.024	744.68	711.248	569.215
42.9927	646.916	841.229	740.743	637.957	634.914	743.832	710.27	568.723
43.0557	647.566	843.624	740.075	638.176	635.04	745.932	710.126	568.047
43.118	647.141	843.98	738.942	638.369	634.961	745.415	709.374	568.322
43.1811	647.649	845.224	739.346	638.369	635.376	746.576	709.89	568.106
43.2439	646.738	847.776	739.848	638.524	635.614	748.602	710.051	568.842
43.3062	647.022	848.491	739.994	637.957	634.977	749.264	709.426	568.999
43.3689	646.738	850.109	739.573	638.035	634.914	749.393	708.677	569.128
43.4319	646.392	848.373	739.525	637.326	635.12	748.859	708.533	568.613
43.4942	646.702	849.359	739.104	637.053	635.024	749.972	709.587	569.088
43.5572	647.045	849.546	738.826	637.34	634.977	749.98	709.812	569.076
43.6198	647.754	847.522	739.396	637.208	635.233	749.287	710.1	569.47
43.6821	647.754	846.891	739.023	638.318	636.01	748.753	709.46	569.194
43.7447	647.672	845.207	739.654	638.473	635.598	750.174	709.587	568.97
43.8072	648.322	844.478	739.41	638.396	635.472	749.618	709.172	568.723
43.87	648.467	845.24	739.054	638.19	635.9	749.668	708.677	569.658
43.9328	648.467	845.532	738.42	638.487	635.916	750.625	709.426	570.22
43.9955	648.226	847.947	739.054	637.519	635.326	748.882	709.777	570.082
44.0578	648.474	846.636	739.135	636.965	635.677	745.939	710.437	569.933
44.1207	648.797	846.942	739.912	637.572	635.485	746.168	710.772	569.874
44.1834	648.497	847.384	740.581	638.267	635.342	748.028	711.766	569.874
44.2457	648.497	849.069	740.662	639.108	635.421	744.815	711.864	570.396
44.308	648.437	848.729	740.01	639.186	636.217	745.724	711.797	570.384
44.3705	648.744	847.096	739.719	639.236	636.645	745.966	711.864	570.247
44.4328	648.804	846.227	739.881	639.52	637.2	745.691	711.06	570.078
44.4951	649.028	846.414	740.075	639.945	637.711	746.573	710.501	570.031
44.5577	648.767	845.342	739.929	640.165	638.076	746.747	709.829	570.05
44.62	648.507	846.109	739.8	640.178	638.425	747.225	710.1	570.325
44.6826	648.246	848.098	740.108	640.101	638.774	747.973	709.639	570.05
44.7449	648.246	847.911	740.156	640.746	638.711	747.109	710.197	570.019
44.8073	648.246	848.491	739.979	641.574	638.996	748.01	710.278	570.109
44.87	648.447	849.596	739.817	642.413	639.346	747.197	710.422	570.71
44.9323	648.754	849.242	739.688	642.348	639.425	747.243	710.261	570.423
44.9949	648.022	849.445	740.19	642.971	639.235	746.536	710.84	570.454
45.0576	648.955	849.853	739.963	643.113	639.139	748.942	711.399	571.005
45.1208	649.097	849.496	739.477	643.062	639.298	750.266	710.967	571.005
45.1835	648.124	849.598	739.118	642.714	639.571	752.46	711.192	570.876
45.2461	648.955	851.965	738.924	642.636	639.155	753.441	711.192	570.71
45.3084	648.978	855.481	738.907	643.475	638.6	752.755	710.777	570.156
45.3713	649.239	856.247	738.714	643.888	638.473	750.863	711.688	570.038
45.4343	649.724	853.809	738.843	644.589	638.188	753.153	711.945	570.057
45.4969	649.928	852.254	739.769	644.525	638.838	752.856	711.561	570.029
45.5596	649.869	853.449	740.709	644.809	638.616	753.872	712.394	570.116
45.6222	649.5	855.444	740.79	644.822	639.124	755.037	713.467	571.024
45.6847	649.5	856.384	740.481	643.966	639.267	757.252	714.03	571.083
45.7474	648.955	856.452	739.575	643.966	639.41	756.245	713.323	570.974
45.8098	648.777	855.427	739.086	644.447	639.394	755.964	713.162	571.665
45.8721	648.516	853.704	738.343	643.888	639.968	756.749	711.959	571.024
45.9347	648.635	857.597	738.618	644.705	639.267	757.537	712.17	570.155
45.9971	649.143	857.219	739.055	645.145	639.489	756.666	711.734	569.841
46.06	649.179	854.95	739.265	645.145	639.013	755.159	711.895	570.167
46.1229	649.097	855.784	739.411	645.626	639.505	755.27	712.201	570.796
46.1852	648.658	856.282	739.835	646.415	639.997	755.206	711.912	570.116
46.2481	649.426	855.954	740.256	645.911	640.14	754.31	711.722	569.754
46.3108	649.651	852.305	740.677	645.48	640.921	755.353	711.929	570.47
46.3737	651.05	851.231	741.621	646.04	641.493	754.349	711.832	570.658
46.4363	651.879	849.851	741.621	646.053	642.069	753.234	711.849	570.383
46.4988	652.308	849.698	740.564	646.118	641.573	754.856	712.056	570.411
46.5614	651.879	853.279	741.491	646.609	641.922	753.689	711.849	570.58
46.6241	651.783	851.35	741.783	646.545	641.989	751.577	712.362	570.501
46.6867	651.499	850.687	740.986	646.48	642.017	751.062	712.442	570.568
46.7494	651.925	852.629	741.294	647.05	641.859	752.327	712.523	570.214
46.8123	652.067	853.261	741.537	646.856	642.148	753.063	712.878	570.796
46.875	652.578	852.785	741.31	647.27	642.577	752.589	711.819	570.352
46.9379	652.66	852.884	740.906	647.114	642.081	751.121	712.125	569.711
47.0003	653.206	851.248	741.456	647.05	642.498	749.768	710.905	569.832
47.0634	653.49	852.595	740.906	647.399	642.307	751.286	710.283	570.245
47.1261	654.204	851.404	740.954	647.036	642.24	751.653	710.22	569.329
47.1887	653.999	849.936	741.229	647.088	642.16	752.589	710.635	569.389
47.2511	654.286	852.595	741.052	646.803	642.37	752.97	710.923	569.251
47.3146	654.488	851.625	741.197	647.454	642.958	754.13	711.917	569.389
47.3772	655.648	851.367	741.91	647.44	643.086	751.807	711.773	569.082
47.4405	656.362	851.605	742.287	647.932	643.436	751.006	711.981	569.664
47.5035	655.648	851.758	743.194	648.985	643.643	751.789	711.917	569.93
47.5664	655.872	853.296	743.421	649.607	643.801	750.368	711.502	569.545
47.629	656.564	853.364	744.332	649.607	643.531	750.597	711.917	569.789
47.6926	656.422	853.806	743.846	650.44	644.103	750.841	711.9	570.646
47.7551	656.587	853.908	744.268	650.113	643.912	751.681	712.315	571.318
47.8174	656.669	855.137	743.976	650.398	642.862	752.55	712.396	571.121
47.88	656.871	856.98	743.648	650.531	643.197	752.881	712.54	571.169
47.9428	656.464	856.946	742.235	651.439	643.912	753.761	711.917	571.397
48.0063	656.894	855.665	741.57	651.361	644.485	753.103	711.854	570.905
48.0686	657.036	857.065	742.837	652.208	645.061	752.008	712.286	570.815
48.1309	657.156	857.904	743.227	652.48	644.695	751.157	712.269	571.306
48.1937	656.834	857.938	743.292	652.558	644.421	749.755	711.709	571.81
48.2566	656.691	858.483	743.794	652.428	643.848	749.866	712.637	571.338
48.3193	656.344	858.534	744.171	652.221	644.055	751.057	712.831	571.601
48.3823	656.202	857.644	744.398	652.87	644.229	751.006	712.845	571.848
48.4453	656.733	858.449	744.69	652.299	644.58	752.391	713.2	571.494
48.5076	656.673	859.271	743.811	652.805	644.595	752.668	713.616	571.703
48.5703	655.902	860.805	743.811	652.179	644.674	753.699	713.281	571.691
48.633	655.783	857.78	742.024	652.335	644.976	754.846	713.442	571.66
48.6952	655.805	857.886	742.17	652.533	645.33	755.727	712.337	572.242
48.7578	656.029	858.862	741.814	652.61	645.966	757.263	711.858	572.577
48.8202	656.007	858.415	740.728	652.831	645.823	756.727	711.871	572.734
48.8829	656.232	858.023	740.971	652.675	646.396	758.448	712.642	573.198
48.9458	655.887	860.776	740.839	653.221	645.759	758.516	712.786	573.702
49.0081	656.456	863.549	740.89	653.286	645.775	759.334	712.019	574.423
49.071	656.823	866.29	741.166	653.156	645.854	757.954	711.359	574.947
49.1339	656.62	864.748	741.441	653.506	645.933	759.73	710.529	574.965
49.1967	656.441	863.685	740.939	654.653	646.57	759.074	711.232	573.906
49.259	656.643	865.106	741.311	654.939	646.013	759.334	710.609	573.63
49.3213	657.069	865.79	742.316	654.926	646.22	758.318	710.482	574.044
49.3842	656.725	866.798	742.397	655.017	646.777	759.564	710.563	573.424
49.4466	655.831	864.555	741.328	655.316	646.936	759.02	711.346	573.273
49.5101	655.914	866.286	741.409	655.823	647.354	760.613	711.456	573.057
49.5725	656.261	866.354	741.328	655.745	647.079	759.712	712.032	572.998
49.6354	656.605	869.338	741.409	656.031	647.641	757.127	712.099	573.038
49.6981	656.829	869.907	742.332	656.178	648.086	756.713	712.595	573.217
49.7604	657.338	868.277	742.805	656.243	648.022	759.517	711.825	573.276
49.8228	657.989	867.815	744.187	657.036	647.54	759.24	712.324	573.709
49.8857	658.801	867.986	743.957	657.739	647.75	760.375	711.634	573.837
49.9487	659.921	868.739	743.827	658.081	648.388	760.133	711.969	574.082
50.0109	660.288	868.824	744.528	658.576	648.595	758.671	712.113	574.053
50.0733	660.37	867.555	745.371	658.563	649.025	758.606	711.57	573.746
50.1364	660.206	867.777	745.533	658.772	648.818	760.41	711.778	573.825
50.1992	660.43	866.956	745.748	658.85	648.818	760.623	712.675	573.746
50.2616	661.241	867.589	747.651	659.192	649.025	760.475	713.891	573.104
50.3239	661.038	867.469	747.553	659.974	648.388	761.56	714.2	573.302
50.3865	661.241	866.44	747.781	660.522	648.26	760.706	714.904	573.718
50.4488	661.529	867.419	747.131	660.89	648.69	761.46	714.361	573.596
50.5114	661.57	869.236	747.082	660.89	648.897	760.638	713.061	573.352
50.5739	661.858	868.187	746.819	661.32	648.403	760.079	713.124	572.722
50.6365	662.121	870.061	746.332	661.086	648.976	760.851	712.324	573.242
50.6991	662.871	871.428	746.121	661.021	649.263	760.75	712.273	573.53
50.7614	662.548	873.214	745.322	661.856	649.327	759.103	711.922	573.561
50.8241	661.874	874.954	744.641	662.065	649.343	760.678	711.092	573.621
50.8869	661.323	875.948	744.852	662.355	650.063	759.546	711.731	574.664
50.9499	661.202	875.521	745.42	662.988	649.867	759.445	711.426	575.583
51.0125	660.819	876.587	746.494	662.786	650.207	758.966	711.956	574.558
51.0755	661.082	875.81	746.137	663.393	650.157	759.002	712.434	575.248
51.1385	660.819	875.747	745.926	663.158	650.093	761.32	712.515	575.643
51.2008	660.902	877.794	746.576	662.708	649.18	761.886	712.853	576.179
51.2637	660.902	878.639	747.326	662.221	648.894	762.076	712.565	575.624
51.3261	661.389	877.136	747.748	662.221	648.75	761.85	712.404	575.734
51.3887	661.269	875.862	747.111	662.221	648.238	762.842	713.493	575.95
51.451	661.816	877.296	747.326	662.212	648.045	764.257	715.111	576.01
51.5134	661.696	879.19	747.193	662.134	647.487	766.301	715.883	575.398
51.5757	661.291	880.343	746.981	662.486	647.295	766.532	715.883	576.534
51.6382	661.553	879.962	746.267	662.421	647.359	767.516	716.715	576.521
51.7007	662.839	881.306	745.991	662.056	647.487	767.498	716.762	576.424
51.7635	662.778	881.431	746.089	661.713	646.798	766.728	716.698	576.7
51.8262	663.102	881.586	746.511	662.212	646.162	768.296	717.262	576.185
51.8891	662.877	882.187	745.874	662.156	645.51	769.663	716.987	576.094
51.9517	662.959	880.07	744.686	662.368	645.525	771.393	716.426	575.68
52.014	663.628	881.168	745.485	663.285	645.653	772.515	717.134	575.969
52.0772	664.81	880.669	745.355	663.207	646.162	773.369	716.074	576.126
52.1404	664.893	881.734	745.011	663.941	646.369	772.195	716.523	575.621
52.2033	664.69	879.789	744.917	663.891	646.384	770.945	716.587	576.053
52.266	664.284	881.945	745.274	663.957	646.798	769.594	716.587	576.251
52.3286	664.487	880.942	744.07	664.221	647.009	768.77	717.664	576.577
52.391	665.32	881.442	743.078	663.689	647.359	767.291	717.261	576.408
52.4535	665.505	883.319	743.24	663.986	647.295	769.28	717.584	576.27
52.5159	666.301	882.201	743.37	663.565	647.518	767.682	717.295	576.367
52.5788	665.282	883.668	742.316	663.845	647.947	769.313	717.228	575.921
52.6412	666.119	883.875	741.989	664.938	647.39	768.657	717.584	575.558
52.7039	665.916	883.825	741.276	664.954	646.972	768.426	717.325	575.755
52.7662	666.608	884.427	741.325	664.97	646.987	767.291	718	576.385
52.8285	666.893	883.533	742.738	665.235	646.636	768.444	717.456	575.906
52.8912	666.915	884.17	743.6	666.048	646.987	767.457	716.124	575.705
52.9535	666.734	884.862	743.305	666.25	647.469	767.356	716.077	575.736
53.0164	666.98	884.759	743.24	666.328	647.992	768.13	715.997	575.047
53.0794	666.98	887.539	743.451	666.172	647.834	768.527	716.077	575.599
53.1417	666.717	888.63	743.321	666.453	648.822	767.854	716.238	575.567
53.2043	666.656	890.008	743.24	666.609	648.758	768.233	717.566	575.558
53.2669	665.879	890.232	742.187	667.171	648.343	767.758	717.247	575.645
53.3296	666.247	889.214	741.973	667.439	647.849	766.866	716.318	575.636
53.3922	666.225	887.899	740.658	667.311	648.185	767.972	716.895	575.617
53.4548	666.859	885.84	740.952	667.092	648.136	769.919	715.979	576.288
53.5174	667.979	886.347	741.843	667.876	648.694	771.993	715.195	576.122
53.5804	667.979	887.971	742.038	668.173	648.23	771.832	714.762	576.201
53.6431	668.554	887.813	742.705	669.202	648.151	772.691	714.954	576.141
53.706	669.329	888.125	742.624	669.046	647.748	771.583	714.665	576.859
53.7687	669.982	887.951	743.564	668.687	647.683	772.721	715.162	576.297
53.8313	669.554	890.615	743.58	668.811	647.985	772.769	715.225	576.74
53.8936	669.614	893.017	743.564	669.845	647.842	774.121	715.145	576.818
53.9566	669.268	891.72	744.345	669.626	647.284	772.456	715.098	577.512
54.0192	669.411	894.857	744.07	670.094	647.921	770.429	715.386	577.144
54.0818	669.757	895.478	744.491	670.094	647.856	767.529	715.802	577.113
54.1445	668.922	897.504	744.394	669.891	647.235	766.48	715.45	577.973
54.208	668.044	896.479	743.483	670.172	647.027	765.933	715.369	578.004
54.2706	667.352	895.874	744.2	669.969	646.82	767.529	715.017	578.322
54.3332	667.517	896.34	744.264	670.563	646.674	766.262	714.826	578.155
54.3961	667.72	896.985	744.264	670.407	646.674	763.562	714.97	578.598
54.4587	668.433	899.449	744.702	670.642	647.743	764.071	715.017	578.924
54.5216	668.843	899.915	744.264	671.348	647.6	765.783	715.242	578.124
54.5841	668.783	899.478	744.183	671.551	648.512	765.717	714.568	578.322
54.6477	668.433	898.648	743.142	671.239	648.538	765.719	715.195	578.538
54.711	668.291	897.57	743.191	671.645	648.044	767.133	715.611	579.798
54.7739	668.576	899.114	742.867	672.395	647.472	767.494	715.627	579.104
54.8362	668.394	898.612	743.272	672.961	647.615	766.209	714.856	579.026
54.8988	667.823	900.226	743.807	673.633	648.187	766.47	715.017	579.629
54.9615	668.394	899.72	743.843	673.633	648.892	765.783	715.355	579.123
55.0241	667.906	898.407	744.994	674.275	649.035	765.37	714.873	578.617
55.0873	667.966	896.711	744.345	674.951	647.901	764.944	715.372	578.064
55.1499	667.62	895.686	744.426	674.653	647.328	764.106	715.308	578.588
55.2125	667.866	896.879	744.864	675.624	647.472	764.041	715.66	578.39
55.275	668.416	896.793	745.221	675.78	647.743	764.879	715.804	578.469
55.3376	668.762	897.308	745.107	675.639	648.237	765.901	715.405	578.99
55.4001	669.865	897.725	745.529	675.752	648.986	768.529	715.901	578.635
55.4628	670.6	899.303	746.246	676.3	648.538	766.932	716.109	578.654
55.5251	670.722	898.959	745.448	676.801	648.839	769.535	716.445	579.05
55.5877	670.579	898.284	745.448	676.786	648.986	772.158	716.445	578.943
55.65	670.54	899.167	745.026	676.379	648.553	775.606	716.237	579.358
55.7126	670.847	899.674	744.961	676.739	648.345	775.143	716.301	579.031
55.7762	671.747	902.128	745.74	677.021	647.852	775.592	716.012	578.846
55.8388	672.175	902.542	745.61	677.854	647.995	774.977	715.788	579.076
55.9011	671.768	902.144	745.123	677.854	647.837	774.846	714.33	579.352
55.9637	671.443	903.098	744.523	677.083	648.409	774.776	715.033	579.798
56.026	671.646	902.336	744.75	677.021	648.553	775.47	715.308	579.735
56.0887	672.054	900.041	744.195	676.801	648.474	776.296	714.618	580.122
56.1517	673.158	897.282	743.969	676.989	649.129	776.741	714.601	580.675
56.214	673.526	893.974	743.677	677.13	649.336	778.756	714.41	580.2
56.2767	673.648	893.681	744.669	677.337	649.129	779.919	714.474	580.694
56.3396	674.016	894.179	744.945	677.337	648.632	779.386	714.634	581.2
56.4022	674.589	895.375	744.604	678.199	647.565	780.594	714.681	581.279
56.4649	674.918	897.557	744.195	678.466	648.202	780.165	714.665	580.785
56.5278	675.408	899.588	743.045	679.363	648.828	781.127	714.296	580.467
56.5902	675.143	901.15	742.915	680.053	648.986	779.237	714.936	580.772
56.6532	675.286	902.325	742.928	679.269	649.687	779.403	715.067	580.665
56.7158	676.002	903.648	742.847	678.877	650.468	781.223	714.585	581.25
56.7784	675.286	906.495	742.834	679.614	651.331	779.172	714.521	580.665
56.8407	675.143	909.381	741.778	679.316	651.905	777.733	715.339	580.955
56.9042	675.511	907.438	742.264	678.626	652.063	776.911	715.627	581.14
56.9665	674.939	907.335	742.069	679.112	651.712	775.505	716.06	581.587
57.0291	674.631	905.941	742.183	679.316	651.425	775.592	716.076	582.321
57.0918	674.223	904.95	741.762	679.096	651.006	775.509	716.012	582.601
57.1544	674.366	904.225	741.859	678.971	650.161	775.937	715.677	582.786
57.2176	674.591	903.774	740.933	679.583	650.462	774.087	716.029	582.666
57.2799	673.486	904.155	740.754	679.457	651.035	773.476	716.559	582.219
57.3429	673.425	902.747	740.43	679.661	650.284	774.75	716.237	582.311
57.4055	673.754	903.369	740.006	679.802	650.634	777.409	716.012	582.399
57.4684	674.061	905.261	739.585	680.229	650.649	779.11	716.559	581.877
57.5311	673.303	904.876	739.084	680.59	651.079	778.909	716.093	582.034
57.5943	672.957	906.06	739.294	681.076	651.509	778.415	715.949	581.785
57.6573	672.61	906.913	739.909	681.061	652.007	777.952	716.509	581.942
57.7198	672.896	907.507	740.819	680.59	651.588	777.125	716.64	582.297
57.7827	672.692	909.419	741.417	681.61	651.079	779.736	717.633	582.744
57.8454	672.774	909.521	740.721	682.257	649.479	778.677	718.113	582.634
57.9077	672.549	911.212	740.539	682.399	648.842	779.124	717.472	582.915
57.9703	672.549	911.035	740.038	682.399	648.842	779.967	718.164	583.39
58.0329	671.934	909.988	740.119	682.54	649.143	780.742	718.308	583.699
58.0956	672.549	908.11	740.93	682.132	648.439	778.803	718.58	583.497
58.1582	672.077	907.577	740.199	682.54	648.725	779.595	718.469	583.667
58.2212	671.934	908.725	739.989	682.901	649.301	781.801	717.552	583.589
58.2835	672.077	910.954	740.41	682.775	650.145	781.783	717.361	584.097
58.3462	672.445	907.889	740.688	683.184	650.367	781.469	716.881	584.342
58.4092	672.098	908.528	740.264	683.467	649.68	780.26	717.153	584.065
58.4721	671.244	909.37	740.636	683.58	649.759	777.793	717.072	584.253
58.5351	671.508	912.173	739.633	683.942	649.186	778.951	716.8	583.699
58.5977	672.101	912.35	739.488	684.209	648.21	778.737	716.961	583.571
58.661	672.651	909.39	739.795	684.492	647.571	778.042	716.189	583.649
58.7238	672.691	911.044	739.225	684.351	647.285	780.277	715.934	583.987
58.7866	672.508	911.258	739.031	684.099	647.206	778.822	715.579	584.217
58.8497	672.651	910.786	738.239	683.973	647.688	777.399	715.324	584.295
58.913	672.733	911.364	737.735	683.973	647.402	778.624	715.9	584.434
58.9756	672.651	910.621	738.045	684.318	647.752	778.126	715.293	585.266
59.0379	672.937	910.481	737.281	684.177	648.182	779.332	716.013	584.743
59.1011	672.937	910.215	736.861	685.293	648.754	777.697	715.373	584.295
59.164	673.715	911.824	736.68	685.01	649.551	777.863	715.581	584.356
59.2273	674.184	912.156	737.038	685.152	649.601	777.286	716.221	584.264
59.2896	673.919	912.978	737.119	686.115	648.961	776.42	716.56	584.466
59.3522	673.308	913.27	737.41	685.738	648.754	776.307	716.496	584.942
59.4148	673.165	913.229	737.49	686.383	648.911	775.73	716.48	585.224
59.4771	672.55	912.954	737.555	686.193	648.704	776.937	716.529	586.194
59.5402	672.285	913.792	736.711	686.241	647.86	778.406	716.448	585.298
59.6031	672.346	913.11	736.841	686.587	647.989	776.92	716.753	585.109
59.6654	672.489	915.782	737.555	686.65	648.976	776.456	716.157	584.85
59.7278	672.388	916.744	737.894	686.807	649.852	775.732	715.885	584.222
59.791	673.163	918.333	738.04	686.949	650.682	775.19	716.301	583.916
59.8539	672.899	917.057	738.819	686.666	650.682	775.059	716.689	583.934
59.9165	672.47	917.214	738.77	687.172	650.761	774.147	717.393	584.133
59.9794	672.47	916.518	739.497	686.838	650.267	775.001	717.873	584.211
60.0417	672.08	915.626	739.061	687.817	650.074	774.651	717.873	584.29
60.104	672.491	917.551	738.556	688.872	649.788	774.538	717.185	584.258
60.167	672.409	917.341	738.754	689.014	649.369	775.397	716.849	584.567
60.2299	672.899	919.086	737.959	689.092	647.85	777.299	716.622	585.467
60.2929	672.47	918.67	737.684	688.604	646.225	779.512	716.414	584.543
60.3564	672.206	919.16	737.49	688.541	646.432	777.299	716.014	584.82
60.419	671.734	919.56	737.555	687.926	646.578	775.397	715.934	585.186
60.482	672.573	919.173	737.119	688.242	646.004	773.777	716.158	585.315
60.5448	672.43	919.96	736.631	688.227	645.89	776.27	716.286	585.912
60.6074	672.101	918.344	735.726	687.896	645.112	775.903	716.798	585.634
60.6706	671.734	918.29	735.565	687.833	645.24	774.3	717.473	585.126
60.7329	671.551	918.167	735.485	688.447	645.476	774.844	717.329	584.899
60.7959	670.919	917.344	735.126	688.667	645.604	774.047	717.265	584.867
60.8588	670.88	918.864	735.565	689.427	645.826	774.987	718.017	584.359
60.922	670.184	916.485	734.819	688.935	646.097	776.275	718.453	584.252
60.9846	670.612	915.436	735.48	689.08	646.475	776.406	718.645	585.116
61.0469	670.387	917.118	736.419	689.852	645.54	775.727	718.806	585.485
61.1095	671.308	915.962	736.274	690.356	645.683	774.522	718.934	585.578
61.1721	670.612	915.683	735.786	690.766	644.902	776.043	718.098	584.825
61.2348	671.144	913.603	736.193	690.974	645.904	775.614	717.809	584.686
61.297	671.308	914.265	735.56	691.038	645.619	773.467	717.537	584.257
61.3596	670.429	913.759	735.786	690.277	645.968	773.104	717.554	584.27
61.4225	670.022	912.469	734.428	690.214	646.475	772.593	717.554	584.16
61.4847	669.205	911.179	734.267	690.386	646.14	771.52	717.57	584.054
61.5477	669.511	910.395	734.705	690.733	646.233	771.009	717.778	583.635
61.6103	669.287	910.797	734.218	691.557	646.79	770.89	718.194	583.809
61.6729	669.776	910.591	734.98	691.288	646.233	770.676	717.714	584.192
61.7359	669.939	911.063	735.496	691.714	645.18	769.427	717.65	583.883
61.7988	669.675	909.949	735.076	691.43	644.064	770.032	716.302	583.329
61.8617	668.901	909.288	734.443	691.21	643.145	770.332	716.718	584.04
61.9243	669.409	909.076	735.19	691.747	643.43	769.278	716.399	584.764
61.9869	669.737	909.807	734.625	692.508	642.86	767.864	714.988	584.331
62.0496	669.572	908.724	734.77	692.65	642.653	768.189	714.732	584.686
62.1119	668.474	909.073	735.399	692.493	643.416	768.616	714.668	584.764
62.1742	668.146	907.768	734.705	692.556	643.43	766.424	714.026	585.29
62.2375	667.618	910.295	735.06	693.109	643.701	767.838	713.403	585.194
62.3007	667.005	909.634	734.56	693.377	644.079	765.896	712.94	585.055
62.3636	665.787	908.744	734.69	693.713	644.988	767.114	712.713	585.809
62.4263	666.253	908.713	734.609	693.205	645.259	767.939	712.873	585.93
62.4892	665.214	909.795	735.109	693.347	645.687	767.588	712.924	585.596
62.5527	664.545	911.102	735.141	693.713	645.559	768.5	712.681	584.644
62.6149	664.666	911.102	734.588	693.504	645.13	767.309	712.186	584.492
62.6775	664.24	910.755	734.996	692.825	644.638	766.809	711.835	584.63
62.7399	664.666	910.373	734.996	693.314	644.353	766.466	711.497	584.861
62.8031	664.261	910.181	734.089	693.235	644.496	766.887	711.066	584.552
62.8654	664.606	908.978	734.218	692.952	645.002	767.031	712.043	584.311
62.9287	664.403	908.267	733.798	693.157	645.066	766.919	712.873	584.279
62.9919	665.296	908.021	733.428	693.284	645.43	767.143	713.113	583.697
63.0548	665.58	907.065	733.138	691.843	645.416	766.902	712.219	583.171
63.1171	665.723	909.362	732.457	692.037	644.574	766.55	711.385	583.14
63.1809	666.64	909.228	732.263	692.115	644.496	766.485	711.804	583.296
63.2445	667.067	910.168	732.537	692.257	643.459	766.151	712.73	583.189
63.3082	666.904	909.946	732.682	692.227	642.81	766.068	713.643	582.881
63.3712	666.965	911.076	732.134	692.779	642.889	764.908	714.203	582.189
63.4338	666.356	913.588	732.618	693.589	643.808	765.381	714.123	582.278
63.4965	666.437	913.433	732.859	693.257	644.029	764.509	714.091	581.972
63.5593	666.925	912.576	732.295	693.967	644.043	764.528	714.426	581.972
63.6217	667.352	912.562	731.808	694.55	643.074	762.77	714.011	582.001
63.6846	667.718	913.119	731.663	695.091	642.658	763.681	714.139	582.093
63.7475	667.576	911.619	732.455	694.629	642.024	763.922	713.643	581.448
63.8107	667.555	911.25	732.988	694.849	641.544	763.31	713.851	581.834
63.873	667.373	912.314	733.084	695.784	641.401	763.105	713.193	582.032
63.9354	666.722	911.48	731.94	696.258	641.337	763.375	713.065	581.664
63.9986	666.276	910.589	732.214	696.733	642.052	762.705	713.18	581.356
64.061	665.806	911.983	731.438	696.891	643.049	762.362	713.049	580.725
64.1233	666.029	911.475	732.101	697.021	643.242	762.548	713.42	581.338
64.186	665.197	913.357	730.841	697.638	643.256	762.258	712.921	581.387
64.2489	665.258	914.354	730.68	697.623	642.985	761.48	713.129	582.093
64.3119	665.339	914.111	729.984	698.05	642.558	761.306	712.714	582.074
64.3746	665.705	912.576	729.517	698.592	642.013	758.95	712.73	581.458
64.4369	665.786	912.354	730.065	698.623	641.287	758.438	713.001	581.599
64.4998	665.299	912.111	730.065	698.829	641.65	758.253	712.666	581.738
64.5627	666.213	911.272	730.434	699.398	642.067	759.942	712.091	581.784
64.6254	667.049	911.22	731.082	698.765	641.949	758.894	711.896	582.259
64.6882	666.64	911.342	731.066	698.971	642.223	759.061	711.465	582.153
64.7517	665.888	910.681	730.434	698.75	642.572	758.738	711.13	581.912
64.8145	666.112	911.446	730.016	698.556	642.013	758.188	711.13	581.816
64.8771	666.091	911.533	729.548	699.034	642.444	759.608	710.939	582.724
64.9397	667.577	910.994	728.419	699.731	642.092	758.678	710.441	582.706
65.0024	667.455	911.238	728.226	699.24	641.174	756.863	708.987	582.724
65.0656	666.437	909.634	727.804	699.319	639.968	754.955	708.78	582.278
65.1285	665.97	909.877	727.128	699.177	639.193	754.742	708.573	582.139
65.1908	665.767	908.692	727.771	699.559	639.762	756.454	708.908	582.476
65.2535	665.99	907.076	728.124	699.274	640.174	755.092	709.118	582.074
65.3165	665.439	908.991	728.285	699.083	640.605	755.205	708.764	582.6
65.3791	664.973	909.55	728.316	699.053	640.541	754.974	708.063	582.876
65.4415	664.709	908.608	727.962	699.386	639.983	754.758	707.633	583.937
65.5051	664.73	906.988	727.913	698.69	639.904	756.729	707.903	583.629
65.5683	664.567	905.685	728.331	699.596	640.253	756.626	707.569	583.352
65.6309	664.506	903.979	728.171	699.959	641.537	754.878	707.633	583.919
65.6938	664.321	906.326	728.46	700.435	641.601	754.775	707.426	583.182
65.7564	663.753	906.517	727.704	700.45	641.615	755.489	706.881	583.292
65.8196	663.529	905.334	727.347	700.45	641.458	752.945	706.945	582.894
65.8822	663.327	906.604	727.72	699.989	641.266	752.331	706.674	582.586
65.9448	663.327	908.434	727.427	700.195	641.266	753.601	706.754	582.387
66.0076	663.103	909.741	727.978	700.323	641.408	753.794	706.611	581.387
66.0702	662.536	909.219	728.491	700.053	641.408	753.951	705.987	581.278
66.1335	662.394	909.168	729.07	700.892	641.473	752.661	706.388	581.387
66.1967	662.678	910.998	729.347	700.416	641.487	752.468	706.834	582.356
66.26	662.475	908.086	729.07	699.874	641.437	751.896	707.057	582.327
66.3223	662.087	907.404	728.427	699.682	640.8	751.045	707.041	582.554
66.3861	662.819	908.571	728.282	700.109	639.897	751.045	707.104	582.568
66.449	663.529	907.249	728.073	699.697	639.563	750.66	706.77	582.249
66.5115	664.486	906.203	727.492	699.398	638.991	751.906	705.876	581.941
66.5747	664.486	905.941	727.64	699.525	638.991	752.015	705.255	581.894
66.6371	663.529	907.038	728.411	699.192	639.084	751.848	705.255	582.416
66.6997	663.529	907.595	727.818	698.829	639.418	751.089	704.969	582.816
66.7629	663.611	908.015	728.042	698.529	638.864	749.558	706.162	583.051
66.8252	662.881	907.384	727.48	697.971	637.962	748.406	706.723	582.345
66.8882	662.942	908.503	728.073	697.006	636.787	747.713	707.137	581.711
66.9512	663.307	908.274	727.203	696.864	636.489	747.482	706.914	581.309
67.0145	663.409	907.993	727.138	697.07	637.341	748.624	706.754	581.526
67.0777	663.409	908.744	727.267	696.991	637.341	748.097	706.467	582.051
67.1406	663.571	908.201	727.882	696.482	636.645	747.167	706.85	582.881
67.2033	664.18	906.874	728.027	697.088	636.567	748.033	706.914	582.65
67.2658	663.348	907.067	728.027	696.755	636.425	748.825	706.707	582.175
67.3282	663.43	907.501	727.898	697.309	636.362	747.48	706.369	581.392
67.3914	663.571	906.772	727.187	697.466	636.709	747.64	705.78	581.59
67.4549	662.879	905.62	727.138	697.593	637.327	748.406	705	582.622
67.5175	663.45	905.657	726.318	697.735	638.516	748.027	704.472	583.573
67.5807	663.592	907.344	725.768	697.593	638.182	748.411	704.456	583.79
67.6436	663.163	905.233	724.933	697.657	637.561	748.662	703.916	583.868
67.7061	663.386	905.565	724.709	696.661	636.851	748.913	703.963	583.899
67.7688	663.305	905.044	724.853	696.852	636.294	748.49	704.36	583.991
67.8319	663.531	903.34	725.046	696.615	636.373	748.662	704.09	583.374
67.8958	663.531	901.74	725.206	696.189	635.897	748.199	704.427	583.683
67.9586	664.281	900.976	724.709	696.268	635.408	747.923	705.318	584.226
68.0212	664.099	899.325	724.917	696.174	635.344	746.65	704.777	584.393
68.0835	663.754	900.383	725.046	696.458	635.975	746.311	703.867	584.961
68.1458	663.204	900.838	725.095	696.57	636.025	745.486	704.09	585.469
68.2084	662.738	902.02	724.758	696.331	635.897	745.53	703.963	585.639
68.2708	662.269	902.452	724.272	696.963	635.281	745.53	704.266	585.487
68.3331	662.006	901.703	724.453	697.027	635.628	745.717	704.536	585.469
68.3957	661.722	900.087	725.706	697.218	635.897	744.241	704.759	584.961
68.4588	662.127	899.67	726.48	697.569	636.387	744.325	705.876	585.33
