# Supplementary material for: AKT1 restricts the invasive capacity of head and neck carcinoma cells harboring a constitutively active PI3 kinase activity
Source: BMC Cancer. 2018 Mar 5;18:249. doi: 10.1186/s12885-018-4169-0 (PMC5836445; doi:10.1186/s12885-018-4169-0)
Supplement: Supplementary file 5 — CAL33-shControl cells untreated or treated with MK-2206 and CAL33-shAKT1.1 and 1.2 cells electrical resistance measurements. Raw output file of the ECIS measurement of resistance in MΩ at a frequency of 4000 Hz. (XLS 86 kb) [file 12885_2018_4169_MOESM5_ESM.xls]

## Sheet: 4000 Hz
Time (hrs)	shCont	shCont + MK	shAKT1.1	shAKT1.2	shCont	shCont + MK	shAKT1.1	shAKT1.2
0.00068472	320.061	329.06	342.393	358.548	306.426	322.225	339.027	359.629
0.0777836	319.973	328.971	342.397	358.376	306.633	322.191	338.608	359.425
0.141263	319.813	328.76	342.335	357.81	306.746	322.109	338.368	359.281
0.204391	319.827	328.665	342.236	357.609	306.803	322.045	338.163	359.178
0.267579	319.632	328.563	342.136	357.388	306.84	321.868	337.958	359.012
0.469275	341.702	346.771	353.476	372.073	318.202	330.948	342.816	368.841
0.532286	322.38	332.044	344.424	362.133	308.802	324.093	336.529	363.75
0.595384	325.682	333.258	346.62	365.023	311.064	326.691	338.318	366.475
0.65856	329.683	336.181	349.484	367.938	314.068	329.54	340.589	369.402
0.72174	333.067	338.523	351.148	368.286	315.705	331.123	342.381	369.657
0.784556	333.426	339.152	351.344	368.356	316.606	331.228	343.366	369.709
0.847454	334.776	339.538	351.5	368.406	317.12	331.222	343.979	369.893
0.910604	336.304	339.69	351.741	368.706	317.899	331.392	344.087	370.521
0.974001	337.889	339.639	351.71	369.014	317.961	331.535	344.325	371.139
1.03716	339.15	339.553	351.814	369.129	318.118	331.698	344.97	371.614
1.10066	340.367	339.48	352.005	369.504	318.384	331.739	345.495	372.272
1.16416	340.308	339.489	352.047	370.005	318.499	331.975	345.641	372.789
1.22726	340.939	339.56	352.025	370.463	318.751	331.905	345.986	373.07
1.29066	341.864	339.63	352.215	370.789	318.868	332.136	346.144	373.623
1.35382	341.655	339.741	352.047	371.235	319.117	332.274	346.435	374.032
1.41732	341.689	339.969	352.207	371.488	319.148	332.472	346.547	374.413
1.48079	341.698	340.18	352.42	371.838	319.233	332.828	346.658	374.795
1.54389	342.007	340.167	352.685	372.229	319.21	333.381	346.853	375.353
1.60698	341.998	340.303	352.793	372.571	319.037	333.663	346.936	375.58
1.67004	342.031	340.441	352.975	372.865	319.274	333.665	347.063	375.886
1.73292	342.085	340.557	353.112	373.278	319.284	333.758	347.153	376.331
1.79646	341.899	340.867	353.317	373.714	319.428	333.894	347.466	376.745
1.85959	341.694	340.948	353.57	374.023	319.685	333.812	347.733	376.821
1.92271	341.374	341.355	353.71	374.426	319.755	333.876	347.937	377.014
1.9858	341.466	341.238	353.804	374.756	319.769	334.178	348.134	377.624
2.0499	341.636	341.295	354.083	375.064	319.933	334.366	348.155	377.961
2.11311	341.81	341.431	354.359	375.468	320.135	334.627	348.29	378.494
2.17657	341.862	341.624	354.733	375.992	320.357	334.741	348.699	378.972
2.23998	342.288	342.05	354.893	376.626	320.639	335.19	348.857	379.484
2.30313	342.537	342.126	355.061	377.044	320.861	335.566	348.994	379.788
2.36624	342.864	342.34	355.223	377.689	321.137	335.681	349.248	380.266
2.42941	343.115	342.789	355.531	377.866	321.306	336.193	349.547	380.898
2.49282	343.6	342.865	355.913	378.239	321.755	336.861	349.965	381.664
2.55595	344.047	343.326	356.221	378.681	322.072	337.04	350.149	381.855
2.6191	344.667	343.734	356.455	379.317	322.574	337.511	350.219	382.484
2.68198	345.132	344.139	356.669	380.268	323.023	337.939	350.356	383.326
2.7454	345.973	344.623	356.869	380.881	323.528	338.315	350.515	383.948
2.80921	346.181	344.933	356.943	381.419	324.165	338.526	350.813	384.98
2.87302	347.14	345.734	357.091	382.318	324.562	339.112	351.001	385.747
2.9362	348.1	346.238	357.601	383.12	324.664	339.54	351.09	386.512
2.99904	348.528	346.723	358.049	384.262	325.268	340.358	351.115	387.583
3.06253	349.308	347.525	358.409	384.943	325.733	340.967	351.528	388.341
3.1257	350.799	347.912	358.909	385.793	326.257	341.437	351.78	389.519
3.1888	352.257	348.686	359.506	386.344	326.707	341.795	352.218	390.509
3.25197	353.556	348.943	359.889	386.92	327.452	342.287	352.584	391.71
3.31516	354.716	349.858	360.583	387.891	327.989	343.244	352.997	393.28
3.378	356.689	350.398	361.061	389.488	328.522	343.453	353.359	394.821
3.44136	358.392	350.55	361.894	390.797	329.315	344.42	354.071	395.76
3.50451	360.175	351.411	362.449	392.331	330.238	345.156	354.538	397.067
3.56812	361.601	351.937	363.283	393.619	331.128	345.954	355.249	398.752
3.63144	364.121	352.382	364.108	395.18	332.145	346.522	355.663	400.461
3.69487	365.727	352.952	364.515	396.504	333.372	346.923	356.332	401.595
3.75834	367.058	353.923	365.38	397.318	334.067	347.556	356.701	402.861
3.82178	368.711	353.937	366.385	398.325	334.763	348.463	357.464	403.488
3.88526	370.406	354.875	367.178	399.626	335.645	349.36	357.927	404.974
3.94877	371.975	355.5	368.082	400.706	336.592	350.033	358.806	406.782
4.0119	373.233	356.224	368.948	402.325	337.464	350.923	359.197	407.881
4.07471	375.121	356.881	369.735	403.454	338.317	351.725	360.052	409.616
4.13756	377.124	357.499	370.559	404.949	339.272	352.477	361.022	411.113
4.2007	379.282	358.246	371.396	406.1	340.25	353.039	361.441	413.126
4.26344	381.913	358.894	372.2	407.818	340.808	353.66	362.179	414.667
4.32662	383.124	359.534	372.71	408.512	341.242	353.998	363.085	416.224
4.39	385.227	360.478	373.648	410.477	342.413	354.513	363.803	417.275
4.45347	386.857	361.519	374.519	412.57	343.227	355.063	364.87	419.15
4.51738	388.775	362.471	375.837	413.608	344.547	356.49	365.937	420.651
4.58055	390.552	363.494	377.037	415.464	345.362	357.572	366.961	422.749
4.64337	392.52	364.296	378.357	416.97	346.355	358.007	368.032	424.882
4.70655	393.739	364.885	379.201	418.61	347.69	359.231	369.126	425.888
4.77033	396.554	365.612	380.405	420.078	349.067	359.965	370.175	427.596
4.83317	398.994	366.56	381.039	420.504	350.447	360.775	371.038	429.604
4.89631	401.674	367.235	382.724	421.205	351.668	361.422	372.087	432.227
4.95925	403.546	368.52	383.914	422.648	352.934	362.21	373.046	433.944
5.02246	405.124	369.58	385.093	423.251	354.178	362.908	374.121	435.012
5.08614	406.705	369.896	386.545	424.028	355.187	363.484	374.918	436.51
5.14931	409.275	371.163	388.042	425.67	355.912	364.22	376.136	437.7
5.21269	412.7	372.725	389.112	427.194	357.284	365.805	377.472	438.085
5.27569	415.83	373.798	390.083	429.018	358.094	366.816	379.165	438.901
5.33845	420.061	374.903	391.181	430.467	359.438	368.215	380.128	440.655
5.40158	421.418	375.89	392.42	431.796	360.516	369.515	381.516	443.143
5.46443	424.514	376.987	393.469	433.176	361.957	370.287	382.838	444.695
5.52754	426.878	378.38	394.326	435.386	363.223	371.042	384.442	445.943
5.59063	428.041	379.623	395.811	437.048	364.141	371.598	385.387	446.737
5.65407	430.436	380.723	397.127	438.056	364.924	371.707	386.38	448.113
5.71722	431.674	381.295	398.272	439.721	365.725	373.024	388.321	450.363
5.78033	434.763	381.623	399.864	440.101	367.164	374.286	389.936	451.619
5.84345	436.894	382.329	401.381	441.387	368.841	375.304	391.029	453.895
5.90658	440.141	382.272	402.708	444.474	370.653	375.64	392.265	455.947
5.96975	443.781	383.527	404.075	445.537	372.499	376.01	393.762	457.464
6.03322	446.359	384.929	405.013	446.701	373.967	376.856	395.049	459.573
6.09631	448.506	385.502	406.753	447.667	374.786	377.862	395.88	461.246
6.15933	450.038	386.498	408.62	449.723	377.283	378.495	397.073	461.789
6.22241	451.672	388.289	409.981	451.529	379.258	379.708	397.189	465.041
6.28552	452.895	390.908	411.39	452.445	379.924	379.98	398.311	464.059
6.34867	455.334	392.576	413.216	452.673	381.326	381.11	399.822	464.757
6.41179	457.181	393.083	414.943	453.588	382.758	381.897	401.523	465.118
6.47517	460	393.292	416.722	456.142	383.881	382.611	402.433	466.023
6.53797	462.211	393.6	417.864	458.11	385	383.308	403.683	465.843
6.60074	463.334	394.449	419.477	458.413	386.832	383.746	404.835	468.403
6.66384	463.416	395.163	421.289	458.843	388.34	384.426	406.108	468.299
6.72667	464.879	395.607	422.111	458.689	389.127	385.1	407.701	471.358
6.78986	465.849	395.984	423.429	459.2	390.274	386.737	409.512	472.787
6.85293	467.323	397.321	425.121	460.116	391.12	387.281	410.815	473.567
6.91635	470.302	398.089	425.648	460.782	392.678	386.833	411.879	476.014
6.97951	472.32	398.158	426.397	463.76	394.852	386.893	412.895	478.465
7.0424	473.792	399.736	426.949	464.81	396.062	387.466	414.394	477.81
7.10586	475.584	400.52	427.299	467.418	397.34	387.568	416.166	479.058
7.16963	477.877	401.446	427.573	469.198	399.345	388.917	418.186	479.549
7.23307	479.175	403.066	428.198	470.152	400.619	390.17	419.376	481.796
7.29616	479.888	404.031	429.521	470.952	402.132	390.912	421.868	481.871
7.35936	480.94	405.733	431.07	471.852	403.967	392.019	422.861	482.974
7.42281	482.472	406.171	432.172	472.447	405.758	392.744	423.992	485.885
7.48593	484.189	406.999	433.674	472.676	406.162	393.499	425.086	486.642
7.54879	485.512	407.22	435.528	473.939	406.777	393.623	427.271	487.581
7.61193	486.994	408.012	436.33	475.79	408.251	393.534	428.494	487.208
7.67511	487.635	408.609	437.309	475.575	409.973	393.4	429.868	486.91
7.73824	488.641	410.869	438.341	477.178	411.042	394.379	430.479	488.623
7.80168	490.523	412.012	440.126	479.095	411.865	396.144	432.022	489.705
7.86478	492.97	414.029	441.033	479.189	412.907	397.941	432.956	489.673
7.92793	494.645	414.906	441.46	480.225	413.673	398.114	433.676	490.512
7.99132	497.843	415.906	442.644	480.927	414.198	398.942	434.238	492.539
8.05448	498.403	417.096	443.852	480.484	414.597	400.068	435.6	493.03
8.11796	500.273	417.246	445.847	481.81	415.52	401.14	436.827	495.349
8.18087	501.876	417.776	447.542	481.762	416.86	402.263	438.083	496.185
8.24401	503.802	417.703	449.14	482.539	418.102	402.561	439.084	498.11
8.30707	505.116	418.8	451.552	483.054	418.973	402.519	441.144	499.812
8.37015	505.222	419.241	452.643	484.353	420.364	402.886	442.738	501.738
8.4331	507.175	420.525	453.634	484.952	420.692	402.453	443.866	503.804
8.49621	509.053	421.09	454.699	485.522	421.089	403.157	444.547	504.573
8.55963	510.074	422.353	455.819	486.17	422.305	404.885	445.497	505.962
8.62311	512.146	423.512	457.142	486.773	423.226	405.614	446.861	506.805
8.6859	514.432	425.815	457.775	486.117	423.429	406.861	448.161	509.64
8.74901	517.43	427.206	458.921	487.601	423.876	406.72	448.98	510.586
8.81212	518.939	428.469	459.634	487.645	424.546	408.212	451.345	511.17
8.87554	521.154	430.033	460.578	490.455	425.167	409.928	453.268	508.971
8.93843	523.836	431.121	460.73	491.143	426.535	410.473	454.817	509.933
9.00186	526.412	431.6	461.244	491.905	426.96	411.26	456.477	511.576
9.06492	528.284	432.69	462.624	493.663	427.985	413.207	457.138	512.302
9.128	529.484	432.748	463.311	495.047	428.959	414.171	458.808	511.856
9.19113	531.722	433.588	464.925	495.383	429.461	414.228	460.951	512.939
9.25422	533.3	434.046	465.516	497.741	430.038	415.262	461.914	514.385
9.31743	534.135	433.669	466.024	499.058	431.987	416.109	462.314	516.207
9.3806	534.309	433.118	466.535	499.969	432.617	416.207	463.495	516.976
9.44368	533.315	433.854	467.303	500.825	433.569	417.271	464.535	517.83
9.5074	534.594	433.737	467.532	500.789	434.372	417.421	465.788	517.931
9.57054	536.838	434.477	468.527	502.058	435.375	418.359	466.536	518.908
9.63375	536.585	434.867	469.656	505.22	437.234	419.796	467.93	519.169
9.69684	536.57	434.815	470.211	505.586	438.189	420.788	470.167	520.392
9.76001	537.354	435.682	471.68	506.009	439.17	422.074	472.098	523.411
9.82349	539.998	435.78	472.175	506.163	439.976	421.947	473.506	523.869
9.88687	539.385	436.495	472.369	507.417	441.538	423.286	474.098	525.718
9.95078	539.139	436.391	473.495	507.318	442.674	425.301	475.216	527.934
10.0136	539.504	436.855	473.927	508.758	444.217	426.05	476.535	529.942
10.0767	539.69	437.9	474.283	508.901	444.999	426.871	477.848	530.213
10.1402	542.159	438.185	476.715	509.111	446.517	426.376	477.346	530.221
10.2037	546.037	438.393	476.416	511.071	446.971	427.346	477.935	530.008
10.2668	547.898	438.976	477.187	511.826	447.937	427.444	479.376	531.157
10.33	550.181	439.825	477.594	514.192	449.587	428.541	480.872	532.806
10.3931	551.654	441.601	478.731	515.725	450.858	428.892	481.769	534.686
10.4563	552.872	442.207	481.035	516.385	452.154	429.567	480.779	535.784
10.5194	554.521	445.105	481.947	516.421	453.53	430.815	480.682	537.602
10.5829	555.441	445.694	482.768	516.99	454.856	431.316	481.511	537.58
10.6461	557.249	447.547	484.076	517.858	455.973	431.693	481.279	540.151
10.7095	556.604	447.59	483.855	518.498	457.15	432.491	482.196	541.409
10.7728	556.345	447.55	483.906	520.788	457.302	432.844	482.758	542.631
10.8359	559.168	447.841	483.716	521.984	456.456	432.018	483.687	544.629
10.8994	561.831	447.478	484.332	523.259	457.736	432.369	485.398	547.27
10.9628	561.415	448.858	485.003	524.008	457.088	432.871	486.311	548.602
11.0256	563.25	449.351	485.248	523.745	458.877	435.278	485.182	549.478
11.0889	563.142	451.52	485.194	525.177	460.415	435.277	484.969	549.269
11.1522	562.039	454.425	486.697	525.05	461.643	436.18	484.881	548.27
11.2153	563.58	456.312	487.653	524.148	462.317	436.832	484.43	547.737
11.2785	563.677	457.45	487.804	525.506	462.777	438.792	484.315	549.199
11.342	564.24	457.684	487.804	526.952	464.291	439.977	484.831	550.529
11.4051	564.025	459.433	487.851	528.429	464.075	441.514	485.277	551.851
11.4689	565.458	461.548	487.927	529.561	465.127	442.169	485.545	553.619
11.5323	565.803	462.425	489.258	531.568	465.535	442.218	486.584	556.193
11.5953	565.841	462.352	491.354	533.163	466.659	443.254	486.128	556.696
11.6585	567.295	462.564	491.466	534.018	467.555	444.973	486.239	554.867
11.7216	569.037	462.228	492.124	533.461	468.886	447.047	488.514	556.06
11.7848	569.849	463.082	494.242	535.974	470.507	448.894	489.109	555.24
11.8476	571.08	461.9	494.394	539.502	473.222	448.614	489.221	557.9
11.9114	573.238	462.556	494.387	541.349	473.378	449.255	489.029	558.194
11.9745	577.788	463.826	494.526	543.147	477.134	449.329	488.298	559.979
12.0378	579.352	463.591	494.047	544.579	478.843	449.198	488.83	563.688
12.1013	578.893	464.447	493.209	547.402	480.004	449.86	490.398	563.798
12.1646	578.023	466.213	493.1	547.072	480.022	450.116	490.201	565.263
12.2284	578.312	467.518	493.389	547.25	481.58	451.311	491.19	565.863
12.2912	580.375	468.274	494.721	548.064	481.913	451.819	492.389	564.902
12.3543	580.992	467.522	495.58	548.038	482.037	452.81	492.162	566.996
12.4171	581.654	467.839	495.251	546.613	483.538	454.543	492.745	568.188
12.4802	583.076	470.805	495.011	547.29	484.54	455.18	494.759	568.433
12.5434	584.025	470.861	494.743	547.612	484.953	454.888	496.404	567.646
12.6069	584.872	471.642	495.445	548.329	486.075	455.757	496.369	565.982
12.67	584.575	472.608	496.862	550.173	487.549	456.09	496.341	566.473
12.7334	584.57	473.68	497.79	553.285	488.98	456.697	498.133	568.774
12.7965	585.18	474.802	499.024	553.705	490.945	457.54	499.419	571.47
12.8596	585.46	476.085	500.97	553.949	492.669	457.082	501.099	572.813
12.9228	587.555	477.261	501.343	554.796	493.472	458.18	500.973	572.159
12.9859	588.873	477.211	502.019	555.255	495.01	459.118	501.838	572.585
13.0488	589.634	477.5	502.986	557.997	496.45	460.111	503.386	574.402
13.1119	589.969	478.992	503.811	558.34	497.612	460.904	504.439	577.981
13.1751	590.693	479.358	503.636	559.503	498.209	461.132	507.19	579.711
13.2385	591.356	478.625	502.777	559.562	499.667	460.545	508.905	579.846
13.3017	590.925	478.311	501.208	559.327	498.949	461.056	509.687	582.181
13.3645	590.134	478.781	501.843	559.785	499.875	463.196	511.275	584.416
13.4276	588.907	479.778	502.361	559.667	501.009	464.707	511.278	587.529
13.4912	589.306	480.067	500.226	560.626	501.581	464.52	511.393	590.852
13.5541	588.755	481.403	499.247	561.907	502.227	464.08	510.931	592.417
13.6175	587.281	481.141	499.694	562.804	501.759	465.059	512.145	591.653
13.6807	586.978	481.535	501.016	563.35	502.612	464.908	513.39	591.686
13.7438	586.759	482.928	501.289	562.505	503.152	467.85	513.377	594.481
13.8069	585.919	486.43	503.093	562.106	503.758	470.179	513.521	596.105
13.8703	587.733	487.537	504.34	563.017	504.262	470.87	511.34	596.671
13.9335	588.135	488.513	503.385	563.095	506.075	470.119	510.703	596.624
13.9967	587.334	488.934	502.293	563.564	506.352	469.504	510.068	596.46
14.0599	587.154	488.168	502.33	564.034	506.373	469.937	509.967	599.77
14.123	586.366	489.567	501.454	565.525	507.597	471.323	508.484	601.435
14.1862	585.612	490.864	502.621	567.703	506.437	470.199	508.482	601.678
14.2491	586.2	490.491	504.085	568.654	505.881	469.799	510.025	599.858
14.3119	584.56	488.983	504.358	569.212	505.749	470.689	509.838	598.874
14.3751	585.148	489.301	505.071	571.939	505.167	471.572	512.538	598.6
14.4379	585.446	490.253	505.091	573.528	505.409	474.853	512.495	601.597
14.5013	586.053	491.467	505.233	574.768	505.417	474.865	512.551	601.88
14.5645	586.584	492.927	504.961	575.447	506.951	474.373	513.808	605.47
14.6276	584.99	494.012	505.555	575.356	507.826	475.562	512.711	606.202
14.6911	585.715	495.603	505.752	576.875	506.215	476.7	512.506	604.493
14.7548	586.278	496.374	505.811	579.256	505.18	475.913	513.864	605.2
14.8179	586.436	495.656	506.505	579.965	506.049	478.226	514.588	605.951
14.8814	587.044	495.338	505.784	582.055	506.618	479.265	514.152	609.635
14.9451	586.614	498.284	506.807	582.801	507.068	478.894	513.963	610.84
15.0083	587.711	501.458	507.24	583.273	507.59	479.006	514.296	611.325
15.0712	588.883	502.044	506.873	584.738	507.067	478.224	515.266	610.611
15.1346	587.654	503.267	508.129	583.787	507.643	478.519	516.508	611.673
15.1975	587.423	502.836	509.226	582.703	507.981	478.138	518.419	613.537
15.2604	586.932	503.423	511.4	583.443	508.801	478.712	519.506	614.915
15.3235	588.508	504.044	511.644	583.099	509.759	479.639	520.346	616.291
15.387	589.014	504.738	510.959	584.222	510.19	479.847	519.475	617.878
15.4498	588.393	504.732	510.873	586.157	509.996	479.382	519.356	619.119
15.5127	588.856	505.538	510.9	586.036	508.64	481.804	519.328	618.57
15.5759	587.938	504.995	509.831	586.977	509.275	483.003	519.777	617.005
15.6395	587.299	505.64	510.498	589.051	508.072	483.846	520.837	619.795
15.7027	586.059	506.793	510.895	590.615	509.963	483.443	520.37	619.06
15.7661	584.981	506.364	509.711	590.91	512.133	483.497	520.803	618.071
15.8293	585.162	506.436	509.409	590.676	512.117	484.529	521.471	616.458
15.8922	586.046	505.813	510.746	590.713	511.777	485.503	520.947	614.609
15.9553	587.778	506.854	510.679	593.163	511.757	486.663	521.341	616.362
16.0188	588.343	507.179	510.681	594.671	510.833	487.577	521.409	618.119
16.0819	587.894	505.277	512.461	596.265	510.719	486.672	520.565	617.365
16.1454	586.926	505.877	512.845	595.962	511.158	487.954	518.341	617.693
16.2085	586.907	506.739	512.497	597.092	510.339	488.144	518.225	616.174
16.2717	586.741	506.901	511.067	598.687	509.156	488.549	519.296	615.503
16.3345	585.218	506.097	511.972	599.01	508.999	489.581	519.601	615.782
16.3977	584.602	505.053	513.61	598.142	509.034	491.964	519.57	615.281
16.4614	582.952	505.805	513.524	596.256	509.13	491.91	520.879	612.796
16.5244	583.434	507.626	512.225	597.913	507.961	491.237	520.588	612.655
16.5879	583.005	508.915	511.444	595.564	507.522	492.24	520.399	613.188
16.6507	582.031	507.196	511.658	596.419	507.791	491.833	520.735	612.28
16.7145	581.829	508.42	510.9	596.759	508.678	493.286	522.06	612.764
16.7779	581.898	509.442	511.602	599.502	509.355	493.34	521.984	615.612
16.8413	582.188	510.566	513.145	600.554	508.875	493.331	522.052	616.096
16.9047	582.821	511.239	514.747	601.145	508.257	494.384	522.281	615.47
16.9679	583.02	513.67	515.691	601.875	508.514	494.461	521.468	613.702
17.0311	582.881	512.556	515.65	600.666	507.601	495.192	521.077	612.264
17.0938	584.313	512.008	516.775	600.559	508.569	495.707	520.341	613.483
17.1569	584.578	512.205	516.18	598.115	508.908	495.583	519.96	612.312
17.2201	583.348	513.858	514.19	598.254	509.679	496.129	520.252	612.656
17.2832	582.518	516.471	513.295	597.669	510.31	498.113	521.31	614.296
17.3463	583.293	517.043	513.191	599.044	508.414	501.124	523.314	614.36
17.4101	583.479	520.475	515.179	598.549	508.572	503.762	522.501	614.484
17.4733	582.684	520.361	515.453	598.999	506.443	502.815	522.672	614.297
17.5364	582.015	521.332	515.009	597.068	505.817	503.811	522.294	613.013
17.6001	582.14	519.672	514.34	596.508	505.479	505.155	523.247	610.08
17.6632	581.2	520.804	514.723	597.514	504.832	505.616	523.245	608.63
17.727	580.145	519.737	515.155	599.264	504.946	506.085	523.785	610.486
17.7902	578.924	520.081	514.271	600.534	504.449	506.294	524.644	609.722
17.8534	580.153	522.035	514.921	602.832	504.112	505.582	525.395	609.58
17.9165	581.509	523.939	513.497	603.404	502.608	505.646	524.768	609.582
17.9797	580.712	525.324	513.148	603.856	504.056	508.01	523.512	608.722
18.043	581.832	524.008	514.552	604.756	504.563	507.004	524.776	609.94
18.1061	580.592	524.247	516.386	605.643	505.191	508.143	525.839	609.551
18.1696	579.454	523.028	518.015	605.955	504.304	509.995	526.694	610.783
18.2324	579.376	522.251	518.977	605.83	504.424	511.313	526.94	609.392
18.2956	579.021	520.987	517.767	606.264	505.164	510.213	526.635	609.628
18.3591	578.562	521.131	516.163	606.047	506.26	509.238	525.473	608.645
18.4222	578.829	520.1	516.454	603.296	506.365	509.106	524.973	608.443
18.4854	580.467	518.765	518.274	603.109	506.607	508.417	525.864	607.37
18.5485	579.345	519.088	517.974	602.132	506.682	507.61	526.661	606.014
18.6113	579.298	520.363	517.423	600.629	507.189	507.325	528.214	606.388
18.6745	579.363	521.286	518.681	600.352	506.243	506.491	529.022	609.439
18.7379	579.105	522.411	520.48	601.125	505.41	506.402	530.402	610.343
18.8012	578.649	523.53	519.814	599.562	506.412	506.86	529.277	608.709
18.8643	577.472	524.499	517.881	600.534	507.856	507.686	529.186	607.711
18.9273	577.62	525.889	517.418	602.051	509.15	506.437	528.231	605.628
18.9905	579.298	525.829	519.73	603.803	508.843	508.732	528.01	605.516
19.054	579.707	524.369	519.247	603.293	508.025	509.804	528.458	604.6
19.1172	579.941	526.362	518.528	604.781	507.238	510.179	528.673	608.191
19.1803	580.659	527.093	518.84	605.527	506.92	507.298	529.626	608.129
19.2431	579.707	527.435	520.206	606.008	506.937	509.23	529.223	606.68
19.3063	579.555	528.254	519.587	604.765	507.819	509.601	529.454	605.111
19.3697	577.747	528.665	518.263	602.078	509.395	509.17	527.771	605.624
19.4329	576.319	530.294	516.821	600.873	510.682	508.438	525.881	607.724
19.4967	576.178	530.034	516.095	600.667	510.484	509.746	526.011	605.13
19.5602	577.344	530.034	516.797	601.705	509.32	511.56	526.353	604.803
19.6237	577.237	530.066	516.591	600.759	508.242	512.307	525.738	605.887
19.6869	577.333	531.406	516.958	600.824	507.771	512.781	525.257	605.886
19.7498	578.065	533.629	516.408	601.828	508.747	514.465	525.614	605.763
19.8129	577.807	535.162	516.617	601.566	512.09	515.346	524.853	606.524
19.8767	578.529	534.908	516.153	600.561	514.63	517.6	527.058	604.472
19.9399	578.281	536.055	514.305	599.661	515.648	518.015	526.797	603.108
20.003	579.034	535.026	514.86	597.295	516.024	518.203	525.136	602.286
