# Supplementary material for: AKT1 restricts the invasive capacity of head and neck carcinoma cells harboring a constitutively active PI3 kinase activity
Source: BMC Cancer. 2018 Mar 5;18:249. doi: 10.1186/s12885-018-4169-0 (PMC5836445; doi:10.1186/s12885-018-4169-0)
Supplement: Supplementary file 6 — Detroit562 and CAL27 cells untreated or treated with MK-2206 electrical resistance measurements. Raw output file of the ECIS measurement of resistance in MΩ at a frequency of 4000 Hz. (XLS 1380 kb) [file 12885_2018_4169_MOESM6_ESM.xls]

## Sheet: Details
[ECIS_Parameters]
Filename	V:\BOULOT\EXPERIMENTS\PROJET EMT\ECIS\cal27 detroit 070716.abp
Version	1.2.187.0 PC
FileType	CSV
ExportVersion	1.2.186.0 PC
Instrument	Z-Theta
SerialNum	65535
WellNum	16
Date	2016-07-07	10:59:15
DateNum	736518
TimeNum	39555
ExptType	MFT
ArrayHolderA	8W10E
MiniArrayFormat	0
TimeInterval	80
Wells	1	2	3	4	5	6	7	8
Frequency	62.5	125	250	500	1000	2000	4000	8000	16000	32000	64000

## Sheet: Comments
<New Experiment>
Electrode Stabilize at: 07-Jul-2016 10:52:01
Electrodes, A1, A2, A3, A4, A5, A6, A7, A8
Filename: C:\ECISData\cal27 detroit 070716.abp
Start Time-Series at: 07-Jul-2016 10:59:15
Frequency (Hz), 62.5, 125, 250, 500, 1000, 2000, 4000, 8000, 16000, 32000, 64000
Wells, A1, A2, A3, A4, A5, A6, A7, A8
<Expt Number> 40
<Pause Start> Time: 1.0587217
Well check at: 07-Jul-2016 12:08:05
Frequency (Hz), 4000
Well, Z (ohms), R (ohms), C (nF)
A1, 958, 352, 44.6
A2, 1009, 379, 42.6
A3, 1014, 392, 42.6
A4, 1028, 413, 42.3
A5, 900, 344, 47.8
A6, 920, 360, 47.0
A7, 951, 381, 45.6
A8, 971, 404, 45.1
Auto-Detect Array Type A: 8W10E
A: 8W10E
<Pause End> Time: 1.15266
<ExptSummary>
</ExptSummary>
<Do not edit above this line!>

## Sheet: 62.5 Hz
Time (hrs)	A1 Z	A2 Z	A3 Z	A4 Z	A5 Z	A6 Z	A7 Z	A8 Z	A1 R	A2 R	A3 R	A4 R	A5 R	A6 R	A7 R	A8 R	A1 C	A2 C	A3 C	A4 C	A5 C	A6 C	A7 C	A8 C
0.00068472	42012.4	42839.1	42104.5	42039.1	39894.8	40286.6	41011.1	40974.3	7428.28	8730.49	8497.35	8378.3	6729.05	7261.31	7633.96	7449.82	61.5828	60.7171	61.7505	61.8141	64.7576	64.2615	63.197	63.2016
0.0392122	42285	43080.3	42710.9	42626.3	40091.8	40647.2	41061.8	41265.2	7511.87	8443.96	8335.74	8397.92	6795.74	7402.33	7355.87	7571.24	61.1952	60.2793	60.7904	60.9339	64.4488	63.7137	63.0354	62.7758
0.0707417	42451.1	43325.1	42958.6	42828.9	40173.3	40789.2	41234.1	41467.7	7379.68	8327.63	8194.65	8350.2	6697.68	7260.29	7233.98	7454.96	60.9136	59.8929	60.3864	60.6203	64.287	63.4434	62.7296	62.4258
0.102245	42559.9	43569.9	43185.4	43007.3	40212.4	40864.6	41330.8	41570.3	7337.32	8240.72	8149.49	8270.36	6600.4	7164.28	7174.37	7319.29	60.7423	59.5201	60.045	60.3366	64.1963	63.2953	62.5619	62.2294
0.133792	42653.5	43715	43263.9	43155.3	40221.3	40961.4	41436.5	41679.1	7256.77	8178.46	8066.49	8197.03	6518.72	7109.58	7068.88	7261.26	60.5847	59.2988	59.9098	60.1015	64.1599	63.126	62.3693	62.0462
0.165321	42653.3	43802.6	43436.2	43221.6	40215.2	40961.2	41469.7	41678.9	7159.83	8118.36	8009.5	8111.91	6492.78	7058.83	7027.51	7188.12	60.5611	59.1603	59.6486	59.9827	64.163	63.1122	62.307	62.027
0.196816	42686.4	43893	43463.2	43339.4	40224.2	41012.5	41493.6	41766.4	7081.67	8004.2	7938.43	8036.1	6444.33	6983.09	6898.76	7095.6	60.4937	59.0049	59.5917	59.7935	64.1356	63.0104	62.2366	61.8689
0.228319	42762	43944.4	43532.7	43354.4	40254.4	41021.4	41532.9	41778.4	7019.22	7972.91	7879.49	7967.47	6399.27	6904.14	6883.9	7028.62	60.369	58.9257	59.4782	59.7541	64.0744	62.9752	62.1723	61.8334
0.259814	42728.5	43986.4	43626.3	43451	40263.4	41027.4	41523.6	41748	6956.25	7858.22	7797.68	7895.89	6350.73	6850.07	6787.94	6988.96	60.4026	58.8389	59.3257	59.598	64.0472	62.9515	62.1623	61.8695
0.291322	42764.6	43983.3	43662.3	43481.2	40232.9	41024.3	41556.7	41750.9	6869.35	7825.92	7718.66	7865.59	6258.44	6836.84	6711.8	6929.07	60.3298	58.8353	59.2554	59.5475	64.0734	62.9528	62.0924	61.8499
0.322838	42779.8	44046.8	43683.4	43535.4	40272.3	41030.1	41562.7	41793.2	6876.23	7782.82	7663.85	7776.79	6272.98	6731.83	6678.4	6897.3	60.3095	58.7373	59.2124	59.4483	64.0128	62.9163	62.0749	61.7776
0.354316	42779.5	44067.8	43743.8	43541.4	40272.2	41030.1	41614.1	41780.9	6774.43	7713.85	7615.9	7750.93	6231.29	6740.32	6665.23	6800.24	60.2863	58.6917	59.1164	59.4333	64.0024	62.9184	61.993	61.7721
0.385815	42818.7	44064.6	43734.7	43592.7	40290.3	41008.7	41610.9	41832.3	6723.13	7676.93	7609.79	7688.23	6179.89	6668.95	6574.33	6778.44	60.218	58.6871	59.1276	59.3456	63.9602	62.9337	61.9759	61.6888
0.417288	42855.1	44064.5	43786.1	43592.4	40365.9	41051	41668.4	41844.3	6733.34	7617.79	7578.16	7589.26	6162.38	6603.75	6574.9	6732.81	60.168	58.6733	59.0484	59.3216	63.8331	62.8506	61.8882	61.6594
0.4488	42839.9	44097.7	43797.9	43607.6	40341.7	41029.8	41644.1	41801.9	6695.46	7582.63	7480.78	7587.43	6133.57	6579.08	6510.69	6687	60.1813	58.6195	59.0087	59.2999	63.8653	62.8778	61.91	61.7126
0.480286	42863.9	44121.6	43858.3	43619.5	40402.1	41063.1	41659.1	41868.3	6606.09	7495.71	7459.52	7522.01	6075.91	6580.23	6469.96	6663.12	60.1268	58.5663	58.9199	59.2673	63.7535	62.8258	61.8774	61.6063
0.511824	42869.9	44136.8	43885.6	43692.1	40408.1	41099.2	41707.5	41828.9	6575.96	7493.75	7450.62	7512.12	6055.9	6505.32	6464.61	6622.16	60.1116	58.5452	58.8802	59.1634	63.7389	62.7504	61.8026	61.656
0.543332	42891	44124.6	43909.7	43704	40441.5	41071.9	41752.9	41850	6539.27	7455.21	7413.95	7432.98	6086.1	6479.71	6445.8	6564.91	60.0733	58.5529	58.8384	59.1279	63.6924	62.7868	61.7293	61.6106
0.574831	42906.1	44121.4	43933.7	43691.9	40477.7	41087	41773.9	41889.4	6519.38	7395.42	7363.61	7426.39	6066.46	6460.86	6366.91	6584.17	60.0473	58.5435	58.7935	59.1432	63.6293	62.7585	61.6792	61.5557
0.606382	42927.3	44160.7	43915.5	43734	40541.3	41099.1	41770.8	41910.5	6522.65	7397.53	7337.84	7352.34	6042.5	6437.26	6336.16	6557.17	60.0176	58.4903	58.8126	59.0672	63.5215	62.7338	61.6768	61.5175
0.637829	42948.3	44199.9	43942.7	43785.5	40559.4	41153.5	41813.1	41919.5	6459.16	7353.95	7324.28	7352.04	6032.63	6428.86	6303.69	6523.89	59.9738	58.4271	58.7721	58.9957	63.4901	62.6466	61.6055	61.4962
0.669297	43014.9	44202.8	43966.8	43752.1	40556.3	41162.5	41810.1	41958.8	6460.39	7299.63	7273.83	7301.17	6002.76	6353.59	6307.56	6486.65	59.8791	58.4109	58.7275	59.0302	63.488	62.6145	61.611	61.4286
0.700818	43021	44184.7	44027.3	43821.6	40592.6	41156.4	41867.6	41928.4	6470.23	7301.17	7252.1	7290.28	5982.96	6373.95	6316.34	6451.52	59.8726	58.4359	58.6397	58.9313	63.4252	62.6288	61.5264	61.4659
0.732326	43069.2	44220.9	44018.1	43842.7	40677.4	41165.4	41916	41955.6	6406.19	7234.09	7232.38	7253.06	5957.66	6328.49	6280.31	6416.66	59.7904	58.3718	58.6477	58.8937	63.2843	62.6039	61.4456	61.4172
0.763825	43096.5	44208.8	44081.7	43873.1	40689.4	41244.1	41900.8	41985.8	6387.97	7227.52	7256.62	7280.81	5921.49	6323.65	6234.6	6382.21	59.7479	58.3868	58.5662	58.8581	63.2568	62.4804	61.4582	61.3641
0.795294	43126.7	44220.9	44102.7	43854.8	40734.8	41259.2	41961.2	42001	6379.1	7229.52	7178.07	7246.02	5919.73	6313.18	6208.92	6397.59	59.7032	58.3708	58.52	58.8754	63.1844	62.4545	61.362	61.3449
0.826749	43156.9	44296.5	44108.8	43927.3	40789.3	41271.3	41958.2	42076.5	6361.27	7214.55	7201.87	7199.12	5948.9	6293.68	6217.17	6352.6	59.6568	58.2652	58.517	58.7649	63.1048	62.4312	61.3683	61.2219
0.858266	43159.8	44284.2	44175.3	43948.5	40813.4	41262.1	41994.6	42094.7	6321.45	7157.59	7148.91	7198.09	5905.92	6228.16	6222.62	6337.93	59.6444	58.2693	58.4149	58.7356	63.0568	62.43	61.3152	61.1917
0.889739	43159.8	44287.2	44190.3	43948.5	40852.9	41274.2	42064.1	42115.8	6312.51	7158.09	7133.11	7202.63	5932.87	6230.01	6206.91	6306.25	59.6425	58.2653	58.391	58.7366	63.0008	62.4117	61.208	61.1532
0.921199	43229.4	44320.5	44208.5	43960.5	40895.2	41304.4	42094.4	42149	6304.89	7131.45	7122.36	7150.1	5900.94	6200.41	6207.07	6289.46	59.5429	58.2146	58.364	58.7083	62.927	62.3581	61.1631	61.1001
0.952694	43226.4	44390.1	44287.2	43996.7	40913.3	41362	42112.4	42136.9	6299.97	7147.38	7148.93	7124.22	5865.41	6234.86	6144.29	6305.09	59.5461	58.1243	58.2633	58.6529	62.8906	62.2773	61.1227	61.1216
0.984206	43299	44414.2	44281	44054.2	40925.4	41386.1	42142.7	42197.4	6319.67	7119.16	7097.55	7106.31	5901.12	6178.52	6131.3	6261.79	59.4481	58.0858	58.2605	58.5704	62.8795	62.2272	61.075	61.0225
1.01567	43320.2	44438.3	44359.8	44108.6	40973.9	41361.9	42160.8	42245.9	6318.31	7090.9	7128.67	7119.76	5903.94	6183.43	6120.86	6290.96	59.4181	58.0474	58.1611	58.4991	62.8042	62.2656	61.046	60.9572
1.15389	44184	45185.3	45127.9	45584.6	41419.9	41904.8	42850.7	42751.5	6326.88	6968.44	7029.54	7007.23	5679.04	5991.99	6071.25	6387.13	58.2336	57.0388	57.1253	56.5346	62.0657	61.3991	60.0324	60.2408
1.18883	43728.5	44855.4	44601.5	45000.7	41291.3	41812.6	42656.9	42479	6219.97	6935.5	7015.75	6962.91	5667.59	6026.32	6025.74	6365.72	58.8321	57.4618	57.8137	57.2773	62.2604	61.5448	60.3014	60.6314
1.22035	43622.5	44713.1	44314.1	44776.9	41264.1	41800.5	42545	42224.8	6182.08	6862.3	7006.66	6964.91	5740.88	6050.56	6067.08	6340.27	58.9705	57.6344	58.1963	57.5712	62.3177	61.5682	60.4718	60.9993
1.25187	43622.6	44664.8	44193.1	44568.1	41224.8	41797.5	42420.9	42055.3	6222.8	6891.78	7028.44	6945.86	5731.06	6071.79	6057.96	6327.58	58.9784	57.7042	58.3645	57.8436	62.3763	61.5773	60.6504	61.2479
1.28339	43583.2	44673.9	44014.6	44483.4	41279.4	41788.3	42281.6	41943.3	6185.46	6911.7	7022.47	6964.73	5785.85	6031.45	5989.57	6323.55	59.0255	57.6962	58.606	57.9604	62.3039	61.5824	60.8402	61.4144
1.31492	43595.3	44679.9	43929.9	44377.5	41279.4	41794.4	42202.9	41891.8	6182.68	6875.63	7013.33	6943.34	5764.44	6062.67	6013.29	6267.96	59.0083	57.681	58.7201	58.0978	62.2993	61.58	60.9609	61.4792
1.34644	43655.9	44652.7	43836	44335.1	41273.4	41854.9	42100	41924.9	6218.55	6913	6980.03	6927.45	5814.96	6041.18	5985.34	6225.21	58.9317	57.7245	58.8418	58.1514	62.3195	61.4844	61.1072	61.4199
1.37787	43631.6	44628.4	43857.1	44392.4	41291.5	41870	42118	42030.8	6174.33	6890.72	6924.44	6863.01	5783.29	6026.03	5913.67	6184.5	58.9565	57.7521	58.8007	58.0609	62.2847	61.4585	61.0655	61.2528
1.40934	43670.9	44664.8	43844.9	44410.6	41367.2	41842.8	42121	42115.5	6179.97	6896.4	6913.44	6856.66	5802.61	6035.08	5918.48	6201.5	58.9034	57.7051	58.815	58.0353	62.1726	61.5013	61.062	61.1305
1.44086	43637.6	44704	43890.2	44410.6	41370.2	41873	42130.1	42133.6	6166.14	6837.74	6838.91	6852.06	5764.41	5996.07	5889.17	6134.32	58.9466	57.6414	58.7368	58.0344	62.1599	61.4476	61.0426	61.0892
1.47232	43701.2	44685.8	43893.2	44371.1	41367.1	41900.3	42102.7	42206.2	6170.71	6834.92	6843.93	6790.77	5746.81	5986.99	5837.25	6127.53	58.86	57.6648	58.7337	58.0747	62.1608	61.4049	61.0723	60.9803
1.50384	43685.9	44746.4	43950.7	44365.1	41430.7	41957.8	42151.1	42212.1	6132.28	6853.57	6848.46	6812.8	5785.85	6012.72	5817.81	6080.27	58.8735	57.5887	58.6559	58.0873	62.0718	61.3244	60.9969	60.9615
1.53532	43719.3	44773.5	43956.6	44413.4	41454.9	41972.9	42132.9	42227.3	6146.09	6829.97	6772.04	6765.14	5741.96	6006.21	5771.54	6051.83	58.8304	57.5482	58.6317	58.0128	62.0256	61.3004	61.0144	60.9332
1.56681	43731.4	44806.7	43989.9	44425.5	41439.8	41954.7	42090.5	42260.6	6152.36	6788.7	6781.79	6776.21	5769.93	6007.93	5778.76	6069.81	58.815	57.4963	58.5883	57.9988	62.0546	61.3279	61.0784	60.8879
1.5983	43755.5	44788.6	43971.6	44434.5	41448.8	42003.2	42090.5	42266.6	6124.03	6823.03	6737.97	6736.18	5741.1	6001.89	5752.55	6048.77	58.7764	57.5269	58.604	57.9787	62.0347	61.2544	61.0732	60.8747
1.62977	43761.5	44788.5	44017	44392.2	41497.3	42009.2	42081.3	42242.3	6093.1	6767.35	6740.45	6743.48	5765.13	5998.4	5725.08	5997.07	58.7623	57.516	58.5427	58.0368	61.9659	61.2447	61.0812	60.8996
1.66127	43770.5	44818.8	43980.6	44449.6	41485.1	42012.2	42126.7	42299.7	6080.75	6795.2	6707.49	6715.48	5720.37	5990.13	5722.59	5983.4	58.7476	57.4817	58.5853	57.9544	61.975	61.2385	61.0137	60.8123
1.69274	43797.8	44830.9	44007.8	44395.1	41545.6	42060.6	42093.3	42314.8	6093.68	6778.48	6684.35	6707.15	5720.21	5966.59	5669.94	5959.23	58.7127	57.4625	58.5435	58.0255	61.8829	61.1616	61.0524	60.7851
1.72421	43773.5	44873.2	44001.8	44410.2	41518.3	42024.3	42060.1	42330	6067.55	6784.97	6724.44	6677.26	5707.79	5970.08	5691.6	5983.35	58.741	57.4083	58.56	57.9993	61.9218	61.2163	61.1059	60.7679
1.75565	43782.7	44861	44019.9	44455.6	41527.4	42066.6	42093.3	42296.6	6091.55	6736.64	6663.41	6711.8	5717.67	5919.45	5643.72	5947.86	58.733	57.4147	58.5228	57.9456	61.91	61.1428	61.0473	60.8095
1.78712	43843.1	44897.3	44062.2	44419.2	41578.9	42042.4	42069.1	42302.7	6077.33	6709.6	6669.91	6651.02	5737.8	5942.16	5622.95	5939.94	58.6477	57.362	58.4665	57.982	61.836	61.1835	61.079	60.799
1.81859	43843.1	44909.5	44065.3	44455.4	41554.7	42075.7	42047.8	42338.9	6045.48	6753.31	6661.24	6638.1	5686.97	5951.3	5615.71	5888	58.6418	57.3546	58.4606	57.9311	61.8623	61.136	61.1089	60.7353
1.85005	43819	44960.9	44074.3	44476.7	41609.2	42069.6	42090.2	42336	6078.48	6742.51	6639.8	6655.14	5733.39	5919.88	5630.19	5927.11	58.681	57.2855	58.444	57.9062	61.7893	61.1385	61.0491	60.7476
1.88154	43852.2	44960.8	44034.9	44434.3	41621.3	42130.1	42078.1	42348	6078.61	6686.6	6629.24	6644.11	5722.12	5902.28	5593.59	5920.04	58.6356	57.2748	58.4953	57.9605	61.7687	61.0453	61.0599	60.7285
1.91303	43861.3	44945.6	44089.4	44446.4	41606.1	42124	42029.6	42347.9	6075.34	6679.66	6637.54	6650.55	5711.38	5883.94	5587.06	5858.52	58.6226	57.2931	58.423	57.9456	61.7894	61.0505	61.1302	60.7162
1.94451	43855.2	45003.1	44071.1	44485.7	41627.3	42157.4	42059.9	42384.2	6042.62	6688.32	6589.11	6638.07	5662.48	5923.65	5560.57	5850.41	58.6248	57.2199	58.4379	57.8907	61.7473	61.0094	61.0803	60.6615
1.97599	43873.4	44991	44083.2	44455.3	41654.5	42169.4	42014.4	42363.1	6054.27	6663.19	6590.94	6578.21	5657.59	5899.12	5550.11	5873.83	58.6022	57.2309	58.4219	57.9194	61.7052	60.9865	61.1455	60.6971
2.0075	43888.5	45012.3	44089.3	44449.3	41684.8	42127	42017.4	42399.3	6038.17	6713.01	6578.15	6600.34	5709.35	5884.37	5537.43	5826.13	58.5786	57.2129	58.4112	57.9317	61.6701	61.0461	61.1386	60.6346
2.03896	43903.6	45000.1	44065.1	44452.3	41654.5	42169.4	42059.8	42369	6022.05	6678.54	6611.02	6600.79	5683.53	5859.74	5543.09	5817.51	58.5551	57.222	58.4505	57.9278	61.7105	60.9785	61.0769	60.6771
2.07041	43952	45060.5	44095.3	44512.8	41702.9	42184.5	42020.5	42381.1	6042.47	6664.29	6583.63	6563.76	5651.26	5857.49	5559.65	5801.6	58.4931	57.1408	58.4041	57.8401	61.631	60.9558	61.1384	60.6563
2.10191	43930.8	45027.3	44095.3	44494.6	41712.1	42166.3	42044.6	42393.2	6007.59	6673.3	6588.2	6537.99	5695.82	5859.31	5510.49	5785.68	58.5155	57.1857	58.405	57.8592	61.6262	60.9829	61.0931	60.6355
2.13339	43945.9	45051.4	44104.3	44497.7	41736.2	42184.5	42005.3	42390.1	6023.38	6634.91	6557.58	6589.18	5647.17	5844.36	5535.81	5785.26	58.4979	57.147	58.3866	57.8651	61.58	60.9531	61.1562	60.6399
2.1649	43961.1	45096.9	44113.4	44494.5	41709	42232.9	42002.2	42390.1	6016.36	6683.75	6554.38	6519.54	5673.75	5859.93	5483.05	5794.06	58.476	57.0974	58.3737	57.8557	61.6263	60.885	61.1505	60.6416
2.19635	43982.1	45109	44071.1	44512.8	41730.1	42199.7	42038.6	42438.6	5973.64	6676.22	6552.57	6572.99	5633.34	5881.52	5509.69	5809.58	58.4396	57.0804	58.4307	57.8419	61.5863	60.9384	61.1019	60.5741
2.22781	44000.4	45133.1	44122.5	44530.9	41769.4	42260.2	42005.2	42429.5	6017.25	6642.42	6523.74	6534.16	5625.72	5863.76	5457.27	5799.52	58.4229	57.0427	58.3553	57.8103	61.5258	60.8458	61.1412	60.5853
2.25928	44000.3	45145.2	44086.1	44515.8	41778.5	42266.2	42041.5	42423.4	5971.57	6662.95	6495.45	6559.6	5626.95	5864.61	5462.05	5781.06	58.4146	57.031	58.3989	57.8353	61.5124	60.8371	61.0884	60.5905
2.29074	44015.4	45115	44113.4	44494.5	41757.3	42254	41987	42444.6	5987.36	6649.07	6540.66	6496.48	5645.74	5819.05	5459.24	5779.58	58.397	57.0674	58.371	57.8513	61.5479	60.8457	61.1684	60.5594
2.32222	44073	45178.5	44143.6	44494.5	41808.9	42248.1	42041.5	42474.8	6009.02	6644.51	6513.19	6501.09	5674.5	5862.05	5453.31	5730.84	58.3233	56.9845	58.3246	57.8522	61.4765	60.8632	61.0867	60.506
2.35374	44048.8	45175.5	44101.1	44545.9	41824	42254.1	41990.1	42453.6	5996.53	6653.43	6474.85	6508.7	5672.24	5849.75	5455.27	5763.21	58.3537	56.9901	58.3744	57.7854	61.4534	60.8518	61.1632	60.543
2.38527	44066.9	45184.5	44143.6	44558	41836.1	42308.5	42020.2	42450.5	5989.88	6650.1	6513.19	6501.26	5669.56	5839.83	5411.23	5709.9	58.328	56.9778	58.3246	57.7679	61.4347	60.77	61.1101	60.5371
2.4168	44069.8	45181.4	44155.6	44515.7	41869.3	42272.1	42026.3	42486.8	5953.7	6593.44	6464.65	6508.84	5639.35	5804.04	5403.29	5692.8	58.3174	56.9711	58.2988	57.8255	61.379	60.8161	61.0996	60.4811
2.44828	44109.2	45214.6	44170.8	44561.1	41881.5	42320.7	42038.4	42474.8	5991.14	6579.61	6494.36	6510.95	5649.71	5841.53	5431.08	5735.25	58.2712	56.9258	58.2842	57.7657	61.3629	60.7526	61.087	60.5069
2.47973	44121.2	45244.9	44164.7	44539.7	41869.2	42311.6	42011.1	42468.7	5928.68	6588.77	6465.99	6447.77	5604.57	5844.65	5383.86	5703.56	58.2437	56.8885	58.2868	57.7819	61.3721	60.7665	61.1184	60.5095
2.51123	44148.5	45214.7	44143.4	44573.1	41875.4	42347.9	42002	42526.2	5936.98	6598.36	6430.81	6461.9	5657.57	5823.36	5382.68	5698.14	58.2086	56.9292	58.3085	57.7404	61.3736	60.7092	61.1316	60.4252
2.54273	44175.8	45272.1	44167.7	44533.8	41884.5	42353.9	42035.4	42514	5977.38	6588.09	6484.75	6474.59	5654.47	5824.2	5421.94	5661.18	58.1793	56.8535	58.2864	57.795	61.3594	60.7005	61.0897	60.4356
2.57428	44175.8	45244.9	44191.8	44530.7	41920.7	42338.8	42017.1	42547.3	5972.8	6565.31	6451.7	6446.44	5611.56	5835.28	5367.18	5692.18	58.1785	56.8842	58.2474	57.7936	61.2968	60.7248	61.1063	60.3934
2.60575	44145.4	45305.4	44158.5	44539.7	41944.9	42378.1	41992.9	42520.1	5936.56	6578.91	6414.73	6438.53	5619.2	5818.78	5364.04	5706.15	58.2126	56.8092	58.285	57.7801	61.2623	60.6641	61.1415	60.4355
2.63727	44209	45308.3	44161.5	44566.9	41954.1	42341.7	41989.9	42547.2	5954.41	6560.56	6415.18	6414.8	5650.92	5778.56	5376.74	5648	58.1306	56.8019	58.281	57.7395	61.255	60.7092	61.1484	60.385
2.66874	44190.9	45311.5	44161.5	44548.8	41960	42350.8	42005	42511	5965.69	6612.68	6415.18	6430.62	5603.82	5788.61	5348.15	5647.52	58.1569	56.8076	58.281	57.7666	61.2368	60.6979	61.1207	60.4374
2.7002	44218.1	45341.6	44182.7	44603.2	41987.3	42371.9	42041.3	42562.4	5960.24	6560.75	6399.97	6415.47	5620.6	5769.55	5348.47	5672.13	58.1195	56.7594	58.2496	57.6917	61.1996	60.6632	61.0671	60.3678
2.73172	44199.9	45362.8	44179.7	44591.1	41993.4	42411.3	42038.3	42553.2	5948.58	6559.15	6417.85	6399.83	5608.34	5761.78	5378.66	5622.29	58.1417	56.732	58.2571	57.7048	61.1882	60.6043	61.0772	60.3714
2.76321	44209	45338.6	44188.8	44618.4	42014.6	42387.1	42026.2	42529.1	5917.69	6546.2	6428.35	6431.55	5624.29	5767.24	5381.45	5632.3	58.1241	56.7606	58.2469	57.6748	61.1599	60.6407	61.0956	60.4083
2.79469	44263.4	45338.6	44252.3	44600.1	42011.5	42399.2	42029.2	42547.2	5948.06	6574.41	6410.19	6387.27	5584.62	5760.11	5329.43	5612.64	58.0566	56.7657	58.158	57.6904	61.1566	60.6216	61.0814	60.3784
2.82615	44239.2	45362.8	44252.3	44621.4	42011.6	42450.6	42026.2	42589.6	5940.17	6540.33	6414.78	6413.49	5641.33	5776.01	5372.72	5622.74	58.0876	56.7286	58.1589	57.6674	61.1677	60.5499	61.0939	60.3191
2.85766	44287.5	45374.9	44243.2	44579	42047.8	42414.4	42032.3	42598.7	5896.17	6542.1	6427.21	6421.19	5602.61	5784.21	5364.77	5628.38	58.0152	56.7135	58.1734	57.7248	61.1064	60.6043	61.0835	60.3071
2.88916	44311.9	45396	44219	44630.4	42057	42426.5	41998.9	42553.2	5940.86	6535.78	6396.13	6396.29	5630.05	5790.29	5325.54	5617.87	57.9908	56.6853	58.2	57.6522	61.0982	60.5879	61.1254	60.3706
2.92065	44278.5	45414.3	44273.4	44621.3	42023.6	42444.6	42020.1	42568.4	5931.73	6590.24	6394.93	6371.83	5594.98	5788.39	5358.83	5633.16	58.0336	56.672	58.1267	57.6596	61.1407	60.5611	61.1003	60.3517
2.95214	44284.5	45411.2	44237.1	44597.1	42075.1	42474.8	42047.3	42580.5	5895.76	6547.41	6403.38	6368.33	5636.88	5744.07	5301.18	5634.79	58.0192	56.6681	58.177	57.6909	61.0727	60.5086	61.0494	60.3344
2.98365	44299.7	45480.8	44267.4	44642.5	42062.9	42471.8	42008	42604.6	5888.61	6571.72	6407.82	6374.91	5578.45	5792.16	5309.24	5580.51	57.9977	56.584	58.1372	57.6322	61.0793	60.5223	61.109	60.2894
3.01512	44308.8	45459.6	44243.2	44615.2	42111.4	42471.8	42014.1	42601.6	5912.84	6582.77	6390.51	6357.08	5619.94	5743.66	5336.22	5575.68	57.9899	56.6129	58.1664	57.6649	61.0159	60.5129	61.105	60.2929
3.04662	44332.9	45480.8	44270.4	44660.6	42120.4	42480.9	42001.9	42619.7	5879.28	6585.87	6399.08	6372.9	5599.3	5775.77	5312.83	5569.24	57.9518	56.5866	58.1315	57.608	60.9985	60.506	61.1186	60.2656
3.07815	44363.2	45492.9	44209.7	44615.2	42093.2	42514.1	42053.4	42592.6	5929.43	6582.93	6280.18	6352.45	5578.14	5731.81	5301.96	5587.75	57.9203	56.5707	58.1902	57.664	61.0345	60.4491	61.0406	60.3082
3.10966	44351	45523.1	44215.6	44639.4	42150.8	42547.5	42026.1	42604.6	5877.12	6573.21	6226	6337.43	5607.76	5780.54	5329.04	5562.81	57.9273	56.5305	58.1719	57.6293	60.9555	60.4104	61.0858	60.2861
3.14117	44357.1	45495.8	44173.2	44669.7	42108.3	42523.3	42020.1	42653.1	5887.15	6522.04	6210.79	6397.38	5597.67	5781.62	5310.79	5595.8	57.921	56.5559	58.226	57.6006	61.016	60.4456	61.0914	60.2227
3.17265	44369.2	45498.8	44227.7	44663.6	42168.9	42562.6	42044.3	42668.2	5893.38	6508.33	6232.32	6345.54	5610.21	5773.78	5327.01	5597.82	57.906	56.5496	58.1568	57.5989	60.9292	60.3872	61.0587	60.2013
3.20413	44399.4	45504.9	44194.4	44687.8	42141.6	42577.7	42068.5	42674.2	5860.57	6528.08	6218.39	6353.66	5571.52	5744.92	5290.77	5558.73	57.8601	56.5454	58.199	57.5686	60.9619	60.3598	61.0162	60.1853
3.23566	44408.5	45529	44194.4	44645.4	42168.8	42544.4	42038.1	42649.9	5861.79	6498.55	6204.63	6329.03	5570.79	5753.62	5260.69	5542.23	57.8483	56.5095	58.1964	57.6198	60.9217	60.4096	61.0554	60.2171
3.2672	44408.6	45553.2	44218.6	44657.6	42199.1	42550.4	42044.2	42650	5903.3	6487.87	6221.85	6381.73	5579.23	5736.77	5257.08	5590.97	57.8555	56.477	58.1671	57.6136	60.8788	60.3976	61.0458	60.2261
3.29865	44457	45562.3	44254.8	44666.6	42165.8	42562.5	42056.3	42701.4	5914.44	6517.54	6171.92	6322.81	5570.39	5738.43	5254.25	5566.76	57.7933	56.4708	58.1092	57.5908	60.926	60.3804	61.0274	60.1478
3.33015	44469	45598.6	44224.6	44693.9	42190.1	42586.7	42077.5	42683.2	5865.28	6480.24	6204.36	6377.71	5613.07	5715.21	5287.56	5537.75	57.7688	56.4182	58.1557	57.5651	60.8987	60.341	61.0023	60.1685
3.36162	44460	45607.6	44266.9	44687.8	42235.4	42586.8	42047.2	42656.1	5910.24	6457.89	6164.44	6372.2	5566.56	5750.59	5248.72	5560.76	57.7886	56.4028	58.0916	57.572	60.8231	60.3477	61.0399	60.2118
3.39313	44493.2	45619.7	44230.6	44699.9	42199.1	42605	42065.4	42701.4	5873.14	6473.83	6177.68	6369.31	5583.61	5757.5	5246.66	5531.27	57.7382	56.3904	58.1427	57.5556	60.8797	60.3229	61.0127	60.1413
3.42463	44502.3	45592.5	44306.3	44663.6	42217.3	42601.9	42050.2	42701.5	5860.49	6488.83	6192.99	6327.01	5603.59	5721.69	5244.74	5580.07	57.724	56.4274	58.0442	57.5955	60.8569	60.3204	61.0347	60.1502
3.45609	44481.1	45601.6	44285.1	44717.9	42277.8	42659.4	42074.5	42686.3	5853.04	6461.75	6203.77	6316.27	5598.56	5716.24	5291.54	5569.19	57.7507	56.4111	58.0746	57.522	60.7672	60.2365	61.0075	60.1699
3.48756	44523.5	45650	44309.3	44727.1	42256.6	42677.6	42095.7	42674.2	5891.06	6497.12	6184.22	6345.42	5556.22	5740.86	5263.61	5532.13	57.7013	56.3564	58.0386	57.5154	60.7901	60.2151	60.9712	60.1804
3.51909	44529.5	45625.7	44288	44733.2	42244.5	42641.2	42080.6	42722.6	5850.25	6465.23	6144.45	6350.93	5598.48	5709.34	5287.94	5565.12	57.6864	56.3812	58.0596	57.5085	60.8159	60.2614	60.9979	60.1172
3.5506	44556.8	45640.8	44273	44711.9	42253.6	42680.6	42101.7	42707.4	5886.28	6448.46	6183.68	6301.49	5568.98	5763.43	5268.76	5509.88	57.6566	56.3592	58.0871	57.5273	60.797	60.2151	60.9632	60.1287
3.58212	44535.6	45653	44321.4	44712	42277.7	42701.7	42101.7	42755.9	5897.31	6478.61	6185.94	6352.51	5550.26	5708.69	5242.5	5547.31	57.6865	56.3493	58.0227	57.5366	60.758	60.1743	60.9585	60.0663
3.61358	44520.4	45707.4	44327.4	44693.8	42286.9	42665.4	42062.4	42722.5	5872.16	6443.78	6149.99	6317.44	5604.17	5721.49	5255.02	5502.98	57.7021	56.2747	58.0081	57.554	60.755	60.2288	61.0186	60.1058
3.64504	44565.8	45668	44297.1	44730.2	42280.8	42722.9	42101.7	42758.9	5845.83	6442.89	6136.54	6350.49	5594.58	5738.18	5277.51	5552.16	57.6378	56.324	58.046	57.5124	60.762	60.1495	60.9648	60.0628
3.67651	44571.9	45728.5	44300.1	44724.1	42314.2	42686.6	42095.7	42755.9	5892.94	6437.31	6136.97	6344.98	5607.84	5697.77	5276.74	5551.76	57.6379	56.247	58.042	57.5193	60.7158	60.1939	60.9736	60.0671
3.70797	44571.9	45755.8	44303.2	44739.2	42344.4	42689.6	42071.4	42774	5888.31	6445.95	6141.99	6347.16	5585.52	5711.48	5229.93	5531.93	57.6371	56.2143	58.0389	57.4999	60.6675	60.1922	61.0007	60.0375
3.73945	44596.1	45710.3	44333.4	44724	42350.4	42707.7	42116.8	42743.8	5886.92	6411.01	6127.84	6293.94	5568.73	5696.2	5266.3	5545.72	57.605	56.2652	57.996	57.51	60.6555	60.1633	60.9406	60.0833
3.77095	44620.2	45752.8	44318.4	44775.4	42317.2	42725.9	42110.8	42755.9	5857.71	6464.5	6171.71	6315.21	5586.27	5689.78	5265.53	5542.87	57.5683	56.2214	58.0242	57.4465	60.7073	60.136	60.9493	60.0654
3.80247	44593.1	45731.5	44336.5	44739.2	42371.6	42719.9	42116.8	42743.8	5881.88	6414.02	6178.87	6333.23	5580.36	5728.89	5231.27	5519.08	57.6081	56.2392	58.0013	57.4973	60.6268	60.1521	60.9342	60.0784
3.83398	44641.5	45770.9	44366.7	44790.5	42353.5	42738	42074.4	42780.1	5865.18	6457.61	6173.94	6298.79	5599.93	5691.42	5225.94	5541.61	57.5417	56.1974	57.9601	57.4237	60.657	60.119	60.9955	60.0307
3.86551	44650.5	45779.9	44351.6	44733.1	42380.7	42786.5	42083.5	42801.2	5857.11	6401.91	6171.81	6285.95	5599.18	5729.06	5209.58	5499.92	57.5284	56.1764	57.9798	57.4966	60.6172	60.0568	60.9792	59.9929
3.89701	44626.3	45761.8	44378.9	44748.2	42383.7	42798.5	42122.9	42804.3	5877.06	6442.07	6171.05	6311.32	5599.58	5704.04	5253.93	5531.45	57.5636	56.2061	57.9434	57.4814	60.6128	60.0348	60.9294	59.9943
3.92852	44623.3	45779.9	44387.9	44763.4	42398.9	42765.2	42092.5	42770.9	5862.75	6401.91	6126.26	6327.42	5597.21	5686.22	5201.96	5482.64	57.5652	56.1764	57.9231	57.4645	60.5903	60.079	60.9645	60.0329
3.96002	44674.7	45816.3	44387.9	44754.2	42368.5	42774.3	42095.6	42786	5832.49	6454.59	6167.72	6298.26	5557.95	5683	5202.34	5475.72	57.4926	56.1401	57.9307	57.4711	60.627	60.0654	60.9601	60.0101
3.9915	44647.5	45834.4	44400	44805.7	42420.1	42786.4	42086.5	42810.3	5828.88	6457.19	6160.21	6314.89	5591.23	5680.19	5236.21	5532.24	57.5276	56.1179	57.9132	57.4069	60.5584	60.0476	60.9796	59.9858
4.02302	44698.9	45840.4	44412.1	44814.8	42386.7	42828.9	42095.5	42786	5868.2	6453.29	6143.48	6316.19	5573.57	5730.37	5193.59	5489.06	57.467	56.1097	57.8941	57.3952	60.6035	59.9965	60.9586	60.0125
4.05447	44656.5	45867.7	44406.1	44796.5	42435.2	42810.6	42086.5	42834.5	5834.72	6438.15	6161.06	6267.12	5593.26	5679	5209.96	5486.46	57.5167	56.0731	57.9053	57.4101	60.5368	60.0128	60.9749	59.943
4.08599	44701.9	45828.3	44412	44826.8	42444.2	42847	42119.8	42810.2	5822.16	6437.3	6111.21	6276.06	5545.97	5728.39	5236.03	5474.41	57.4552	56.122	57.8883	57.3721	60.5148	59.9703	60.9306	59.9754
4.11756	44677.7	45879.7	44403	44811.7	42462.3	42856.1	42147.1	42831.5	5832.89	6416.07	6156.03	6264.62	5552.79	5716.27	5221.95	5521.67	57.4887	56.0542	57.9084	57.3898	60.4897	59.9551	60.8881	59.9537
4.14904	44732.2	45846.4	44430.2	44790.5	42423.1	42828.9	42098.6	42816.3	5858.69	6397.08	6109.13	6270.9	5574.01	5725.93	5189.59	5479.65	57.4218	56.0924	57.8638	57.4187	60.5508	59.9957	60.9534	59.9677
4.1806	44698.8	45858.6	44439.3	44799.6	42432.1	42837.9	42119.7	42864.8	5817.12	6436.86	6124.23	6309.38	5575.22	5727.16	5183.48	5512.66	57.4584	56.0842	57.8545	57.4138	60.5378	59.983	60.9212	59.9047
4.21215	44701.9	45876.8	44448.3	44832.8	42474.4	42834.9	42147.1	42867.8	5850.02	6444.2	6116.27	6267.62	5536.74	5695.61	5239.48	5504.15	57.4599	56.0628	57.841	57.3627	60.4692	59.9814	60.8912	59.8989
4.24365	44750.4	45876.7	44445.3	44848	42444.2	42901.4	42134.8	42843.5	5865.76	6401.36	6115.85	6283.72	5532.74	5704.58	5185.37	5456.47	57.3993	56.0554	57.845	57.3459	60.5123	59.8883	60.8993	59.9248
4.27512	44738.3	45928.2	44454.4	44857.1	42450.2	42886.2	42150.1	42837.4	5868.79	6446.77	6130.96	6289.67	5533.54	5680.27	5217.95	5455.69	57.4156	55.9992	57.8356	57.3352	60.5037	59.9053	60.8829	59.9332
4.30657	44774.5	45894.8	44430.1	44820.8	42501.7	42889.4	42110.6	42867.7	5841.06	6422.98	6090.68	6307.76	5575.67	5729.67	5186.73	5455.14	57.3636	56.0366	57.8605	57.3858	60.437	59.9102	60.9351	59.8901
4.33804	44747.3	45903.8	44451.3	44829.9	42489.6	42871.1	42122.7	42864.7	5860.7	6390.92	6093.63	6309.05	5529.92	5673.79	5179.48	5450.3	57.4024	56.0198	57.8329	57.3742	60.446	59.9256	60.9161	59.8936
4.36954	44783.6	45909.9	44439.3	44857	42489.7	42895.4	42110.7	42867.7	5865.53	6396.54	6147.29	6266.39	5582.89	5726.04	5208.62	5450.69	57.3559	56.0132	57.8587	57.331	60.4559	59.901	60.939	59.8893
4.40106	44750.3	45952.3	44481.7	44823.7	42501.7	42895.4	42153	42901	5833.21	6392.99	6139.39	6257.03	5527.1	5717.13	5187.65	5459.44	57.3939	55.96	57.801	57.3727	60.428	59.8993	60.8731	59.8437
4.4326	44780.6	45931.1	44430.2	44860.1	42525.9	42910.4	42131.8	42855.6	5865.13	6390	6109.13	6304.06	5543.55	5665.69	5167.47	5475.85	57.3598	55.9857	57.8638	57.3338	60.396	59.8682	60.9006	59.911
4.46405	44768.4	45937.2	44469.6	44848	42501.8	42907.5	42110.7	42885.9	5812.36	6400.39	6146.93	6306.99	5580.08	5709.85	5199.86	5502.06	57.3667	55.98	57.8184	57.3501	60.4378	59.8807	60.9375	59.8728
4.49551	44777.5	45949.2	44478.5	44829.9	42522.9	42910.5	42113.6	42922.2	5818.2	6383.03	6092.8	6290.45	5582.9	5701.35	5169.59	5493.41	57.3559	55.962	57.7967	57.3708	60.4077	59.8749	60.9276	59.8197
4.52698	44786.6	45967.5	44481.7	44854.1	42501.7	42916.6	42159.1	42916.2	5814.75	6433.28	6144.01	6303.2	5531.52	5693.26	5179.63	5497.08	57.3435	55.9481	57.8019	57.3415	60.4288	59.8647	60.8628	59.8289
4.55851	44792.6	45994.6	44505.8	44884.2	42507.7	42974	42119.7	42910.1	5806.24	6379.87	6115.06	6270.25	5549.98	5705.45	5174.72	5500.75	57.3342	55.9052	57.7646	57.2962	60.4235	59.7855	60.9197	59.8382
4.58999	44847.1	45964.4	44490.8	44884.2	42528.9	42931.7	42159.1	42925.3	5836.7	6409.01	6149.9	6260.93	5521.86	5704.21	5170.87	5498.26	57.2684	55.9477	57.7909	57.2945	60.3876	59.8453	60.8612	59.8163
4.62149	44859.2	45994.6	44478.5	44893.3	42547	42989.1	42128.8	42907	5838.3	6379.87	6088.18	6271.53	5519.83	5685.16	5206.52	5437.92	57.253	55.9052	57.7958	57.2846	60.3611	59.7603	60.912	59.8313
4.65298	44868.3	46021.9	44469.5	44875.2	42528.9	42995.2	42156.1	42904	5834.84	6436.24	6114.62	6301.56	5521.86	5708.3	5209.94	5482.13	57.2406	55.881	57.8126	57.3137	60.3876	59.756	60.8726	59.8435
4.68445	44859.2	46031	44478.5	44847.9	42528.9	42977.1	42128.8	42934.2	5856.94	6437.53	6092.8	6255.8	5548.37	5719.25	5162.71	5436.97	57.2561	55.87	57.7967	57.3409	60.3926	59.7837	60.9042	59.7925
4.71595	44850.2	46033.9	44530	44857	42556.1	42958.9	42137.9	42940.4	5851.08	6375.85	6123.05	6243.12	5521.02	5681.11	5163.85	5491.3	57.2669	55.8558	57.7341	57.3268	60.3482	59.8024	60.891	59.7936
4.74739	44841	46052.1	44505.9	44887.3	42550.1	42983.1	42159.1	42925.3	5803.29	6426.2	6142.78	6293.97	5564.43	5715.6	5214.7	5484.88	57.2707	55.8419	57.7696	57.2965	60.365	59.7745	60.869	59.8139
4.77888	44847.1	46037	44536	44875.2	42553.1	42995.2	42162.2	42919.2	5836.7	6433.61	6114.65	6287.59	5551.57	5717.23	5210.7	5475.17	57.2684	55.8619	57.7246	57.3111	60.3582	59.7577	60.8639	59.8207
4.81038	44856.2	46021.8	44536	44896.4	42568.3	42989.1	42177.3	42934.2	5842.56	6383.71	6110.03	6290.6	5566.84	5662.84	5199.44	5436.97	57.2576	55.8721	57.7238	57.2841	60.3392	59.7562	60.8397	59.7925
4.84186	44877.3	46076.3	44511.8	44902.5	42574.4	42995.1	42150.1	42937.3	5789.41	6400.93	6083.56	6291.46	5572.07	5663.65	5209.18	5437.36	57.2214	55.8078	57.751	57.2763	60.3314	59.7478	60.8813	59.7883
4.87332	44901.5	46073.3	44539.1	44872.1	42568.2	43028.4	42137.9	42931.2	5801.91	6429.19	6110.45	6263.88	5553.57	5659.16	5194.52	5449.97	57.192	55.8163	57.7199	57.3108	60.3368	59.6999	60.8965	59.7991
4.90485	44868.3	46073.2	44523.9	44881.1	42607.6	43001.3	42137.9	42961.4	5834.84	6371.81	6080.61	6232.56	5572.06	5686.79	5163.85	5431.54	57.2406	55.8066	57.7345	57.2934	60.2835	59.7434	60.891	59.7531
4.93639	44874.3	46094.4	44502.7	44908.5	42607.6	43043.6	42156.1	42940.4	5816.99	6398.7	6091.54	6287.66	5572.06	5661.18	5209.94	5473.45	57.2298	55.785	57.7644	57.2678	60.2835	59.6789	60.8726	59.7904
4.96784	44880.3	46079.2	44496.7	44878.2	42622.7	43064.8	42174.2	42964.5	5808.46	6372.66	6104.56	6260.08	5520.93	5713.2	5159.59	5431.93	57.2206	55.7993	57.7748	57.3023	60.2523	59.6586	60.8371	59.7489
4.99935	44940.9	46097.5	44545.1	44935.6	42634.9	43028.4	42183.3	42964.5	5821.08	6427.83	6134.41	6249.56	5566.81	5663.63	5165.11	5427.46	57.1443	55.7862	57.7162	57.2256	60.2434	59.7007	60.8247	59.7481
5.03085	44946.9	46106.6	44505.8	44932.6	42601.5	43082.9	42150	42949.4	5807.86	6429.12	6105.82	6249.13	5513.72	5679.85	5152.2	5452.31	57.1343	55.7752	57.763	57.2295	60.2814	59.6269	60.8712	59.7738
5.06235	44946.9	46097.4	44505.8	44893.2	42653	43055.6	42192.3	42994.7	5812.53	6370.42	6110.44	6238.92	5538.2	5653.85	5175.01	5435.81	57.1351	55.7765	57.7638	57.2788	60.212	59.6605	60.8132	59.7068
5.09386	44943.8	46127.7	44511.8	44908.4	42643.9	43046.6	42156.1	42979.7	5788.79	6384.24	6106.66	6227.08	5568.01	5666.05	5201.17	5483	57.1351	55.7415	57.7551	57.257	60.2305	59.6755	60.871	59.7365
5.12533	44971.1	46091.3	44520.9	44950.8	42616.7	43095.1	42150	42967.5	5815.71	6388.71	6121.79	6270.35	5551.13	5677	5196.03	5450.18	57.1043	55.787	57.7459	57.2097	60.2666	59.6093	60.879	59.7478
5.15683	44959	46097.4	44569.3	44902.4	42671.2	43055.7	42140.9	43012.9	5842.15	6394.35	6105.41	6268.17	5549.46	5676.21	5177.37	5433.67	57.1243	55.7805	57.679	57.2722	60.188	59.6646	60.889	59.6808
5.18835	44934.8	46145.8	44578.4	44917.6	42622.7	43092	42189.3	43022.1	5829.62	6372.42	6111.3	6279.63	5538.64	5658.69	5174.63	5470.61	57.1535	55.7172	57.6681	57.2546	60.2556	59.6102	60.8176	59.6745
5.2198	44949.9	46106.6	44551.1	44908.4	42662.1	43092.1	42140.9	43019	5831.61	6409.98	6079.77	6231.74	5565.99	5712.4	5168.61	5438.92	57.1343	55.7719	57.6984	57.2578	60.204	59.62	60.8874	59.6732
5.25132	44980.1	46142.7	44554.3	44947.8	42634.8	43070.8	42150	43028.1	5784.19	6367.21	6140.31	6274.59	5531.38	5678.23	5152.2	5475.86	57.0874	55.72	57.7052	57.2144	60.2368	59.6437	60.8712	59.6669
5.2828	44998.3	46127.7	44533	44947.7	42643.8	43119.2	42147	42994.8	5814.61	6408.18	6104.99	6227.94	5514.85	5662.31	5182.51	5462.62	57.069	55.7455	57.7269	57.2061	60.2208	59.5726	60.881	59.7116
5.31429	44968.1	46154.8	44590.5	44911.4	42656.1	43125.3	42189.3	43034.1	5834	6368.9	6122.24	6241.49	5556.33	5667.6	5157.08	5463.22	57.1113	55.7054	57.6541	57.2556	60.2109	59.565	60.8145	59.6561
5.34578	44989.3	46166.9	44593.6	44938.6	42695.4	43089	42156.1	43009.9	5836.8	6375.39	6127.29	6217.34	5561.52	5676.19	5192.41	5419.87	57.0843	55.6916	57.651	57.216	60.1555	59.6177	60.8695	59.6826
5.37726	44983.1	46191.2	44560.3	44953.8	42707.4	43134.4	42150	43031.1	5775.24	6378.79	6136.53	6275.44	5532.06	5713.61	5187.27	5476.25	57.082	55.6624	57.6965	57.2067	60.1328	59.5607	60.8774	59.6627
5.40877	44986.2	46197.3	44602.6	44962.8	42668.1	43158.6	42183.3	43000.8	5775.63	6403.61	6137.81	6220.74	5544.63	5681	5191.42	5441.06	57.0782	55.6592	57.6409	57.1852	60.1914	59.5208	60.8294	59.6991
5.44029	44983.2	46169.9	44596.5	44926.6	42680.3	43140.5	42147	43052.3	5817.3	6366.23	6090.68	6257.61	5559.53	5709.94	5173.74	5465.56	57.0889	55.6864	57.6405	57.2388	60.1768	59.5515	60.8795	59.631
5.47181	45031.5	46212.3	44572.4	44941.7	42731.6	43167.6	42195.4	43046.2	5790.9	6376.95	6138.22	6273.73	5544.12	5673.25	5171	5469.26	57.0222	55.6361	57.6809	57.2221	60.1003	59.5066	60.8081	59.6402
5.50328	44989.2	46200.2	44587.4	44941.7	42707.5	43125.3	42192.4	43012.9	5804.07	6365.67	6084.79	6269.07	5563.12	5658.64	5188.17	5451.55	57.079	55.6491	57.6514	57.2212	60.1385	59.5634	60.8155	59.6839
5.53477	45007.4	46209.3	44569.4	44974.9	42689.3	43140.5	42146.9	43052.2	5825.16	6366.94	6133.17	6231.77	5516.37	5705.46	5156.21	5429.76	57.059	55.6382	57.6839	57.1715	60.1559	59.5507	60.8763	59.6247
5.56628	45052.8	46221.5	44611.7	44953.8	42701.4	43149.4	42143.9	43037.2	5821.75	6426.2	6125.19	6275.44	5553.45	5652.9	5168.98	5472.56	57.0001	55.6333	57.6267	57.2067	60.1453	59.5284	60.883	59.6535
5.59777	45028.5	46215.3	44566.3	44932.6	42695.3	43140.4	42159	43028.1	5771.79	6362.99	6114.24	6225.82	5539.35	5687.54	5140.18	5462.44	57.023	55.6301	57.6845	57.2253	60.1514	59.5474	60.8558	59.6645
5.62925	45049.8	46188.2	44584.4	44968.8	42725.6	43191.9	42195.4	43031	5830.72	6402.33	6089	6221.58	5561.08	5676.48	5175.39	5418.11	57.0054	55.6701	57.6561	57.1775	60.1121	59.4732	60.8089	59.6525
5.66069	45016.4	46257.7	44614.7	44984	42740.8	43194.9	42177.2	43025	5793.61	6383.3	6139.5	6233.05	5563.08	5694.83	5142.42	5439.7	57.0422	55.5816	57.6253	57.1599	60.0908	59.4723	60.8296	59.6648
5.69221	45070.9	46206.3	44623.8	44944.7	42758.9	43185.8	42171.1	43028	5819.46	6376.11	6122.24	6264.83	5534.39	5657.73	5146.06	5426.67	56.9763	55.6434	57.6103	57.2166	60.0596	59.4783	60.8391	59.6582
5.72371	45086	46263.8	44614.8	44981	42719.5	43161.6	42168.1	43055.2	5807.39	6403.36	6144.13	6223.29	5538.09	5699.34	5145.69	5416.72	56.9549	55.5776	57.6261	57.1621	60.1165	59.5199	60.8435	59.6182
5.75519	45049.7	46239.6	44602.7	44947.8	42762	43213.1	42156.1	43082.5	5826.04	6423.96	6147.07	6265.26	5557	5697.26	5183.64	5456.03	57.0046	55.6106	57.6426	57.2127	60.0594	59.4473	60.8679	59.5868
5.78671	45101.1	46266.8	44611.7	44987.1	42728.6	43173.8	42150	43073.4	5790.62	6413.39	6148.34	6256.82	5521.53	5696.48	5169.74	5419.04	56.9327	55.5755	57.6309	57.1602	60.1005	59.5023	60.8743	59.5931
5.81818	45070.9	46224.4	44590.5	44938.6	42755.8	43170.7	42180.3	43037.1	5767.94	6388.24	6094.47	6231.33	5507.33	5673.65	5204.2	5450.19	56.9679	55.6232	57.6491	57.2185	60.059	59.5025	60.8361	59.6496
5.84967	45067.8	46227.5	44639	44962.9	42740.7	43179.8	42189.4	43043.1	5772.23	6388.67	6124.35	6272.06	5545.32	5665.89	5196.57	5415.18	56.9725	55.6196	57.5907	57.1943	60.0876	59.4883	60.8215	59.6349
5.88112	45092	46278.9	44596.6	44981	42774	43225.2	42195.3	43046.2	5770.69	6371.86	6141.6	6218.62	5505.26	5707.85	5162.22	5460.31	56.9412	55.5538	57.6496	57.1613	60.0327	59.4323	60.8065	59.6386
5.91264	45070.9	46245.6	44605.6	44947.7	42743.8	43234.2	42186.3	43046.2	5772.62	6372.01	6101.19	6223.28	5545.72	5668.65	5152.32	5446.89	56.9687	55.5945	57.6304	57.2053	60.0833	59.4125	60.8181	59.6362
5.94412	45110.2	46242.6	44639	44996.2	42746.8	43243.3	42156.1	43055.2	5815.24	6385.99	6156.78	6253.43	5523.91	5687.82	5192.41	5412.25	56.9251	55.6006	57.5965	57.1478	60.0749	59.4033	60.8695	59.6174
5.97593	45095.1	46278.9	44605.7	44962.8	42783	43243.3	42189.3	43046.2	5827.31	6367.06	6138.23	6211.4	5506.44	5692.32	5152.7	5446.89	56.9465	55.553	57.637	57.1836	60.02	59.4041	60.8137	59.6362
6.00745	45107.2	46279	44605.6	44968.9	42795.2	43228.1	42174.3	43052.3	5828.9	6424.7	6105.82	6268.25	5565.83	5649.88	5207.83	5452.14	56.9312	55.5626	57.6312	57.1858	60.0135	59.4176	60.8456	59.6286
6.03899	45125.3	46260.8	44626.8	44959.8	42771	43207	42201.4	43085.6	5807.84	6407.73	6094.86	6257.64	5549.31	5669.52	5180.53	5465.38	56.9045	55.582	57.6015	57.1957	60.045	59.4508	60.8009	59.5841
6.07051	45101.2	46324.3	44608.7	44968.9	42780.1	43213	42153	43088.6	5828.11	6397.43	6138.66	6263.59	5559.39	5661.34	5178.88	5470.24	56.9389	55.5026	57.6331	57.185	60.0339	59.4408	60.8715	59.5807
6.102	45140.5	46315.2	44623.8	44990	42810.4	43246.4	42189.4	43085.5	5814.5	6415.39	6145.4	6210.55	5558.93	5710.69	5209.73	5411.64	56.8862	55.5166	57.6144	57.1481	59.9907	59.4033	60.8238	59.5747
6.13346	45101.2	46272.9	44608.7	44953.7	42798.2	43276.6	42162.2	43103.7	5809.36	6409.44	6134.03	6233.46	5499.53	5674.29	5206.31	5454.27	56.9358	55.5674	57.6323	57.1992	59.9971	59.3544	60.8631	59.5567
6.16493	45116.3	46288	44638.9	44971.9	42780.1	43237.3	42174.3	43103.8	5816.03	6416.37	6101.18	6264.01	5528.28	5700.49	5216.6	5467.71	56.9175	55.5501	57.5866	57.1811	60.0282	59.4141	60.8472	59.559
6.19643	45110.2	46294	44663.2	45002.2	42783.1	43237.2	42195.4	43109.8	5782.42	6364.37	6146.26	6258.95	5515.34	5660.07	5192.94	5441.61	56.9198	55.534	57.5628	57.141	60.0216	59.4068	60.812	59.546
6.22795	45155.6	46327.2	44651	44993.1	42795.1	43261.6	42150	43112.8	5816.49	6373.81	6112.13	6210.98	5508.02	5712.72	5191.65	5446.48	56.8671	55.495	57.5726	57.1442	60.003	59.3824	60.8782	59.5426
6.25946	45158.7	46312.1	44620.8	44968.8	42834.5	43252.4	42183.2	43067.3	5816.88	6366.9	6149.61	6212.25	5508.72	5702.51	5156.33	5431.7	56.8633	55.5123	57.6191	57.1759	59.947	59.3933	60.8232	59.6038
6.29106	45116.2	46342.4	44629.8	45008.2	42816.3	43246.3	42174.3	43076.5	5787.9	6409.59	6113.82	6227.11	5506.34	5670.26	5212.22	5455.25	56.9129	55.4824	57.6008	57.1275	59.9725	59.3959	60.8464	59.5951
6.32253	45155.6	46291	44629.9	44981.1	42801.3	43297.8	42192.3	43082.4	5821.18	6387.97	6160.14	6269.97	5539.95	5695.1	5170.62	5415.72	56.8679	55.5416	57.6091	57.1704	60.0002	59.3286	60.8124	59.5797
6.354	45140.4	46348.5	44639	45014.3	42828.5	43300.8	42204.5	43127.9	5762.9	6405.63	6166.05	6270	5507.93	5695.5	5198.46	5439.45	56.8779	55.4744	57.5982	57.1273	59.9555	59.3244	60.7997	59.5201
6.38545	45152.5	46348.5	44675.3	45014.3	42858.8	43303.9	42159.1	43121.9	5764.48	6420.06	6143.31	6237.3	5543.05	5695.9	5205.94	5461.09	56.8626	55.4768	57.5464	57.1215	59.9188	59.3203	60.8674	59.5324
6.41696	45149.4	46327.3	44675.2	45017.3	42822.5	43264.6	42171.2	43112.7	5759.39	6426.71	6124.76	6256.41	5560.52	5699.64	5216.22	5406.14	56.8657	55.5038	57.5431	57.121	59.9737	59.3758	60.8516	59.5355
6.44843	45158.6	46363.6	44654.1	44996.2	42840.7	43267.5	42195.4	43109.8	5760.57	6383.7	6117.18	6272.11	5567.37	5664.09	5206.1	5464.01	56.8542	55.4523	57.5696	57.1512	59.9491	59.3652	60.8143	59.5499
6.48006	45134.4	46354.4	44666.3	44987.1	42867.8	43300.8	42189.3	43131	5799.64	6377.61	6169.86	6270.82	5544.24	5655.02	5179.02	5462.25	56.8916	55.4624	57.5631	57.1627	59.9062	59.3171	60.8184	59.5199
6.51156	45146.5	46339.3	44629.9	44965.9	42837.6	43270.6	42183.3	43133.9	5805.91	6365.88	6146.24	6239.83	5562.52	5677.98	5222.13	5431.26	56.8771	55.4789	57.6066	57.1847	59.9525	59.3635	60.8349	59.5102
6.54304	45191.8	46327.2	44687.4	45023.4	42876.9	43331.1	42165.2	43112.7	5778.97	6378.62	6154.28	6243.25	5554.34	5695.03	5215.46	5406.14	56.8146	55.4958	57.5325	57.1108	59.8951	59.2822	60.8603	59.5355
6.57456	45158.6	46333.3	44669.2	45017.4	42852.8	43300.8	42171.2	43103.7	5807.5	6379.47	6128.56	6265.76	5564.51	5655.02	5216.22	5458.75	56.8618	55.4885	57.5517	57.1226	59.9313	59.3171	60.8516	59.5574
6.606	45173.8	46345.4	44675.4	44971.9	42843.7	43282.6	42150	43124.8	5818.86	6371.54	6185.04	6250.01	5554.42	5657.11	5204.8	5412.17	56.8443	55.4725	57.5539	57.1786	59.9424	59.3428	60.8806	59.5196
6.63748	45204	46369.7	44645	45014.2	42864.8	43291.7	42159.1	43134	5818.12	6427.86	6129.83	6223.28	5508.21	5658.31	5219.09	5453.67	56.8055	55.4522	57.5837	57.119	59.9039	59.3304	60.8698	59.5141
6.66898	45225.2	46345.4	44642	45023.3	42852.7	43337.1	42189.4	43131	5806.78	6400.4	6138.67	6229.23	5511.08	5668.83	5209.73	5462.25	56.7766	55.4772	57.5893	57.1083	59.9217	59.2691	60.8238	59.5199
6.70047	45188.8	46399.9	44678.3	45020.4	42895.1	43309.9	42147	43137	5764.48	6412.85	6129.82	6266.18	5552.27	5710.21	5178.12	5436.13	56.8162	55.4129	57.5401	57.1188	59.8689	59.3145	60.8802	59.5068
6.73202	45176.8	46375.8	44684.4	45017.2	42904.2	43337.1	42153	43149.1	5791.09	6428.71	6186.32	6214.36	5557.92	5659.83	5170.11	5446.65	56.8359	55.445	57.5422	57.1135	59.8571	59.2675	60.8699	59.4917
6.76361	45234.2	46399.9	44693.4	45005.3	42904.1	43306.8	42183.4	43100.6	5779.76	6427.29	6159.76	6268.72	5540.08	5660.32	5226.51	5409.08	56.7607	55.4153	57.5255	57.1388	59.8539	59.3097	60.8357	59.553
6.79509	45191.8	46393.8	44696.5	45011.2	42870.9	43343.1	42162.1	43100.6	5774.27	6373.48	6150.9	6213.52	5562.45	5660.63	5175.63	5413.56	56.8139	55.4138	57.52	57.1212	59.9052	59.2592	60.8576	59.5538
6.8266	45228.2	46402.9	44681.4	45005.3	42895	43361.3	42159.1	43100.7	5821.28	6389.19	6195.17	6268.72	5512.15	5685.56	5179.63	5427	56.7751	55.4053	57.5477	57.1388	59.8617	59.2384	60.8628	59.5561
6.85808	45240.3	46363.6	44642.1	44987.1	42913.2	43349.3	42189.4	43106.7	5785.26	6393.32	6171.11	6256.82	5536.82	5710.97	5222.89	5450.18	56.7538	55.4539	57.5951	57.1602	59.8403	59.2598	60.8262	59.5517
6.88957	45240.3	46369.6	44648.1	44977.9	42907.1	43361.4	42180.3	43097.6	5785.26	6379.73	6181.22	6218.19	5518.19	5708.08	5177.89	5435.58	56.7538	55.4443	57.5889	57.1652	59.8456	59.2424	60.8314	59.5619
6.92109	45231.2	46409	44693.4	45029.4	42876.9	43346.3	42171.2	43140	5821.67	6433.39	6159.76	6220.73	5558.79	5710.57	5176.76	5454.45	56.7713	55.4053	57.5255	57.099	59.8959	59.2639	60.8445	59.5058
6.95272	45249.4	46430.1	44696.5	44978	42883	43376.5	42141	43100.6	5819.35	6417.09	6160.18	6241.53	5559.59	5701.09	5203.66	5413.56	56.7478	55.3768	57.5216	57.1693	59.8875	59.2202	60.8937	59.5538
6.98424	45219.1	46399.8	44696.5	45029.4	42889.1	43376.5	42153.1	43106.7	5820.09	6374.32	6164.82	6234.75	5564.84	5696.58	5227.09	5409.85	56.7865	55.4066	57.5225	57.1015	59.8798	59.2193	60.8801	59.5447
7.01576	45213.1	46430.1	44654.1	45029.4	42892	43364.3	42153.1	43115.8	5809.91	6383.35	6154.26	6220.73	5511.76	5658.93	5231.47	5451.35	56.7926	55.3713	57.5762	57.099	59.8659	59.2294	60.8809	59.5392
7.04726	45237.2	46414.9	44651.1	45002.2	42883	43388.6	42144	43109.8	5770.76	6371.61	6163.11	6263.62	5541.77	5684.67	5221.57	5446.09	56.7554	55.3877	57.5817	57.1418	59.8842	59.2004	60.8924	59.5467
7.07877	45273.5	46403	44702.6	44977.9	42889	43382.5	42168.3	43158.2	5794.28	6427.72	6184.22	6236.86	5515.82	5670.35	5242.15	5447.81	56.7129	55.4117	57.518	57.1685	59.871	59.2062	60.8606	59.4792
7.11028	45255.4	46384.8	44705.6	45026.3	42898.1	43346.2	42150	43115.8	5768.41	6401.1	6193.93	6224.98	5561.58	5656.53	5191.65	5446.86	56.7319	55.4294	57.5158	57.1037	59.8663	59.2542	60.8782	59.5384
7.14179	45255.4	46433.1	44669.3	44990	42892	43388.5	42150.1	43158.1	5763.7	6383.77	6202.74	6201.21	5525.13	5675.66	5231.09	5434.35	56.7311	55.3677	57.565	57.1464	59.8683	59.1988	60.8853	59.4769
7.17327	45234.2	46406	44678.3	44987.1	42943.5	43403.7	42150	43115.8	5812.67	6432.96	6153.01	6256.82	5527.39	5673.16	5187.27	5442.38	56.766	55.4089	57.5442	57.1602	59.7958	59.1774	60.8774	59.5376
7.20474	45261.5	46402.9	44693.5	45002.1	42931.5	43394.6	42186.4	43131	5825.63	6394.01	6210.78	6207.58	5570.42	5671.95	5226.89	5457.77	56.7334	55.4061	57.5347	57.1319	59.8207	59.1897	60.8313	59.5191
7.23617	45261.4	46454.4	44723.8	45020.4	42949.5	43400.7	42183.3	43167.2	5769.19	6425.31	6201.13	6266.18	5537.11	5699.81	5208.97	5448.97	56.7243	55.3488	57.4932	57.1188	59.789	59.1863	60.8325	59.4667
7.26769	45237.3	46457.3	44678.3	45032.4	42949.6	43373.4	42171.2	43143	5803.67	6396.8	6148.37	6244.52	5568.35	5655.63	5189.91	5409.99	56.7607	55.3404	57.5433	57.0993	59.7946	59.2162	60.8469	59.4938
7.29916	45285.6	46424	44687.5	44999.1	42919.3	43391.5	42168.2	43152.1	5777.03	6377.69	6205.29	6207.15	5515.31	5658.03	5185.15	5464.97	56.6947	55.3777	57.5416	57.1357	59.8279	59.1914	60.8504	59.4907
7.33065	45246.4	46445.2	44654.2	45035.5	42937.5	43397.7	42134.9	43173.3	5809.55	6375.83	6177.44	6254.3	5571.22	5712.93	5189.75	5436.29	56.75	55.3516	57.5803	57.0971	59.8123	59.1929	60.9001	59.456
7.36216	45288.7	46412	44657.1	45002.2	42907.2	43388.6	42183.3	43139.9	5824.48	6414.54	6150.05	6258.95	5540.48	5716.22	5200.2	5400.64	56.6985	55.3985	57.5714	57.141	59.8496	59.2061	60.831	59.4964
7.39365	45300.7	46418	44663.3	44971.9	42922.4	43391.6	42171.3	43155.1	5783.69	6405.76	6187.98	6236.01	5569.23	5712.12	5233.76	5456.39	56.6766	55.3897	57.5703	57.1761	59.8333	59.2011	60.8547	59.4849
7.42513	45249.4	46424.1	44693.4	45032.4	42913.2	43367.4	42183.4	43170.2	5795.84	6416.24	6145.84	6225.83	5523.44	5686.37	5226.51	5413.46	56.744	55.3841	57.5231	57.096	59.8379	59.2301	60.8357	59.4563
7.4568	45273.5	46445.2	44657.2	44996.1	42952.6	43415.8	42128.8	43176.3	5766.05	6380.65	6191.76	6206.73	5568.75	5710.84	5197.76	5423.21	56.7084	55.3524	57.5789	57.1396	59.7904	59.1673	60.9104	59.4495
7.48828	45306.8	46433.1	44711.6	45002.1	42934.5	43391.5	42174.3	43173.3	5798.6	6378.95	6190.14	6202.91	5570.82	5658.03	5238.53	5454.24	56.6713	55.3669	57.5072	57.1311	59.8165	59.1914	60.8511	59.4591
7.51979	45294.8	46466.4	44657.2	45038.4	42964.7	43373.4	42131.9	43146.1	5820.57	6383.6	6191.76	6226.68	5534.62	5673.65	5220.04	5459.71	56.6902	55.3272	57.5789	57.0884	59.7671	59.2194	60.91	59.4982
7.55128	45291.6	46475.5	44675.3	45014.3	42925.3	43379.5	42134.9	43173.3	5768.39	6384.86	6147.95	6265.33	5520.56	5674.46	5198.52	5454.24	56.6857	55.3164	57.5472	57.1265	59.8203	59.2112	60.9017	59.4591
7.58276	45264.5	46493.6	44693.5	44999.1	42958.7	43427.9	42165.2	43167.2	5788.4	6411.52	6196.87	6207.15	5569.54	5707.95	5241.77	5413.07	56.7235	55.2988	57.5322	57.1357	59.782	59.1501	60.865	59.4605
7.6143	45276.5	46484.6	44651.1	44990	42937.4	43388.6	42138	43161.2	5775.85	6424.73	6149.21	6205.88	5517.68	5702.7	5229.57	5461.65	56.7061	55.312	57.5792	57.1473	59.8026	59.2036	60.9027	59.4774
7.6458	45285.7	46439.2	44654.2	45020.3	42937.5	43397.7	42134.9	43179.4	5824.09	6394.26	6172.8	6214.79	5566.76	5712.93	5229.18	5441.55	56.7023	55.3621	57.5795	57.1097	59.8115	59.1929	60.9072	59.4484
7.67729	45294.8	46487.6	44648.1	44999.2	42931.4	43418.9	42174.3	43176.3	5829.98	6425.15	6162.69	6258.53	5557.04	5715.76	5207.83	5418.72	56.6917	55.3084	57.5856	57.1448	59.8183	59.164	60.8456	59.4487
7.7089	45303.7	46475.6	44651.1	45014.3	42955.7	43403.6	42159.2	43152	5774.67	6442.75	6149.21	6255.99	5573.61	5659.63	5245.39	5406.66	56.6713	55.326	57.5792	57.1248	59.787	59.175	60.8745	59.4805
7.74044	45322	46475.5	44654.1	45026.3	42952.6	43388.6	42162.1	43179.3	5824.12	6384.86	6154.26	6220.31	5573.21	5689.18	5197.55	5432.57	56.6562	55.3164	57.5762	57.1029	59.7912	59.2012	60.8615	59.4468
7.77205	45297.7	46460.3	44699.5	45023.3	42937.5	43421.8	42153.1	43179.3	5773.88	6377.93	6169.88	6210.54	5557.83	5662.03	5196.41	5432.57	56.6789	55.3336	57.5194	57.1051	59.8098	59.1502	60.8746	59.4468
7.8037	45294.8	46448.3	44675.4	44977.9	42961.7	43440	42174.3	43161.2	5825.27	6390.71	6198.95	6222.86	5574.4	5668.95	5234.14	5466.14	56.6909	55.3504	57.5564	57.166	59.7786	59.1263	60.8503	59.4782
7.83519	45325	46454.3	44702.5	44990	42940.5	43403.7	42168.3	43191.5	5824.52	6386.73	6174.95	6201.21	5558.23	5700.21	5242.15	5438.61	56.6523	55.3424	57.5163	57.1464	59.8056	59.1822	60.8606	59.431
7.86676	45294.7	46451.3	44681.4	44999.1	42940.4	43449.1	42159.1	43146.1	5773.49	6400.78	6199.8	6197.81	5527	5679.18	5205.94	5455.23	56.6826	55.3484	57.5486	57.1341	59.8	59.1155	60.8674	59.4974
7.8983	45288.7	46457.4	44648.1	44984	42940.5	43418.8	42165.2	43152.1	5800.95	6430.55	6162.69	6200.37	5549.31	5661.63	5233	5460.49	56.6947	55.346	57.5856	57.1541	59.804	59.1543	60.8634	59.4899
7.92979	45340.1	46490.6	44687.4	44984.1	42943.5	43449.1	42150.1	43136.9	5779.37	6396.62	6149.64	6247.06	5527.39	5679.18	5253	5427.16	56.6259	55.3	57.5317	57.1624	59.7958	59.1155	60.8892	59.5053
7.96131	45306.8	46451.3	44705.6	45026.4	42970.8	43458.2	42113.7	43152	5770.35	6410.42	6198.57	6234.33	5575.6	5702.96	5217.76	5411.15	56.6668	55.35	57.5166	57.1053	59.766	59.1072	60.9362	59.4813
7.99281	45346.2	46475.6	44684.4	45017.3	42976.7	43409.7	42141.1	43143	5813.14	6442.75	6158.49	6251.74	5518.34	5692	5251.86	5441.39	56.6236	55.326	57.5372	57.1201	59.7471	59.1724	60.9023	59.4993
8.02429	45319	46454.4	44693.4	45005.1	42988.9	43406.7	42119.8	43137	5828.43	6410.84	6159.76	6198.66	5573.52	5687.09	5218.52	5436.13	56.6607	55.3464	57.5255	57.1264	59.7399	59.1757	60.9275	59.5068
8.05581	45306.8	46466.5	44666.3	44981	42961.7	43409.8	42150.1	43161.2	5812.73	6436.65	6206.95	6232.63	5569.94	5701.02	5209.18	5461.65	56.6735	55.336	57.5697	57.1637	59.7778	59.174	60.8813	59.4774
8.08735	45355.3	46457.4	44714.7	45008.3	42976.8	43443.1	42128.8	43188.4	5819.04	6416.09	6204.48	6255.13	5576.39	5718.99	5206.52	5424.75	56.613	55.3436	57.5058	57.1325	59.7575	59.131	60.912	59.4328
8.11885	45318.9	46505.7	44657.2	44993.1	42964.6	43452.1	42168.2	43155.1	5771.91	6389.08	6196.4	6248.33	5525.69	5666.04	5228.99	5456.39	56.6516	55.2805	57.5797	57.1508	59.7655	59.109	60.8583	59.4849
8.15035	45321.9	46481.6	44660.2	44990.1	42979.9	43427.8	42156.2	43185.4	5772.31	6438.77	6164.38	6252.58	5576.79	5667.34	5249.39	5455.79	56.6479	55.318	57.57	57.1555	59.7533	59.1428	60.8797	59.4424
8.18203	45312.8	46469.5	44675.3	45026.4	43001	43476.4	42113.8	43185.4	5775.84	6432.25	6161.86	6239	5530.44	5709.89	5244.03	5419.88	56.6599	55.3316	57.5497	57.1062	59.715	59.0834	60.941	59.4362
8.21352	45346.2	46508.7	44696.5	44981	42997.9	43443.1	42153.1	43191.4	5831.99	6399.15	6174.1	6237.29	5530.04	5723.51	5249	5425.14	56.6266	55.2785	57.5241	57.1646	59.7193	59.1318	60.884	59.4286
8.24517	45361.3	46511.8	44651.2	45020.3	43007.1	43464.2	42104.7	43173.3	5791.54	6443.02	6195.55	6247.49	5540.16	5676.67	5229.75	5413.85	56.601	55.282	57.5875	57.1155	59.7082	59.0941	60.9517	59.4521
8.27668	45334	46466.4	44651.2	45017.2	42976.7	43437	42141.1	43188.4	5769.16	6412.54	6195.55	6205.02	5527.27	5664.04	5256.24	5424.75	56.6319	55.332	57.5875	57.1119	59.7487	59.1296	60.9031	59.4328
8.3082	45331.1	46481.5	44684.5	44987	42964.7	43467.3	42095.6	43185.4	5825.31	6380.88	6223.41	6200.79	5570.34	5717.71	5219.85	5455.79	56.6448	55.3084	57.5489	57.1503	59.7736	59.0973	60.9633	59.4424
8.3397	45334.1	46496.7	44651.2	44968.9	42992	43446	42141	43133.9	5825.7	6440.9	6200.18	6230.92	5582.85	5665.24	5212.42	5431.26	56.641	55.3	57.5884	57.1792	59.7373	59.1172	60.8952	59.5102
8.37124	45340.2	46508.8	44678.3	44978	42994.9	43427.9	42119.8	43158.2	5826.49	6442.6	6166.92	6246.2	5520.71	5698.92	5262.31	5465.75	56.6334	55.2856	57.5467	57.1701	59.7219	59.1484	60.9354	59.4823
8.40287	45349.2	46472.4	44648.1	44971.9	42979.8	43449.2	42141	43191.5	5827.67	6389.26	6181.22	6217.34	5523.2	5719.8	5238.71	5452.08	56.6221	55.3208	57.5889	57.1728	59.7437	59.1228	60.8999	59.4333
8.43433	45349.2	46493.6	44651.2	44999.2	43007.1	43449.1	42119.8	43188.5	5827.67	6387.39	6195.55	6258.53	5575.91	5665.64	5209.76	5460.67	56.6221	55.2948	57.5875	57.1448	59.7147	59.1131	60.9259	59.439
8.46586	45322	46481.5	44681.3	44990	43010.2	43470.3	42128.9	43179.3	5819.41	6385.71	6158.07	6201.21	5580.78	5722.63	5259.08	5419.11	56.6554	55.3092	57.5411	57.1464	59.7113	59.094	60.9215	59.4445
8.49743	45358.3	46493.6	44696.5	44984.1	42991.8	43427.9	42122.8	43158.2	5828.86	6382.57	6188.02	6247.06	5520.31	5689.9	5218.9	5465.75	56.6108	55.294	57.5266	57.1624	59.7261	59.1468	60.9231	59.4823
8.52892	45379.4	46490.6	44702.5	45008.3	42970.8	43479.4	42086.5	43143	5808.04	6382.14	6174.95	6255.13	5566.67	5710.29	5223.08	5441.39	56.5806	55.2976	57.5163	57.1325	59.7643	59.0792	60.9772	59.4993
8.56041	45340.1	46520.9	44678.3	45017.3	43010.1	43467.2	42104.6	43185.4	5769.95	6434.64	6143.73	6256.41	5531.62	5672.56	5212.24	5424.37	56.6244	55.2696	57.5425	57.121	59.7024	59.0892	60.9486	59.437
8.59196	45331	46499.8	44687.5	45032.4	42967.7	43437	42116.7	43143	5773.49	6441.32	6196.02	6239.85	5548.41	5709.16	5213.76	5441.39	56.6365	55.2964	57.54	57.0985	59.7653	59.1376	60.9311	59.4993
8.62348	45367.3	46508.7	44645.1	45026.3	42967.7	43458.1	42107.8	43185.4	5773.46	6384.67	6153	6220.31	5552.88	5662.33	5265.15	5428.86	56.5904	55.2761	57.5879	57.1029	59.7661	59.1	60.9537	59.4377
8.65496	45361.2	46530	44684.5	44971.9	43007.1	43430.9	42086.6	43194.5	5777.4	6426.26	6200.23	6236.01	5580.38	5676.77	5249.34	5456.95	56.5987	55.2572	57.5447	57.1761	59.7155	59.1402	60.982	59.4299
8.68646	45334.1	46490.7	44657.3	44974.9	42976.8	43476.4	42128.9	43197.5	5811.57	6435.22	6205.67	6208.43	5536.2	5718.92	5241.56	5439.38	56.6387	55.3064	57.5814	57.1674	59.7503	59.085	60.9183	59.4227
8.71802	45382.4	46533	44639.1	44996.2	42973.7	43458.1	42128.9	43158.2	5799	6397.71	6179.95	6262.77	5544.74	5662.33	5237.18	5465.75	56.5753	55.2489	57.6006	57.1495	59.7561	59.1	60.9175	59.4823
8.7495	45367.4	46530	44657.2	45020.3	43007.1	43455.2	42098.7	43146	5820.61	6435.92	6201.03	6242.82	5580.38	5720.61	5259.62	5437.29	56.598	55.2588	57.5806	57.1147	59.7155	59.1146	60.966	59.4943
8.78102	45361.2	46508.7	44651.2	44971.9	43004	43440	42086.6	43203.6	5767.97	6384.67	6200.18	6245.35	5526.36	5668.95	5258.09	5462.61	56.5972	55.2761	57.5884	57.1778	59.71	59.1263	60.9836	59.4182
8.81259	45337	46496.7	44657.1	45011.3	42979.8	43443.1	42104.7	43188.5	5774.27	6440.9	6150.05	6260.23	5567.86	5705.46	5260.39	5474.13	56.6289	55.3	57.5714	57.1295	59.7517	59.1286	60.9573	59.4414
8.84423	45382.4	46508.8	44651.2	44968.8	42982.9	43482.4	42116.8	43149	5784.85	6442.6	6204.82	6212.25	5568.26	5683.59	5253.17	5428.7	56.5731	55.2856	57.5892	57.1759	59.7475	59.0703	60.9382	59.4886
8.87607	45385.5	46493.7	44633	44971.8	43016.2	43473.3	42071.4	43182.4	5813.54	6430.82	6188.36	6212.67	5577.11	5668.84	5247.42	5473.36	56.5738	55.302	57.6102	57.172	59.7021	59.0802	61.0039	59.4497
8.90754	45385.5	46490.6	44669.3	45017.3	43025.3	43464.3	42080.4	43152.1	5799.39	6406.27	6202.74	6256.41	5569.36	5721.82	5213.57	5429.09	56.5716	55.3016	57.565	57.121	59.6879	59.1022	60.9844	59.4844
8.93904	45358.3	46533	44678.4	45023.3	42988.8	43467.2	42080.4	43185.4	5824.14	6407.37	6176.19	6233.9	5524.38	5668.04	5213.57	5424.37	56.61	55.2505	57.5483	57.1092	59.7311	59.0884	60.9844	59.437
8.97051	45394.6	46490.7	44672.3	44968.9	43028.3	43491.4	42083.6	43152.1	5810.01	6430.4	6156.8	6249.59	5569.76	5684.8	5275.2	5424.61	56.5618	55.3056	57.5528	57.1825	59.6837	59.058	60.9911	59.4836
9.002	45349.1	46502.7	44648.1	44971.8	43028.2	43488.4	42101.7	43143	5771.12	6388.66	6153.42	6208.01	5542.93	5679.88	5268.76	5441.39	56.6131	55.2841	57.584	57.1712	59.6788	59.0613	60.9632	59.4993
9.0335	45364.2	46514.9	44639	44959.8	43028.2	43437	42059.3	43182.4	5768.36	6448.28	6152.15	6224.98	5551.87	5695.63	5224.03	5423.98	56.5934	55.2792	57.5957	57.1899	59.6804	59.1352	61.0175	59.4411
9.06505	45361.3	46508.7	44623.9	44987	42995	43497.5	42053.3	43143	5829.25	6389.5	6177.82	6205.46	5569.85	5699.15	5258.24	5454.84	56.607	55.2769	57.6202	57.1511	59.7307	59.0522	61.0326	59.5016
9.09655	45349.1	46542.1	44669.3	44984.1	43022.2	43446.1	42077.5	43173.4	5771.12	6423.13	6198.1	6265.73	5528.73	5710.37	5265.69	5476.68	56.6131	55.2421	57.5642	57.1657	59.6848	59.1253	60.9983	59.463
9.12804	45355.2	46493.7	44620.9	44956.8	43001	43497.5	42095.6	43143	5767.19	6430.82	6177.39	6243.22	5517.03	5694.64	5241.73	5436.9	56.6048	55.302	57.6241	57.197	59.7126	59.0514	60.9672	59.4985
9.15956	45391.5	46490.6	44614.8	44987	42991.9	43458.1	42050.1	43158.2	5800.18	6406.27	6185.8	6210.13	5569.45	5666.84	5209.76	5474.72	56.564	55.3016	57.6336	57.1519	59.7349	59.1008	61.0284	59.4839
9.19111	45367.3	46533.1	44633	44968.9	43025.2	43485.3	42083.5	43173.4	5764.03	6446.01	6202.25	6258.92	5529.12	5665.92	5213.95	5481.16	56.5889	55.2568	57.6127	57.1841	59.6806	59.063	60.98	59.4638
9.22262	45394.5	46545.1	44614.8	44956.8	42991.8	43449.1	42074.4	43149.1	5805.29	6442.87	6171.91	6233.88	5520.31	5674.67	5208.44	5469.07	56.561	55.2417	57.6311	57.1954	59.7261	59.1147	60.9924	59.4956
9.25411	45391.5	46493.6	44648.2	44956.8	43028.3	43476.4	42086.6	43194.5	5804.89	6411.52	6204.39	6252.55	5569.76	5718.92	5249.34	5443.48	56.5648	55.2988	57.5931	57.1987	59.6837	59.085	60.982	59.4276
9.28579	45382.5	46526.8	44666.3	44962.8	42988.8	43491.4	42041.1	43188.4	5817.87	6387.2	6188.4	6216.07	5524.38	5671.24	5212.99	5429.24	56.5783	55.2545	57.5664	57.1844	59.7311	59.0556	61.0423	59.4336
9.31729	45343.1	46545.1	44623.9	44987.1	42991.9	43500.5	42047.2	43152.1	5775.05	6399.4	6191.71	6270.82	5524.78	5699.56	5253.1	5438.06	56.6214	55.2345	57.6227	57.1627	59.7269	59.0481	61.0407	59.486
9.34882	45352.2	46533.1	44614.8	45005.2	42988.9	43491.5	42053.3	43203.6	5809.22	6446.01	6167.28	6236.03	5560.12	5716.42	5258.24	5467.1	56.6153	55.2568	57.6303	57.133	59.7375	59.0636	61.0326	59.419
9.3803	45361.3	46511.7	44666.3	45002.2	43031.3	43512.6	42041.1	43191.5	5815.11	6385.09	6206.95	6230.93	5565.68	5692.12	5208.62	5470.03	56.6047	55.2725	57.5697	57.136	59.6787	59.03	61.0415	59.4364
9.4118	45370.4	46496.7	44623.9	45002.2	43013.1	43467.2	42050.1	43152.1	5816.29	6416.77	6163.92	6263.62	5518.61	5659.01	5201.02	5438.06	56.5934	55.296	57.6177	57.1418	59.6958	59.0868	61.0268	59.486
9.44333	45391.5	46511.7	44632.9	44965.8	42985.8	43449.1	42032.1	43161.1	5781.31	6389.92	6165.19	6211.83	5546.32	5683.69	5246.81	5421.28	56.561	55.2733	57.606	57.1797	59.7393	59.1163	61.0618	59.4703
9.47482	45355.3	46496.6	44675.4	44956.8	43001	43494.4	42025.9	43167.2	5809.61	6392.64	6194.32	6266.54	5512.56	5667.12	5211.09	5426.53	56.6115	55.292	57.5555	57.2012	59.7118	59.0507	61.0643	59.4628
9.50635	45355.3	46557.1	44617.8	44996.1	43043.4	43464.2	42047.2	43176.4	5809.61	6396.25	6176.97	6234.75	5549.38	5658.61	5257.47	5481.55	56.6115	55.2194	57.628	57.1445	59.6587	59.0909	61.0414	59.4596
9.53786	45400.6	46496.7	44648.2	44984	43001	43455.1	42068.4	43164.2	5801.35	6411.94	6218.29	6223.71	5512.56	5666.44	5233.92	5475.5	56.5527	55.2952	57.5956	57.1582	59.7118	59.1049	61.0059	59.4756
9.5694	45406.6	46496.7	44666.3	44996.2	43025.3	43455.1	42032	43155.1	5792.7	6411.94	6206.95	6253.43	5569.36	5689.01	5216.22	5429.48	56.5437	55.2952	57.5697	57.1478	59.6879	59.1089	61.0563	59.4802
9.60093	45394.6	46551.1	44648.1	44984.1	43001	43455.1	42074.4	43200.6	5810.01	6419.57	6162.69	6270.4	5512.56	5675.47	5243.43	5462.22	56.5618	55.2305	57.5856	57.1665	59.7118	59.1065	60.9987	59.4224
9.63242	45352.1	46523.8	44642	44996.2	43025.2	43461.2	42032.1	43191.5	5766.8	6386.78	6157.21	6272.11	5515.71	5667.24	5255.55	5470.03	56.6085	55.2581	57.5926	57.1512	59.6782	59.0967	61.0634	59.4364
9.6639	45355.2	46511.7	44614.8	44977.9	43025.3	43497.5	42019.9	43188.5	5771.9	6385.09	6162.65	6213.52	5569.36	5681.08	5227.8	5483.11	56.6055	55.2725	57.6294	57.1643	59.6879	59.049	61.0762	59.443
9.6954	45346.2	46545.1	44605.7	44959.8	43007.1	43503.5	42029	43197.5	5794.29	6428.38	6175.27	6215.65	5562.51	5686.4	5207.1	5457.34	56.6206	55.2393	57.6437	57.1882	59.7122	59.0416	61.0591	59.4258
9.72689	45397.6	46520.8	44614.8	44950.7	43034.3	43473.3	42019.9	43149.1	5805.68	6386.36	6153.39	6219.04	5561.61	5714	5214.7	5433.19	56.5572	55.2617	57.6278	57.2006	59.6737	59.0883	61.0739	59.4894
9.75843	45349.1	46548.1	44620.9	44959.7	43001	43503.6	42013.9	43167.2	5771.12	6423.97	6200.55	6210.98	5561.71	5704.48	5240.14	5422.05	56.6131	55.2349	57.6283	57.1874	59.7206	59.0448	61.0874	59.462
9.78989	45376.3	46557.2	44651.2	44987.1	43025.1	43494.5	42044.1	43203.6	5755.77	6410.75	6200.18	6256.82	5511.24	5712.31	5209	5449.14	56.5761	55.2218	57.5884	57.1602	59.6774	59.0587	61.0371	59.4159
9.82139	45391.5	46545	44605.8	44990.1	43040.3	43500.6	42032	43149.1	5809.61	6394.56	6193.79	6233.9	5553.46	5713.11	5211.85	5464.58	56.5655	55.2337	57.647	57.1522	59.6637	59.0505	61.0555	59.4948
9.8529	45409.7	46508.8	44599.7	44987	42998	43503.5	42025.9	43176.4	5783.66	6428.12	6160.53	6219.47	5556.84	5681.88	5211.09	5477.07	56.5384	55.2832	57.649	57.1536	59.7241	59.0407	61.0643	59.4588
9.88455	45349.1	46539.1	44632.9	44981	43010.1	43500.5	42050.2	43173.4	5766.41	6432.36	6155.93	6223.29	5567.37	5695.04	5262.22	5481.16	56.6123	55.2473	57.6044	57.1621	59.7088	59.0473	61.0379	59.4638
9.91609	45361.2	46496.7	44620.8	44968.9	43043.4	43470.2	42007.8	43185.5	5758.54	6421.6	6149.61	6272.92	5553.85	5659.41	5230.64	5482.72	56.5957	55.2968	57.6191	57.1866	59.6595	59.0827	61.0946	59.4471
9.94762	45349.2	46502.7	44611.7	44935.6	43001	43485.4	42050.2	43152.1	5785.26	6383.83	6148.34	6244.9	5557.25	5711.1	5262.22	5438.06	56.6153	55.2833	57.6309	57.2248	59.7198	59.071	61.0379	59.486
9.97911	45355.2	46542.1	44608.7	44990.1	43043.3	43503.5	42041.1	43161.2	5762.47	6427.96	6143.29	6252.58	5535.96	5677.36	5221.73	5434.74	56.604	55.2429	57.6339	57.1555	59.6563	59.0399	61.0439	59.4727
10.0106	45406.6	46523.8	44642.1	44938.7	43031.3	43446	42053.3	43182.4	5778.54	6377.12	6194.27	6254.65	5565.68	5669.75	5236.38	5432.96	56.5414	55.2565	57.5992	57.2226	59.6787	59.118	61.0286	59.4427
10.0421	45358.3	46502.7	44620.9	44959.8	43019.1	43458.1	41995.7	43179.3	5800.58	6422.44	6200.55	6220.31	5505.98	5657.81	5220.38	5432.57	56.6063	55.2896	57.6283	57.189	59.685	59.0992	61.1106	59.4468
10.0738	45352.2	46530	44642.1	44935.7	43046.4	43458.1	42041.1	43173.3	5799.79	6435.92	6166.47	6263.55	5549.78	5657.81	5247.96	5431.8	56.6138	55.2588	57.5943	57.2281	59.6545	59.0992	61.0486	59.4552
10.1053	45397.5	46517.9	44639	44965.9	42991.8	43455.1	42035.1	43194.6	5763.22	6434.22	6152.15	6281.82	5520.31	5652.9	5255.93	5492.87	56.5505	55.2732	57.5957	57.1921	59.7261	59.1025	61.059	59.4362
10.1369	45388.4	46533	44590.6	44944.8	43049.4	43461.2	42016.9	43197.5	5766.76	6431.52	6163.89	6269.5	5527.81	5694.33	5205.58	5443.87	56.5625	55.2544	57.6615	57.2174	59.6463	59.1015	61.0767	59.4234
10.1684	45388.4	46517.9	44590.6	44944.7	42991.8	43479.4	42047.2	43206.6	5766.76	6439.05	6159.26	6222.85	5511.38	5705.78	5239.98	5445.03	56.5625	55.274	57.6607	57.2091	59.7245	59.0784	61.0383	59.411
10.1999	45364.2	46523.8	44593.6	44993.1	43040.3	43449.1	42022.9	43203.6	5754.21	6377.12	6155.06	6257.67	5513.21	5674.67	5210.71	5471.59	56.5912	55.2565	57.656	57.1525	59.6565	59.1147	61.0687	59.4198
10.2313	45373.4	46490.6	44626.9	44987.1	42997.9	43500.5	42010.9	43188.5	5807.25	6396.62	6155.08	6256.82	5507.7	5690.52	5261.6	5487.6	56.5881	55.3	57.6122	57.1602	59.7153	59.0465	61.0958	59.4438
10.2629	45355.2	46505.7	44584.6	44929.6	42991.8	43458.1	42004.9	43155.1	5790.76	6418.04	6176.93	6258.03	5520.31	5653.3	5260.83	5438.45	56.6085	55.2852	57.6719	57.235	59.7261	59.0984	61.1046	59.4818
10.2943	45346.1	46496.7	44633	44929.6	42991.8	43446	42017	43155.1	5770.73	6411.94	6197.62	6239.38	5520.31	5669.75	5262.36	5451.91	56.6168	55.2952	57.6118	57.2317	59.7261	59.118	61.087	59.4841
10.3258	45373.4	46502.6	44590.6	44929.6	43013.1	43473.2	42004.9	43185.4	5807.25	6379	6154.64	6248.71	5563.3	5646.26	5265.19	5433.35	56.5881	55.2825	57.6599	57.2333	59.7038	59.0762	61.1054	59.4385
10.3574	45397.5	46502.6	44614.9	44935.7	43034.3	43455.2	42026	43152.1	5763.22	6379	6208.95	6263.55	5552.67	5693.53	5232.94	5451.52	56.5505	55.2825	57.6378	57.2281	59.6721	59.1097	61.0682	59.4883
10.3889	45358.2	46520.8	44614.9	44962.8	43010	43461.2	41977.6	43149.1	5791.15	6376.7	6199.69	6225.4	5500.34	5698.85	5244.28	5437.67	56.6047	55.2601	57.6361	57.186	59.6968	59.1023	61.1418	59.4901
10.4204	45400.5	46490.6	44608.8	44981.1	43037.3	43491.4	42023	43194.5	5777.76	6382.14	6203.47	6269.97	5544.12	5657.69	5245.66	5474.91	56.549	55.2976	57.6448	57.1704	59.6663	59.0532	61.075	59.4331
10.4521	45349.2	46557.1	44584.6	44935.6	43034.3	43455.1	42007.8	43200.6	5780.55	6401.08	6186.18	6226.24	5548.19	5657.41	5204.44	5453.24	56.6146	55.2202	57.6735	57.2215	59.6713	59.1033	61.0899	59.4208
10.4836	45376.4	46545.1	44593.7	44944.7	43000.9	43452.1	41992.8	43155.1	5798.22	6399.4	6192.08	6222.85	5499.16	5657.01	5259.29	5456.39	56.5829	55.2345	57.6626	57.2091	59.7094	59.1074	61.1222	59.4849
10.5151	45361.2	46508.8	44623.8	44944.7	43028.2	43506.5	42032	43197.5	5739.68	6423.29	6154.66	6222.85	5502.69	5682.28	5233.7	5448.36	56.5927	55.2824	57.6161	57.2091	59.6717	59.0366	61.0594	59.4242
10.5467	45391.4	46514.7	44623.9	44978	42997.9	43467.3	42026	43176.4	5743.57	6371.03	6196.34	6246.2	5498.76	5699.65	5228.57	5481.55	56.555	55.2665	57.6236	57.1701	59.7137	59.0941	61.0674	59.4596
10.5782	45346.1	46530	44632.9	44926.6	43025.1	43485.4	41992.7	43197.5	5761.3	6431.09	6169.83	6243.62	5502.3	5697.55	5206.9	5466.32	56.6153	55.258	57.6069	57.2363	59.6759	59.0686	61.1127	59.4273
10.6097	45370.3	46523.8	44578.6	44923.6	42997.9	43494.4	41974.7	43167.3	5797.43	6367.46	6185.33	6261.84	5547.91	5680.68	5287.52	5480.38	56.5904	55.255	57.6813	57.2435	59.7225	59.0531	61.1542	59.4722
10.6412	45364.3	46523.8	44593.7	44911.4	43034.3	43473.2	41914.1	43194.5	5796.65	6372.29	6192.08	6236.83	5543.72	5646.26	5271.07	5456.95	56.598	55.2558	57.6626	57.2548	59.6705	59.0762	61.2409	59.4299
10.6726	45382.3	46511.8	44569.4	44926.5	43019.2	43470.3	41914.1	43203.6	5747.12	6428.54	6160.92	6220.31	5550.69	5700.05	5275.43	5444.65	56.5671	55.2796	57.6889	57.2322	59.693	59.09	61.2417	59.4151
10.7042	45364.3	46523.8	44590.7	44929.6	43025.2	43494.5	41914.1	43149.1	5796.65	6367.46	6191.66	6267.36	5547.01	5689.72	5258	5460.1	56.598	55.255	57.6665	57.2367	59.6838	59.0547	61.2385	59.4941
10.7357	45364.3	46505.8	44566.4	44929.6	43019.1	43497.4	41956.4	43167.3	5791.93	6427.69	6155.88	6267.36	5492.57	5663	5267.75	5480.38	56.5972	55.2868	57.692	57.2367	59.6827	59.0457	61.1775	59.4722
10.7672	45397.5	46514.8	44587.6	44959.8	43049.4	43464.2	41941.2	43149.1	5767.94	6428.97	6186.61	6224.98	5527.81	5699.25	5235.31	5455.61	56.5512	55.276	57.6696	57.1899	59.6463	59.0982	61.194	59.4933
10.7987	45361.3	46508.7	44620.8	44971.9	43037.3	43485.3	41926.2	43152.1	5791.54	6365.36	6149.61	6250.01	5530.7	5652.37	5285.69	5433.58	56.601	55.2729	57.6191	57.1786	59.6639	59.0606	61.2257	59.4852
10.8302	45367.3	46487.5	44617.8	44917.5	43028.1	43485.3	41895.9	43152.1	5792.32	6386.55	6176.97	6237.68	5493.75	5656.89	5251.34	5460.49	56.5934	55.302	57.628	57.2471	59.6701	59.0614	61.2643	59.4899
10.8617	45346.1	46490.6	44593.6	44920.5	43013.1	43455.1	41950.4	43203.6	5756.59	6406.27	6127.29	6233.44	5545.42	5689.01	5275.7	5458.12	56.6146	55.3016	57.651	57.2424	59.7006	59.1089	61.188	59.4175
10.8932	45400.5	46490.6	44575.5	44926.5	42988.8	43473.2	41898.9	43155.2	5773.04	6401.45	6175.65	6224.97	5493.11	5641.74	5225.59	5474.33	56.5482	55.3008	57.6836	57.233	59.7255	59.0754	61.2551	59.4881
10.9247	45391.4	46530	44593.6	44962.9	43040.3	43497.4	41898.9	43194.5	5743.57	6421.43	6131.92	6272.06	5517.68	5663	5225.59	5434.5	56.555	55.2564	57.6518	57.1943	59.6573	59.0457	61.2551	59.426
10.9562	45349.1	46502.7	44560.4	44959.9	42982.8	43479.3	41895.9	43182.4	5766.41	6427.27	6164.28	6266.97	5505.73	5642.54	5251.34	5441.94	56.6123	55.2904	57.7015	57.1973	59.7363	59.0672	61.2643	59.4442
10.9877	45391.5	46484.6	44605.8	44944.8	43028.2	43476.3	41932.1	43182.4	5781.31	6415.08	6179.9	6283.49	5498.22	5696.34	5221.08	5468.87	56.561	55.3104	57.6445	57.2199	59.6709	59.0809	61.2049	59.4489
11.0192	45346.1	46532.9	44593.7	44953.8	42982.8	43455	41935.2	43185.4	5747.16	6388.05	6187.46	6247.46	5528.06	5634.84	5251.98	5446.81	56.6131	55.2473	57.6618	57.2017	59.7403	59.0993	61.206	59.4409
11.0507	45382.4	46490.6	44560.4	44953.8	42997.8	43440	41941.3	43161.2	5784.85	6411.1	6159.65	6261.45	5485.35	5659.93	5257.11	5479.6	56.5731	55.3024	57.7007	57.2042	59.7113	59.1246	61.198	59.4805
11.0823	45364.2	46533	44617.8	44929.5	42997.8	43491.4	41889.9	43143.1	5725.92	6417.03	6158.45	6225.39	5485.35	5671.24	5254.92	5463.81	56.5867	55.252	57.6247	57.2292	59.7113	59.0556	61.2739	59.5032
11.1138	45382.4	46523.8	44608.8	44914.4	43025.2	43467.1	41914	43191.5	5784.85	6367.46	6180.32	6227.93	5538.07	5636.43	5214.43	5470.03	56.5731	55.255	57.6406	57.2493	59.6822	59.0828	61.2306	59.4364
11.1453	45361.1	46487.5	44605.7	44929.5	43028.1	43488.3	41895.9	43188.5	5725.53	6367.25	6147.49	6225.39	5493.75	5643.73	5255.69	5451.69	56.5905	55.2989	57.6387	57.2292	59.6701	59.0549	61.2651	59.4375
11.1768	45382.3	46520.9	44596.7	44896.3	43019.1	43436.9	41889.8	43188.4	5728.25	6420.16	6183.25	6253.33	5483.63	5650.5	5228.79	5433.73	56.5641	55.2673	57.657	57.2774	59.6811	59.1272	61.2691	59.4344
11.2083	45379.3	46496.7	44560.4	44899.3	42988.8	43458.1	41895.9	43170.2	5727.86	6421.6	6164.28	6235.12	5488.65	5626.2	5260.05	5431.41	56.5679	55.2968	57.7015	57.2702	59.7247	59.0936	61.2659	59.4594
11.2398	45394.4	46514.7	44554.3	44926.6	43025.2	43440	41902	43152.2	5743.95	6366.2	6154.18	6280.92	5524.65	5659.93	5269.53	5473.94	56.5513	55.2657	57.7077	57.243	59.6798	59.1246	61.2586	59.4922
11.2713	45376.3	46530	44602.7	44893.2	43028.2	43476.3	41880.7	43173.4	5727.47	6411.77	6147.07	6224.95	5516.1	5687.31	5236.35	5472.19	56.5717	55.2548	57.6426	57.2763	59.674	59.0793	61.284	59.4622
11.3028	45364.2	46487.5	44548.2	44917.4	42997.9	43436.9	41901.9	43179.4	5725.92	6367.25	6139.46	6219.03	5534.5	5655.01	5221.61	5437.06	56.5867	55.2989	57.7131	57.2438	59.7201	59.128	61.2498	59.4476
11.3343	45346	46529.9	44563.4	44917.5	42976.7	43482.3	41880.8	43185.4	5733.02	6402.12	6173.95	6270.31	5509.41	5670.04	5258.12	5442.32	56.6109	55.2533	57.6992	57.2529	59.7455	59.0679	61.288	59.4401
11.3658	45373.2	46526.9	44599.7	44944.7	43025.1	43479.3	41877.7	43152	5727.08	6396.86	6165.16	6241.51	5502.3	5647.06	5257.73	5415.63	56.5754	55.2561	57.6498	57.2124	59.6759	59.068	61.2925	59.4821
11.3974	45379.3	46505.6	44584.5	44884.1	43025.1	43436.9	41880.7	43133.9	5723.14	6364.94	6126.02	6219.01	5497.83	5641.48	5214.58	5426.77	56.5671	55.2765	57.6627	57.2871	59.6751	59.1256	61.28	59.5094
11.4289	45358.1	46508.7	44584.5	44896.4	43019.1	43494.4	41914	43179.4	5715.72	6365.36	6121.4	6257.99	5483.63	5667.12	5214.43	5463.99	56.5928	55.2729	57.6619	57.2782	59.6811	59.0507	61.2306	59.4523
11.4604	45382.4	46523.9	44587.6	44878.1	43013	43433.9	41901.9	43140	5765.98	6415.75	6172.72	6236.79	5478.38	5654.61	5204.19	5467.9	56.5701	55.2629	57.6671	57.2981	59.6887	59.1321	61.2467	59.5081
11.492	45340	46520.8	44578.5	44917.5	42988.7	43437	41904.9	43134	5751.1	6371.87	6171.45	6256.32	5475.24	5673.06	5217.64	5467.12	56.6214	55.2593	57.6788	57.2504	59.7223	59.1312	61.2446	59.5165
11.5234	45373.2	46520.8	44596.6	44881.2	42976.7	43476.3	41862.6	43161.1	5712.94	6386.36	6136.97	6246.53	5487.08	5678.27	5242.75	5425.76	56.5732	55.2617	57.6487	57.2959	59.7415	59.0777	61.3122	59.4711
11.5549	45382.3	46487.5	44566.3	44890.1	42973.7	43452	41877.7	43176.3	5747.12	6362.42	6114.24	6196.57	5500.08	5629.92	5253.37	5441.16	56.5671	55.2981	57.6845	57.2752	59.7481	59.1026	61.2917	59.4526
11.5864	45349.1	46472.5	44581.5	44875.1	43004	43427.8	41889.8	43176.4	5766.41	6398.91	6162.62	6213.08	5530.83	5653.81	5207.02	5454.63	56.6123	55.3224	57.6733	57.2978	59.7108	59.1404	61.2651	59.4549
11.6179	45379.3	46496.6	44542.1	44923.5	42976.7	43449.1	41862.5	43136.9	5760.88	6363.68	6120.12	6233.87	5482.61	5688.21	5220.99	5427.16	56.5731	55.2873	57.7176	57.2385	59.7407	59.1171	61.3082	59.5053
11.6494	45343.1	46517.8	44554.2	44917.4	42973.7	43482.3	41883.7	43152.2	5756.2	6405.25	6117.19	6205.05	5509.02	5656.49	5201.9	5478.43	56.6184	55.2685	57.701	57.2413	59.7497	59.0655	61.2732	59.493
11.6809	45361.2	46502.6	44536.1	44911.4	43016.1	43424.8	41901.9	43155.1	5767.97	6369.35	6147.01	6204.2	5501.12	5639.87	5247.75	5420.51	56.5972	55.2809	57.7304	57.249	59.6884	59.1421	61.2546	59.4787
11.7124	45355.1	46472.4	44563.3	44923.5	43016	43464.2	41895.9	43170.2	5710.62	6365.14	6113.82	6224.54	5478.77	5676.67	5268.76	5431.41	56.5958	55.3168	57.6885	57.2369	59.6845	59.0941	61.2675	59.4594
11.744	45330.9	46505.6	44587.5	44926.5	43000.9	43436.9	41898.9	43143	5731.08	6369.77	6126.45	6220.31	5472.34	5627.94	5260.43	5418.96	56.6297	55.2773	57.6588	57.2322	59.7047	59.1232	61.2614	59.4954
11.7756	45336.9	46511.7	44581.5	44866	42964.6	43427.8	41877.7	43140	5717.72	6375.44	6162.62	6211.81	5494.44	5667.34	5262.08	5467.9	56.6199	55.2709	57.6733	57.3094	59.7599	59.1428	61.2933	59.5081
11.807	45352	46484.6	44593.6	44896.4	42976.7	43461.1	41889.8	43136.9	5710.23	6419.9	6150.43	6262.65	5513.88	5635.63	5215.73	5427.16	56.5996	55.3112	57.6551	57.279	59.7463	59.091	61.2667	59.5053
11.8384	45343.1	46496.6	44533.1	44878.1	43025.1	43449	41853.5	43173.4	5756.2	6363.68	6151.21	6204.19	5488.88	5620.5	5224.19	5467.7	56.6184	55.2873	57.7351	57.2923	59.6735	59.1051	61.3223	59.4614
11.8698	45364.2	46469.5	44590.6	44917.5	42991.9	43476.2	41877.7	43158.1	5768.36	6412.96	6140.75	6237.68	5524.78	5646.66	5266.43	5425.38	56.5934	55.3284	57.6574	57.2471	59.7269	59.0721	61.2941	59.4753
11.9012	45370.3	46505.7	44536	44881.1	43016.1	43461.1	41850.4	43170.3	5759.71	6413.21	6110.03	6199.96	5510.06	5644.66	5236.86	5467.31	56.5844	55.2844	57.7238	57.2876	59.69	59.0926	61.3292	59.4657
11.9327	45361.1	46490.6	44566.3	44902.4	43013	43430.9	41880.8	43146.1	5706.67	6420.75	6104.99	6258.85	5505.2	5681.29	5262.47	5486.62	56.5875	55.304	57.6829	57.2705	59.6934	59.141	61.2888	59.5029
11.964	45355.1	46490.6	44548.1	44862.9	42988.7	43427.8	41886.8	43164.2	5705.9	6415.92	6102.46	6206.73	5466.31	5622.22	5232.76	5475.5	56.5951	55.3032	57.7065	57.3124	59.7207	59.1348	61.2743	59.4756
11.9955	45382.3	46505.7	44569.3	44893.2	42979.8	43461.1	41841.4	43152.1	5732.96	6408.39	6114.66	6201.65	5523.2	5644.66	5240.05	5429.09	56.5649	55.2836	57.6806	57.2722	59.7437	59.0926	61.3433	59.4844
12.0269	45339.9	46496.6	44575.4	44862.9	42979.7	43424.7	41844.4	43146	5703.97	6363.68	6129.39	6206.73	5465.14	5621.83	5227.39	5423.83	56.6139	55.2873	57.6753	57.3124	59.7334	59.1389	61.3364	59.492
12.0583	45376.3	46460.3	44527	44860	42964.6	43418.8	41844.4	43152.2	5727.47	6363.46	6131.88	6229.58	5476.58	5666.14	5223.04	5478.43	56.5717	55.3312	57.7397	57.3204	59.7568	59.1551	61.3356	59.493
12.0898	45382.3	46469.5	44569.4	44872.1	42958.5	43424.8	41877.6	43170.3	5718.81	6408.14	6119.29	6249.91	5475.8	5671.45	5214.19	5453.84	56.5626	55.3276	57.6815	57.3083	59.7652	59.1477	61.2845	59.4633
12.1212	45376.2	46499.6	44548.2	44856.9	42991.8	43449.1	41853.4	43155.2	5718.04	6373.75	6157.95	6219.84	5520.31	5670.15	5211.13	5469.85	56.5702	55.2853	57.7164	57.3226	59.7261	59.1139	61.3199	59.4873
12.1527	45330.9	46466.3	44557.3	44905.4	42964.6	43421.8	41868.6	43167.2	5745.22	6364.3	6154.6	6259.28	5503.37	5666.54	5260.92	5440	56.632	55.324	57.7037	57.2666	59.7615	59.151	61.3066	59.4651
12.1841	45327.9	46514.8	44517.9	44914.4	42961.5	43458.1	41859.5	43127.9	5711.85	6395.17	6107.5	6227.93	5471.72	5666.84	5203.2	5461.86	56.6305	55.2705	57.7473	57.2493	59.7602	59.1008	61.3095	59.524
12.2155	45376.2	46457.3	44530	44914.4	43007	43455.1	41868.6	43130.9	5713.32	6358.22	6099.94	6227.93	5513.35	5648.38	5260.92	5417.42	56.5694	55.3341	57.73	57.2493	59.7034	59.1017	61.3066	59.512
12.2469	45330.9	46487.6	44572.4	44866	42958.5	43440	41841.3	43158.1	5740.51	6420.32	6128.96	6197.84	5498.12	5673.47	5205.26	5425.38	56.6312	55.3076	57.6792	57.3069	59.7691	59.1271	61.3369	59.4753
12.2783	45327.9	46499.6	44505.8	44908.4	42964.5	43437	41859.5	43170.2	5749.54	6378.58	6105.82	6245.72	5463.19	5673.06	5203.2	5431.41	56.6365	55.2861	57.763	57.2603	59.7544	59.1312	61.3095	59.4594
12.3097	45349.1	46490.6	44563.3	44859.9	42964.5	43430.8	41841.3	43152.1	5756.98	6411.1	6132.33	6210.96	5463.19	5618.12	5196.56	5469.46	56.6108	55.3024	57.6918	57.3171	59.7544	59.1298	61.3353	59.4915
12.3412	45340	46493.6	44521	44863	42982.7	43433.9	41835.3	43115.8	5755.81	6368.09	6149.51	6253.28	5461.06	5672.66	5195.79	5437.9	56.6221	55.2917	57.7508	57.3207	59.7284	59.1353	61.3442	59.5368
12.3726	45339.9	46454.4	44539.1	44856.9	43007	43406.7	41859.5	43170.3	5699.26	6410.84	6147.43	6215.19	5491	5660.03	5251.06	5453.84	56.6132	55.3464	57.7265	57.3218	59.6994	59.1708	61.3183	59.4633
12.4041	45361.2	46457.4	44548.1	44908.4	43003.9	43433.9	41868.6	43124.9	5758.54	6406.44	6107.09	6231.74	5463.8	5618.51	5243.51	5434.58	56.5957	55.342	57.7073	57.2578	59.6989	59.1257	61.3034	59.5235
12.4355	45321.8	46445.3	44502.8	44850.9	42979.6	43427.8	41826.2	43134	5725.2	6399.93	6110.02	6218.99	5456.2	5617.71	5225.09	5471.61	56.6404	55.3556	57.7677	57.3304	59.7318	59.134	61.363	59.5173
12.4669	45364.1	46439.1	44499.7	44899.3	42973.7	43436.9	41829.3	43133.9	5716.49	6384.62	6109.6	6216.49	5509.02	5623.42	5229.82	5426.77	56.5852	55.3605	57.7717	57.2669	59.7497	59.1224	61.3594	59.5094
12.4983	45349	46442.1	44521	44872.1	43007	43439.9	41859.6	43127.9	5695.7	6365.76	6144.89	6259.22	5486.53	5637.36	5268.47	5430.48	56.6011	55.3537	57.75	57.31	59.6986	59.1206	61.3215	59.5186
12.5298	45315.7	46475.4	44539.1	44844.8	43000.9	43424.7	41871.7	43137	5705.58	6355.92	6138.19	6213.49	5476.81	5617.32	5274.37	5476.48	56.645	55.3117	57.7248	57.3373	59.7055	59.1381	61.3046	59.5139
12.5612	45361.1	46439.1	44493.7	44860	43000.9	43442.9	41844.4	43118.8	5697.24	6370.16	6117.99	6257.51	5476.81	5628.73	5231.74	5447.25	56.5861	55.3581	57.7812	57.3254	59.7055	59.1149	61.3372	59.5342
12.5929	45312.7	46448.2	44536	44878.2	42991.7	43424.7	41805.2	43133.9	5728.75	6352.14	6096.16	6255.42	5462.23	5612.8	5283.24	5431.26	56.6525	55.3441	57.7213	57.3014	59.7158	59.1373	61.4054	59.5102
12.6243	45312.7	46475.5	44511.9	44838.8	42985.7	43388.5	41832.4	43124.9	5700.48	6408.98	6139	6212.64	5456.98	5639.6	5282.38	5434.58	56.648	55.3204	57.7609	57.345	59.7234	59.1924	61.3646	59.5235
12.6557	45358.1	46490.5	44521	44835.8	42958.5	43406.6	41835.4	43130.9	5725.15	6372.49	6140.27	6221.52	5457.94	5610.42	5282.77	5430.87	56.5943	55.2961	57.7492	57.3505	59.762	59.162	61.3602	59.5144
12.6871	45324.9	46487.5	44487.7	44869.1	42994.8	43415.6	41814.2	43134	5744.44	6376.9	6121.77	6263.45	5498.37	5602.59	5284.4	5480.57	56.6395	55.3004	57.7899	57.3147	59.7179	59.1481	61.3921	59.5188
12.7185	45358.1	46478.5	44533	44881.1	42976.6	43409.6	41793	43161.2	5739.29	6385.28	6091.12	6218.59	5451.35	5601.8	5268.65	5439.22	56.5965	55.3128	57.7244	57.2909	59.7352	59.1563	61.4208	59.4735
12.7499	45336.9	46454.2	44511.9	44841.8	42946.4	43388.5	41808.1	43133.9	5689.44	6348.16	6134.38	6208.41	5487.62	5648.61	5231.48	5426.77	56.6155	55.3361	57.7601	57.3403	59.7844	59.194	61.3913	59.5094
12.7814	45306.6	46460.3	44478.5	44844.9	42994.8	43409.7	41786.9	43167.3	5709.13	6348.99	6088.18	6260.03	5498.37	5664.94	5233.13	5462.43	56.657	55.3289	57.7958	57.3456	59.7179	59.1675	61.4233	59.469
12.8128	45303.6	46427	44524	44884.2	42973.7	43388.5	41829.3	43161.2	5718.16	6368.47	6122.21	6232.99	5504.55	5648.61	5251.56	5443.71	56.6623	55.3725	57.7419	57.2896	59.7489	59.194	61.3634	59.4742
12.8443	45318.7	46475.5	44493.6	44856.9	42991.8	43376.4	41826.3	43128	5691.84	6399.33	6076.43	6201.22	5489.04	5638	5268.57	5484.28	56.639	55.3188	57.7737	57.3193	59.7205	59.2089	61.3711	59.528
12.8758	45309.6	46424	44517.8	44835.8	42988.7	43394.6	41780.8	43155.2	5690.68	6353.6	6084.4	6235.48	5470.78	5658.43	5241.05	5483.3	56.6503	55.3737	57.7432	57.353	59.7215	59.1873	61.4338	59.4896
12.9072	45309.7	46463.4	44511.8	44869.1	42976.7	43388.4	41783.8	43118.9	5733.07	6407.29	6074.32	6254.14	5496.01	5603.53	5228.4	5474.14	56.657	55.3348	57.7494	57.313	59.7431	59.186	61.4269	59.5389
12.9385	45321.8	46469.4	44511.8	44860	42934.3	43427.8	41786.9	43161.2	5744.04	6374.37	6074.32	6257.51	5472.67	5640.27	5224.44	5475.11	56.6434	55.322	57.7494	57.3254	59.7988	59.138	61.4217	59.4797
12.97	45294.6	46439.2	44520.9	44844.9	42994.8	43418.7	41790	43133.9	5717	6403.9	6112.55	6255.37	5476.02	5648.1	5268.26	5435.74	56.6737	55.3636	57.7442	57.3448	59.7139	59.1519	61.4252	59.511
13.0013	45303.6	46439.1	44496.8	44844.8	42958.5	43421.7	41799	43124.9	5689.91	6346.05	6127.65	6199.53	5498.12	5612.41	5217.29	5439.06	56.6579	55.3541	57.7789	57.3348	59.7691	59.1414	61.4022	59.5243
13.0328	45337	46417.9	44490.6	44847.8	42961.5	43427.8	41799	43121.8	5736.57	6367.21	6071.39	6199.95	5444.93	5640.27	5217.29	5434.19	56.6229	55.3833	57.7768	57.3309	59.7554	59.138	61.4022	59.5277
13.0642	45346	46466.4	44463.4	44859.9	42961.5	43418.7	41777.8	43158.2	5714.17	6373.95	6095.31	6206.3	5440.47	5612.01	5210.26	5452.29	56.6079	55.3256	57.8172	57.3163	59.7546	59.1455	61.4326	59.48
13.0955	45346	46469.4	44487.6	44878.2	42946.4	43400.6	41771.7	43130.9	5704.74	6384.02	6075.59	6250.76	5492.09	5654.72	5218.18	5435.35	56.6064	55.3236	57.7816	57.3006	59.7852	59.1783	61.4431	59.5152
13.127	45346	46439.2	44466.4	44875.1	42928.2	43376.3	41790	43137	5728.31	6403.9	6081.89	6227.05	5467.42	5597.44	5272.61	5436.13	56.6101	55.3636	57.8107	57.3003	59.8065	59.2017	61.4261	59.5068
13.1584	45303.6	46418	44463.4	44875.1	42973.6	43394.6	41771.8	43115.9	5680.49	6396.12	6081.47	6254.99	5442.02	5653.92	5265.94	5478.23	56.6564	55.3881	57.8147	57.3053	59.7378	59.1865	61.4519	59.5439
13.1898	45340	46457.4	44478.5	44823.7	42976.6	43406.6	41783.8	43155.1	5727.53	6401.62	6074.33	6238.42	5473.68	5641.99	5215.37	5447.42	56.6177	55.3412	57.7934	57.3693	59.7391	59.1676	61.4245	59.4834
13.2213	45342.9	46411.9	44499.7	44841.9	42925.2	43409.6	41774.7	43115.8	5685.5	6376	6091.12	6264.25	5467.03	5633.37	5214.22	5437.9	56.6072	55.3921	57.7684	57.3503	59.8107	59.1619	61.4379	59.5368
13.2527	45336.9	46442.1	44469.4	44869	42922.2	43403.6	41768.8	43131	5694.16	6346.47	6073.07	6230.86	5444.34	5650.61	5261.21	5493.63	56.6162	55.3505	57.8052	57.3089	59.8109	59.1733	61.4556	59.5254
13.2841	45297.5	46445.3	44505.8	44856.9	42925.2	43412.6	41777.8	43124.9	5679.72	6404.75	6096.58	6215.19	5453.65	5624.75	5218.95	5434.58	56.6639	55.3564	57.7613	57.3218	59.8083	59.1562	61.4342	59.5235
13.3155	45303.7	46451.2	44502.8	44838.9	42964.6	43400.6	41756.6	43115.9	5727.58	6367.03	6100.78	6259.17	5494.44	5650.21	5211.92	5482.71	56.6638	55.3428	57.7661	57.3533	59.7599	59.1775	61.4646	59.5447
13.347	45349	46469.4	44475.6	44817.7	42949.5	43376.4	41738.5	43118.9	5714.56	6384.02	6124.7	6246.87	5488.01	5651.52	5239.99	5487.59	56.6041	55.3236	57.8064	57.3787	59.7802	59.2113	61.4969	59.5413
13.3784	45312.7	46405.8	44466.4	44838.8	42946.3	43406.6	41738.5	43127.9	5728.75	6351.08	6063.42	6207.99	5434.06	5637.48	5235.66	5434.97	56.6525	55.3954	57.8075	57.3442	59.7749	59.1668	61.4961	59.5193
13.4098	45330.9	46415	44460.3	44829.8	42946.3	43355.2	41780.8	43118.9	5731.08	6395.7	6067.2	6257.89	5434.06	5626.2	5228.02	5483.1	56.6297	55.3917	57.8162	57.3649	59.7749	59.2362	61.4314	59.5405
13.4414	45330.8	46423.9	44487.6	44860	42961.5	43367.3	41729.4	43106.8	5688.67	6343.96	6070.97	6220.27	5440.47	5650.32	5230.16	5481.54	56.623	55.3722	57.7808	57.3188	59.7546	59.2237	61.5087	59.5572
13.473	45285.5	46454.3	44487.6	44820.7	42934.3	43382.5	41777.8	43118.8	5697.01	6377.09	6075.59	6247.3	5486.05	5656.83	5236.32	5433.81	56.682	55.3408	57.7816	57.3749	59.8012	59.2038	61.4374	59.5319
13.5044	45285.5	46439.2	44472.4	44866	42919.2	43385.4	41753.5	43137.1	5706.42	6394.26	6055.03	6230.43	5457.33	5603.14	5194.17	5494.41	56.6835	55.3621	57.7979	57.3127	59.8175	59.1901	61.4658	59.517
13.5359	45315.7	46399.8	44442.2	44814.6	42919.2	43352.2	41735.4	43152.1	5724.42	6383.95	6078.52	6227.84	5457.33	5634.81	5196.22	5456	56.6479	55.4081	57.8423	57.3793	59.8175	59.2419	61.4933	59.4891
13.5673	45324.8	46445.2	44448.2	44863	42964.5	43370.3	41726.3	43158.2	5669.05	6375.83	6051.68	6253.28	5463.19	5596.65	5208.09	5465.75	56.6276	55.3516	57.8295	57.3207	59.7544	59.2099	61.5091	59.4823
13.5987	45327.9	46423.9	44442.1	44847.8	42946.4	43382.4	41723.3	43155.2	5716.56	6339.14	6050.84	6204.6	5487.62	5647.82	5216.38	5469.85	56.6313	55.3714	57.8373	57.3318	59.7844	59.2022	61.5152	59.4873
13.6301	45327.8	46393.8	44466.4	44857	42919.1	43361.2	41756.7	43140.1	5702.42	6378.29	6054.19	6243.12	5435.03	5590.96	5250.99	5499.29	56.629	55.4146	57.8058	57.3268	59.8136	59.2215	61.4718	59.5136
13.6616	45312.6	46393.7	44451.3	44805.5	42934.3	43352.1	41744.5	43155.1	5658.09	6354.21	6102.85	6226.56	5486.05	5594.27	5245.1	5456.39	56.6413	55.4106	57.8346	57.391	59.8012	59.2347	61.4888	59.4849
13.693	45303.5	46393.8	44436.1	44844.8	42916.1	43391.5	41768.7	43152.2	5661.65	6363.84	6054.62	6208.83	5439.1	5644.51	5204.77	5478.43	56.6534	55.4122	57.846	57.3364	59.8186	59.189	61.4452	59.493
13.7245	45306.6	46427	44472.4	44866	42943.4	43346.1	41753.6	43152.2	5662.03	6339.56	6055.03	6230.43	5482.77	5634.02	5250.6	5487.4	56.6496	55.3678	57.7979	57.3127	59.7878	59.2502	61.4762	59.4946
13.7559	45288.4	46399.8	44433.1	44844.8	42943.3	43367.3	41729.3	43118.9	5659.73	6345.42	6054.2	6208.83	5429.21	5654.83	5204.13	5492.07	56.6723	55.4018	57.85	57.3364	59.7783	59.2245	61.5039	59.5421
13.7873	45318.7	46402.8	44478.5	44811.6	42907	43340	41720.3	43134	5682.41	6341.02	6088.18	6250.67	5433.47	5597.19	5216	5489.54	56.6375	55.3974	57.7958	57.3873	59.8305	59.2521	61.5196	59.5204
13.8187	45285.4	46442.1	44436.2	44841.8	42922.2	43330.9	41753.7	43149.1	5659.35	6356.11	6096.14	6208.41	5480.02	5618.51	5289.66	5482.52	56.6761	55.3521	57.8534	57.3403	59.8173	59.2685	61.4835	59.498
13.8501	45321.7	46415	44436.2	44850.9	42922.2	43358.2	41678	43100.7	5678.09	6395.7	6091.52	6232.96	5480.02	5595.07	5297.26	5444.92	56.633	55.3917	57.8526	57.3329	59.8173	59.2265	61.5984	59.5593
13.8815	45294.6	46436.1	44424	44847.9	42955.4	43330.9	41708.4	43124.9	5717	6384.2	6062.17	6223.22	5439.69	5609.5	5318.51	5443.55	56.6737	55.3641	57.8634	57.3351	59.763	59.2669	61.5569	59.5251
13.9129	45306.6	46384.6	44448.2	44805.5	42952.4	43334	41662.9	43091.6	5709.13	6343.32	6047.06	6245.16	5448.23	5636.92	5308.3	5457.2	56.657	55.4199	57.8286	57.3943	59.7688	59.2676	61.6232	59.5742
13.9443	45306.6	46420.9	44424	44802.5	42958.5	43324.9	41687.1	43109.8	5709.13	6343.54	6057.56	6230.78	5457.94	5622.21	5281.1	5495.37	56.657	55.3758	57.8626	57.3957	59.762	59.2776	61.5817	59.5554
13.9757	45306.6	46427	44451.3	44829.7	42901	43324.9	41666	43131	5709.13	6382.93	6102.85	6211.36	5454.98	5626.72	5308.69	5493.63	56.657	55.3749	57.8346	57.3566	59.8429	59.2784	61.6187	59.5254
14.0071	45324.8	46421	44445.1	44847.9	42922.2	43358.3	41672	43109.8	5683.19	6391.72	6042.03	6255.8	5475.56	5649.12	5326.8	5495.37	56.6299	55.3837	57.8318	57.3409	59.8165	59.2361	61.6131	59.5554
14.0386	45279.4	46384.6	44445.1	44811.6	42946.4	43324.9	41699.2	43097.7	5705.65	6333.69	6042.03	6255.32	5465.31	5604.21	5291.32	5453.5	56.6911	55.4183	57.8318	57.3882	59.7804	59.2744	61.5655	59.565
14.0701	45267.3	46414.8	44433	44799.4	42900.9	43358.2	41702.3	43097.7	5675.87	6333.06	6040.36	6207.11	5437.15	5599.57	5313.38	5480.37	56.7018	55.3814	57.8475	57.3954	59.8397	59.2272	61.5651	59.5697
14.1015	45258.2	46375.6	44463.4	44844.9	42916.2	43315.8	41666	43106.7	5679.42	6375.76	6072.24	6232.1	5470.32	5612.02	5321.68	5441.22	56.7139	55.4362	57.813	57.3406	59.8241	59.2884	61.6212	59.5501
14.1329	45267.3	46405.8	44457.3	44844.9	42946.4	43318.8	41681.1	43088.6	5661.75	6336.62	6057.55	6241.41	5447.45	5621.42	5327.97	5465.77	56.6996	55.393	57.8185	57.3423	59.7772	59.2859	61.5997	59.5799
14.1643	45264.3	46363.5	44460.3	44829.8	42943.3	43336.9	41653.8	43085.6	5689.6	6354.82	6067.2	6262.54	5455.99	5587.78	5289.81	5460.9	56.7078	55.4475	57.8162	57.3658	59.783	59.2547	61.6334	59.5833
14.1958	45276.4	46415	44454.3	44808.5	42894.9	43367.3	41668.9	43091.7	5705.26	6390.88	6066.36	6208.39	5449.74	5632.3	5270.11	5488.55	56.6949	55.3909	57.8241	57.3837	59.8505	59.2205	61.6069	59.5797
14.2272	45255.2	46384.7	44405.9	44793.4	42894.8	43349.1	41662.9	43118.8	5669.62	6386.66	6064.27	6220.2	5418.54	5589.37	5277.99	5442.77	56.7162	55.427	57.8879	57.4056	59.845	59.2381	61.6175	59.5334
14.2586	45300.5	46384.6	44445.1	44838.9	42943.3	43312.8	41702.2	43109.8	5661.27	6328.88	6037.42	6254.52	5429.21	5616.12	5287.38	5441.61	56.6572	55.4175	57.8309	57.3525	59.7783	59.2933	61.5602	59.546
14.2901	45285.4	46402.9	44396.8	44817.6	42946.3	43306.7	41650.8	43091.6	5654.64	6384.37	6058.41	6209.66	5434.06	5601.83	5276.43	5443.76	56.6754	55.4045	57.8989	57.3721	59.7749	59.2992	61.6354	59.5718
14.3215	45300.6	46363.5	44399.8	44841.8	42940.3	43355.2	41647.8	43134	5694.23	6345.2	6040.39	6227.02	5446.67	5630.71	5280.37	5458.16	56.6624	55.4459	57.8917	57.3436	59.7857	59.237	61.6407	59.5149
14.3529	45300.5	46360.5	44405.9	44787.3	42919.1	43355.1	41650.8	43085.6	5651.85	6354.4	6064.27	6224	5403.8	5585.66	5272.11	5442.99	56.6557	55.4511	57.8879	57.4142	59.8081	59.229	61.6346	59.5802
14.3843	45303.5	46414.9	44402.8	44826.7	42916	43340	41696.2	43097.7	5666.36	6361.97	6036.19	6215.59	5403.41	5588.18	5286.6	5440.06	56.6542	55.3861	57.8869	57.3613	59.8123	59.2505	61.5691	59.5627
14.4158	45270.4	46363.5	44448.2	44784.3	42940.3	43330.9	41684.1	43076.5	5699.78	6369.26	6070.14	6223.57	5428.82	5582.49	5293.71	5473.16	56.7017	55.4499	57.8328	57.4181	59.7825	59.2621	61.5886	59.5983
14.4472	45249.1	46402.9	44436.1	44817.6	42922.2	43327.9	41638.7	43118.8	5673.56	6379.56	6077.69	6209.66	5457.72	5636.12	5274.88	5447.25	56.7245	55.4037	57.8501	57.3721	59.8133	59.2759	61.6533	59.5342
14.4786	45276.4	46414.9	44448.2	44784.3	42916	43318.8	41669	43088.7	5695.85	6371.61	6065.52	6228.22	5403.41	5580.91	5300.42	5492.64	56.6934	55.3877	57.8319	57.4189	59.8123	59.2787	61.6126	59.5847
14.5101	45270.2	46366.5	44390.7	44799.5	42901	43294.6	41662.8	43070.4	5638.6	6321.55	6039.14	6267.54	5454.98	5618.23	5247.68	5441.04	56.6921	55.4384	57.9035	57.4062	59.8429	59.319	61.6118	59.6012
14.5415	45300.5	46360.5	44430.1	44790.4	42925.1	43300.7	41656.9	43094.7	5670.68	6373.65	6076.85	6261.61	5409.03	5619.03	5298.86	5497.9	56.6587	55.4543	57.858	57.417	59.8004	59.3107	61.6305	59.5771
14.573	45246.1	46396.8	44414.9	44811.6	42904	43306.7	41681	43067.4	5663.76	6373.9	6019.42	6213.47	5455.37	5579.33	5271.66	5467.51	56.7268	55.4102	57.8679	57.3807	59.8387	59.2952	61.589	59.6101
14.6043	45249.1	46384.7	44396.8	44802.6	42916.1	43337	41641.7	43088.7	5645.33	6386.66	6072.23	6267.97	5452.48	5628.31	5292.58	5488.16	56.7201	55.427	57.9014	57.4023	59.821	59.2618	61.6521	59.5839
14.6358	45252.1	46399.8	44430.1	44784.4	42882.7	43303.6	41632.6	43070.5	5655.12	6355.05	6063.01	6260.75	5408.07	5578.93	5291.41	5481.33	56.7178	55.4034	57.8555	57.4248	59.8603	59.2994	61.6655	59.6082
14.6672	45273.4	46366.5	44381.7	44784.4	42882.7	43315.7	41644.7	43103.7	5695.46	6321.55	6051.71	6265.4	5403.61	5576.01	5245.36	5445.31	56.6972	55.4384	57.9178	57.4256	59.8595	59.282	61.6387	59.5551
14.6986	45270.3	46396.8	44381.7	44778.4	42925.2	43318.9	41626.6	43088.6	5695.08	6359.45	6051.71	6269.19	5435.8	5634.92	5281.98	5434.42	56.701	55.4078	57.9178	57.4342	59.8052	59.2883	61.6729	59.5744
14.7301	45270.2	46399.7	44378.6	44817.6	42876.7	43333.9	41629.6	43076.5	5633.89	6335.79	6023.64	6228.27	5420.66	5582.89	5256.41	5482.11	56.6914	55.4002	57.9168	57.3754	59.8711	59.258	61.6635	59.5999
14.7615	45297.5	46396.8	44421	44772.3	42891.9	43337	41638.6	43064.3	5679.72	6364.26	6066.37	6240.45	5444.9	5610.3	5248.91	5440.26	56.6639	55.4086	57.8682	57.4369	59.854	59.2586	61.6484	59.6095
14.793	45273.2	46390.7	44378.6	44787.3	42916.1	43318.9	41620.5	43064.4	5629.57	6339.34	6028.25	6219.35	5448.02	5634.92	5285.52	5467.12	56.6868	55.4118	57.9176	57.4134	59.8202	59.2883	61.6827	59.6143
14.8244	45285.3	46372.6	44375.5	44802.5	42904	43337	41617.4	43109.8	5631.1	6380.15	6027.83	6216.83	5450.91	5614.8	5259.17	5464.01	56.6717	55.4406	57.9216	57.3932	59.8379	59.2594	61.6823	59.5499
14.8558	45240	46351.4	44396.8	44808.7	42897.9	43321.8	41653.8	43079.5	5653.59	6372.38	6063.01	6278.14	5445.67	5594.81	5259.51	5486.98	56.7329	55.4652	57.8997	57.3962	59.8455	59.2769	61.6277	59.5965
14.8872	45294.5	46384.7	44418	44793.5	42870.6	43294.6	41638.7	43067.4	5674.62	6381.84	6061.34	6275.98	5415.43	5582.24	5300.84	5480.94	56.667	55.4262	57.8713	57.4156	59.8788	59.3126	61.6582	59.6124
14.9187	45282.3	46342.2	44405.8	44796.4	42873.6	43303.7	41644.7	43106.8	5630.72	6327.82	6008.95	6220.63	5393.54	5637.42	5249.69	5463.62	56.6755	55.4689	57.878	57.4017	59.8706	59.3098	61.6395	59.5541
14.9501	45276.4	46369.6	44423.9	44808.7	42894.8	43315.8	41629.5	43091.6	5681.73	6374.92	6025.28	6273.49	5387.32	5634.52	5247.75	5439.28	56.6912	55.4435	57.8569	57.3954	59.8395	59.2924	61.6619	59.571
14.9815	45264.3	46378.7	44381.6	44817.7	42910	43273.4	41671.9	43106.8	5684.89	6376.18	6005.63	6256.17	5438.31	5601.96	5274.82	5481.54	56.707	55.4326	57.9096	57.3804	59.8271	59.3456	61.6033	59.5572
15.0131	45282.4	46369.6	44420.9	44799.5	42919	43276.4	41659.9	43052.3	5668.38	6374.92	6034.09	6276.84	5394.88	5579.87	5286.26	5461.09	56.6814	55.4435	57.8624	57.4079	59.8065	59.3375	61.6236	59.6302
15.0444	45282.4	46381.6	44399.8	44787.3	42922.1	43267.4	41659.9	43100.7	5654.25	6333.27	6063.43	6219.35	5426.49	5605.66	5286.26	5449.4	56.6792	55.4219	57.8958	57.4134	59.8078	59.3547	61.6236	59.5601
15.0757	45252.1	46348.3	44402.9	44793.5	42879.8	43285.6	41644.7	43058.4	5626.9	6309.41	6063.85	6271.33	5438.88	5630.53	5258.34	5475.29	56.7133	55.4586	57.8918	57.4148	59.8701	59.3338	61.6411	59.6242
15.1071	45288.4	46333.2	44411.9	44805.5	42864.6	43309.7	41605.3	43058.3	5655.02	6326.56	6051.28	6231.21	5401.29	5584.22	5266.27	5435.01	56.6716	55.4798	57.8775	57.3918	59.8849	59.2919	61.7019	59.6171
15.1384	45270.2	46354.3	44402.8	44814.6	42891.9	43288.5	41659.8	43070.4	5629.19	6315.06	6022.37	6241.79	5440.44	5576.95	5260.28	5436.56	56.6906	55.4521	57.8844	57.3818	59.8532	59.3201	61.6187	59.6004
15.1698	45288.4	46345.2	44408.8	44766.2	42900.9	43267.4	41611.4	43082.5	5655.02	6313.8	6037.03	6221.02	5437.15	5587.67	5249.75	5438.11	56.6716	55.463	57.879	57.4413	59.8397	59.3515	61.6897	59.5836
15.2013	45230.9	46345.4	44408.8	44751.1	42858.5	43309.7	41626.6	43091.6	5633.62	6371.54	6027.81	6251.39	5418.34	5606.72	5299.28	5448.24	56.7414	55.4725	57.8774	57.4666	59.8965	59.2959	61.6761	59.5726
15.2325	45234	46372.6	44366.5	44760.2	42903.9	43294.7	41626.5	43043.2	5666.92	6346.46	6049.61	6266.61	5428.62	5631.73	5247.36	5455.45	56.7428	55.4351	57.9376	57.4575	59.8339	59.3214	61.6664	59.642
15.2639	45237	46378.6	44363.5	44799.5	42855.5	43300.6	41596.3	43064.3	5667.31	6342.48	6049.19	6235	5395.68	5592.03	5282.4	5440.26	56.7389	55.4271	57.9415	57.4004	59.8968	59.3059	61.7186	59.6095
15.2951	45273.3	46330.1	44384.6	44808.6	42885.8	43294.7	41596.3	43067.4	5653.1	6316.52	6001.44	6259.54	5435.2	5631.73	5278.08	5440.65	56.6905	55.4818	57.9048	57.3929	59.8608	59.3214	61.7178	59.6053
15.3264	45240	46345.4	44372.4	44781.3	42855.5	43258.3	41632.6	43082.5	5620.66	6371.54	5999.77	6223.15	5404.58	5581.99	5243.81	5442.59	56.7278	55.4725	57.9207	57.422	59.8983	59.3632	61.6566	59.5844
15.3576	45221.8	46324.2	44369.5	44799.5	42855.5	43297.7	41620.5	43085.6	5646.58	6358.97	6050.03	6235	5391.22	5623.13	5285.52	5456.42	56.755	55.4962	57.9336	57.4004	59.896	59.3157	61.6827	59.5825
15.3889	45252.1	46330.2	44381.6	44748.1	42849.5	43264.4	41626.5	43055.3	5622.19	6364.62	6005.63	6250.96	5408.26	5627.73	5243.04	5439.1	56.7126	55.4898	57.9096	57.4705	59.9076	59.3629	61.6655	59.6221
15.4203	45240.1	46333.3	44372.6	44790.4	42906.9	43261.3	41626.5	43091.6	5672.4	6365.04	6055.05	6238.37	5397.79	5573.4	5251.69	5461.68	56.7359	55.4861	57.9305	57.4128	59.8242	59.3574	61.6672	59.575
15.4516	45264.2	46336.3	44372.4	44760.2	42855.5	43252.3	41608.3	43073.4	5623.72	6365.46	5999.77	6275.9	5409.04	5617.14	5227.74	5445.91	56.6975	55.4825	57.9207	57.4591	59.8991	59.3779	61.6901	59.5978
15.4829	45267.3	46318.1	44360.4	44787.4	42852.5	43261.3	41638.6	43043.2	5666.45	6343.7	6048.77	6233.3	5404.2	5573.4	5253.24	5473.34	56.7003	55.5011	57.9455	57.4159	59.9026	59.3574	61.6492	59.6451
15.5142	45218.8	46375.6	44357.3	44769.3	42888.8	43264.3	41593.3	43067.5	5650.89	6342.06	5993.09	6281.84	5435.59	5573.79	5277.69	5503.32	56.7595	55.4307	57.9396	57.4483	59.8566	59.3533	61.7223	59.6164
15.5455	45240.1	46327.1	44336.2	44799.5	42891.8	43267.3	41599.3	43070.4	5672.4	6306.49	6013.21	6272.19	5386.94	5574.19	5282.79	5445.52	56.7359	55.4839	57.9713	57.4071	59.8437	59.3491	61.7141	59.6019
15.5768	45267.2	46363.4	44384.6	44751.2	42876.6	43282.6	41581.1	43052.3	5638.22	6316.32	6029.08	6269.97	5376.1	5630.13	5271.81	5492.41	56.6959	55.4412	57.9097	57.4699	59.8633	59.338	61.7394	59.6357
15.608	45227.9	46327.1	44375.5	44781.3	42885.8	43276.4	41575.1	43079.5	5666.15	6301.68	6037.04	6237.09	5426.29	5575.37	5262.39	5486.98	56.7504	55.4831	57.9233	57.4245	59.8593	59.3367	61.7468	59.5965
15.6394	45234	46321.1	44369.5	44763.2	42873.7	43252.2	41581.1	43067.4	5671.62	6344.12	6045.42	6234.53	5429.19	5572.2	5263.16	5445.13	56.7435	55.4974	57.9328	57.4477	59.8769	59.3699	61.7378	59.6061
15.6706	45215.8	46351.3	44339.3	44751.2	42891.8	43252.3	41620.4	43040.1	5645.81	6300.2	6036.64	6279.25	5409.23	5621.64	5250.91	5441.64	56.7626	55.4534	57.9715	57.4716	59.8477	59.3787	61.6762	59.6438
15.7019	45252.2	46342.3	44336.1	44781.3	42861.5	43249.1	41614.4	43082.5	5678.65	6356.68	5985.59	6241.74	5369.72	5567.31	5237.16	5464.98	56.7215	55.4737	57.9664	57.4253	59.8836	59.3733	61.6827	59.5884
15.7331	45234	46309	44366.4	44736	42864.5	43243.2	41599.3	43052.3	5671.62	6328.02	5989.73	6258.54	5370.1	5611.45	5278.47	5496.88	56.7435	55.5096	57.9269	57.4877	59.8794	59.3896	61.7133	59.6365
15.7644	45255.1	46363.4	44351.4	44772.4	42843.4	43237.1	41608.4	43079.5	5631.98	6316.32	6038.31	6291.56	5380.77	5574.72	5270.99	5473.55	56.7103	55.4412	57.9557	57.4461	59.9113	59.3915	61.6982	59.5941
15.7957	45258.1	46312.1	44378.5	44790.4	42849.5	43258.4	41605.3	43067.5	5632.36	6342.86	5991.39	6252.31	5426.08	5626.94	5274.92	5498.84	56.7065	55.5083	57.9111	57.4153	59.9107	59.3712	61.7035	59.6156
15.8269	45249.1	46324	44372.5	44748.2	42870.7	43273.4	41575	43034.2	5664.15	6291.64	6004.38	6288.11	5424.34	5579.47	5223.49	5485.59	56.723	55.4851	57.9215	57.4772	59.8804	59.3416	61.7395	59.6601
15.8582	45215.7	46324	44318	44751.1	42846.4	43264.4	41611.3	43073.5	5612.9	6291.64	5996.91	6242.11	5372.25	5623.24	5241.1	5477.24	56.7574	55.4851	57.9926	57.4649	59.9055	59.3621	61.688	59.6033
15.8894	45252.1	46305.9	44357.3	44760.2	42861.5	43243.2	41596.2	43067.5	5622.19	6313.18	5974.67	6238.74	5369.72	5615.95	5221.87	5503.32	56.7126	55.5108	57.9363	57.4524	59.8836	59.3904	61.7072	59.6164
15.9207	45209.7	46321	44369.4	44739	42873.6	43276.5	41611.4	43073.5	5635.64	6291.22	5990.14	6245.04	5375.71	5615.84	5271.37	5495.15	56.7687	55.4888	57.923	57.4813	59.8675	59.3439	61.6937	59.6064
15.9519	45239.9	46308.9	44348.3	44760.2	42876.7	43222	41614.4	43052.3	5601.85	6294.36	6024.08	6238.74	5402.84	5604.18	5241.49	5501.36	56.7248	55.504	57.9572	57.4524	59.868	59.4179	61.6836	59.6373
15.9832	45230.8	46348.3	44318	44772.3	42822.2	43255.3	41593.3	43061.3	5605.4	6309.41	5969.3	6245.1	5395.87	5622.04	5277.69	5448.83	56.737	55.4586	57.9877	57.4378	59.9442	59.3746	61.7223	59.6153
16.0145	45249.1	46306	44354.3	44778.4	42846.4	43215.9	41593.2	43052.2	5645.33	6342.02	5978.86	6287.77	5416.78	5585.42	5238.78	5443.19	56.7201	55.5156	57.9411	57.4375	59.9134	59.423	61.715	59.6271
16.0459	45215.8	46348.3	44345.3	44775.3	42840.3	43219	41556.9	43016	5655.21	6347.9	6019.06	6254.82	5362.57	5608.27	5268.7	5460.89	56.7641	55.4649	57.9603	57.4356	59.9124	59.4228	61.7754	59.6813
16.0771	45243.1	46339.2	44308.9	44730	42873.6	43231.1	41572	43025	5658.68	6337.02	5963.46	6276.24	5384.62	5614.35	5227.43	5453.11	56.7299	55.4741	57.9988	57.4988	59.8691	59.407	61.7448	59.6671
16.1084	45240	46339.2	44312	44726.9	42819.2	43261.3	41593.2	43016	5644.18	6312.97	6005.28	6243.33	5399.93	5573.4	5260.4	5469.83	56.7314	55.4702	58.0022	57.4968	59.9492	59.3574	61.719	59.6829
16.1396	45237	46281.8	44324	44772.3	42819.1	43264.3	41553.8	43070.5	5648.5	6324.24	5956.32	6272.97	5386.58	5582.78	5225.11	5476.85	56.736	55.5422	57.9774	57.4428	59.9468	59.3549	61.7717	59.6075
16.1709	45200.6	46330.1	44308.9	44729.9	42825.2	43237	41538.7	43040.3	5601.6	6297.28	6000.26	6239.11	5405.16	5561.24	5231.82	5499.79	56.775	55.4787	58.0053	57.4921	59.9415	59.3891	61.7958	59.6541
16.2021	45218.8	46287.8	44354.3	44745.2	42840.3	43219	41572.1	43028.1	5655.6	6320.28	5983.47	6292.32	5358.12	5608.27	5274.96	5444.56	56.7603	55.5341	57.9419	57.4819	59.9117	59.4228	61.7537	59.6614
16.2333	45233.9	46339.2	44336.2	44763.3	42834.3	43258.3	41535.7	43073.5	5657.52	6308.16	6008.6	6285.62	5361.8	5599.97	5227.12	5477.24	56.7413	55.4694	57.9705	57.4569	59.9209	59.3663	61.7995	59.6033
16.2646	45194.6	46290.9	44308.9	44763.3	42819.2	43267.4	41538.8	43061.4	5610.23	6335.11	6000.26	6294.91	5404.38	5601.16	5266.36	5484.63	56.784	55.5329	58.0053	57.4586	59.95	59.3539	61.8024	59.6216
16.2959	45206.7	46327.2	44342.1	44766.3	42849.4	43212.9	41538.7	43037.2	5654.06	6335.34	5963.39	6267.47	5359.27	5607.47	5236.14	5494.92	56.7755	55.4886	57.9545	57.4497	59.899	59.4311	61.7967	59.6575
16.3271	45185.5	46290.9	44345.2	44714.8	42828.2	43252.2	41538.7	43006.9	5618.49	6335.11	5996.04	6264.8	5356.58	5608.16	5244.77	5468.66	56.7969	55.5329	57.9562	57.5166	59.9286	59.3763	61.7983	59.6955
16.3584	45194.6	46281.8	44296.8	44714.8	42822.1	43228	41557	43058.4	5652.52	6338.66	5994	6241.61	5360.26	5564.55	5298.93	5479.77	56.7906	55.5446	58.0203	57.5124	59.9379	59.4024	61.7811	59.625
16.3897	45182.5	46312.1	44308.9	44742.1	42831.2	43203.8	41581.1	43016	5613.41	6347.67	6000.26	6291.89	5352.51	5561.39	5267.49	5492.18	56.7999	55.5091	58.0053	57.4858	59.9236	59.4356	61.7386	59.6869
16.4209	45215.8	46327.1	44339.1	44763.3	42861.5	43206.9	41523.6	43040.3	5655.21	6311.3	5967.58	6280.98	5378.63	5602.19	5242.83	5504.26	56.7641	55.4847	57.9592	57.4561	59.8852	59.4387	61.8209	59.6549
16.4522	45200.7	46321.1	44321.1	44720.9	42813.1	43243.2	41526.7	43052.3	5648.59	6324.89	6006.52	6274.94	5372.46	5606.96	5277.75	5465.56	56.7823	55.4943	57.9903	57.5105	59.9529	59.3888	61.8229	59.631
16.4835	45209.6	46272.7	44305.8	44763.3	42849.4	43246.1	41566	43052.3	5593.34	6337.4	5949.24	6280.98	5363.72	5571.41	5274.18	5483.46	56.7621	55.5554	58.0003	57.4561	59.8997	59.3782	61.7627	59.6342
16.5147	45230.9	46305.9	44287.7	44717.8	42810	43237	41563	43055.3	5638.32	6289.14	5988.15	6237.39	5367.62	5565.73	5291.07	5457	56.7421	55.5069	58.0315	57.5077	59.9564	59.3899	61.7705	59.6252
16.546	45237	46299.9	44299.9	44745.2	42828.3	43231	41523.6	43025	5648.5	6288.31	5999.01	6292.32	5401.1	5564.94	5247.15	5448.64	56.736	55.5141	58.0172	57.4819	59.9364	59.3982	61.8217	59.6664
16.5772	45185.5	46263.6	44284.6	44717.9	42849.5	43228	41563	43007	5618.49	6312.12	5969.34	6288.43	5403.81	5560.06	5265.15	5486.53	56.7969	55.5624	58.0322	57.517	59.9068	59.4016	61.7656	59.6986
16.6085	45233.9	46312.1	44333.1	44736.1	42813.1	43234.1	41557	43049.3	5619.89	6352.47	5962.16	6295.67	5390.26	5605.77	5294.61	5496.49	56.7354	55.5099	57.9663	57.4944	59.9561	59.4012	61.7803	59.6407
16.6398	45194.5	46257.5	44308.8	44726.9	42855.4	43234.1	41557	43052.3	5591.44	6301.67	5940.45	6234.04	5373.4	5601.28	5294.61	5487.93	56.7811	55.5681	57.9947	57.4952	59.8929	59.4004	61.7803	59.635
16.6711	45197.6	46303	44287.6	44733	42849.4	43212.8	41532.7	43009.9	5591.82	6346.41	5942.16	6239.54	5372.63	5553.59	5295.79	5460.11	56.7773	55.52	58.0233	57.4882	59.9013	59.4215	61.8172	59.6897
16.7023	45224.8	46275.7	44281.6	44748.1	42810	43234.1	41556.9	43003.9	5609.35	6289.78	5973.53	6260.25	5354.27	5587.8	5273.01	5459.33	56.7453	55.5439	58.0369	57.4722	59.954	59.398	61.7762	59.6981
16.7335	45182.5	46269.7	44317.9	44729.9	42837.3	43191.7	41556.9	43031.1	5636.89	6351.38	5941.68	6239.11	5357.73	5600.2	5273.01	5458.36	56.8036	55.5615	57.9828	57.4921	59.9159	59.4595	61.7762	59.6595
16.7647	45173.4	46299.9	44290.7	44739	42797.9	43200.7	41541.8	43012.9	5602.87	6321.95	5988.56	6249.68	5357.18	5552.01	5275.38	5451.55	56.8099	55.5196	58.0275	57.4821	59.9718	59.4382	61.7995	59.6839
16.796	45212.8	46248.4	44318	44736	42794.9	43191.7	41532.6	42997.8	5645.43	6290.82	5969.3	6239.97	5356.8	5604.68	5213.77	5480.88	56.7664	55.5774	57.9877	57.4843	59.976	59.4603	61.8017	59.7105
16.8274	45212.7	46260.5	44317.9	44733.1	42791.9	43185.6	41575	43016	5598.42	6287.68	5955.49	6290.6	5383.1	5554.53	5245.1	5447.47	56.759	55.5621	57.9853	57.4975	59.985	59.4598	61.7435	59.6789
16.8588	45203.6	46287.8	44293.8	44687.6	42800.9	43212.8	41556.9	42994.8	5587.88	6315.47	5988.99	6265.57	5348.67	5553.59	5221.18	5467.09	56.769	55.5333	58.0235	57.5525	59.966	59.4215	61.7664	59.7123
16.8899	45215.7	46287.8	44308.8	44720.9	42831.2	43225	41517.5	43016.1	5622.31	6325.08	5945.05	6293.5	5348.06	5591.1	5246.37	5496.65	56.7589	55.5349	57.9955	57.5139	59.9228	59.4113	61.8307	59.6876
16.921	45203.6	46236.4	44272.5	44690.6	42791.9	43209.8	41526.6	43010	5587.88	6317.95	5930.91	6270.64	5378.66	5557.69	5269.11	5495.87	56.769	55.5967	58.0415	57.5495	59.9842	59.4265	61.8213	59.696
16.9521	45212.7	46260.6	44272.6	44736	42831.2	43209.9	41560	43040.2	5626.62	6345.31	5981.48	6249.25	5356.96	5607.07	5269.08	5455.06	56.7634	55.5716	58.0505	57.486	59.9243	59.4353	61.7709	59.6462
16.9831	45185.5	46275.8	44308.9	44736.1	42819.2	43221.9	41511.5	42991.7	5641.98	6342.62	5958.85	6286.39	5399.93	5577.23	5262.85	5457.76	56.8006	55.5526	57.998	57.4927	59.9492	59.4131	61.843	59.715
17.0143	45224.8	46278.8	44305.8	44690.7	42840.3	43176.5	41550.8	43031.1	5628.15	6333.43	5949.24	6279.92	5362.57	5553.35	5242	5458.36	56.7483	55.5474	58.0003	57.5511	59.9124	59.4723	61.7795	59.6595
17.0455	45173.4	46275.7	44287.6	44699.7	42822.2	43191.7	41520.5	42982.7	5631.05	6323.41	5928.37	6285.85	5395.87	5604.68	5229.49	5474.46	56.8143	55.5494	58.0209	57.5403	59.9442	59.4603	61.8229	59.7307
17.0767	45215.7	46215.2	44266.5	44736	42834.3	43179.5	41547.9	43028.1	5608.2	6319.81	5976.05	6253.89	5379.61	5544.77	5271.85	5462.44	56.7567	55.623	58.0576	57.4869	59.924	59.4665	61.7897	59.6645
17.1077	45164.3	46245.4	44299.8	44717.9	42803.9	43200.8	41526.7	43004	5597.03	6280.8	5948.42	6283.79	5340.15	5605.88	5325.22	5499.55	56.8206	55.5795	58.0082	57.5161	59.9602	59.4478	61.8319	59.7052
17.1388	45194.6	46236.4	44281.7	44678.5	42794.9	43209.8	41517.6	42982.7	5638.43	6341.95	5982.72	6259.65	5387.94	5571.16	5272.26	5483.4	56.7884	55.6007	58.0386	57.5633	59.9815	59.4289	61.8356	59.7323
17.1699	45206.7	46254.6	44272.5	44681.5	42804	43161.4	41541.9	43016	5625.86	6339.67	5926.31	6241.53	5393.55	5587.24	5318.56	5451.94	56.771	55.5781	58.0407	57.5561	59.9696	59.4996	61.8077	59.6797
17.201	45176.5	46263.6	44275.6	44727	42825.2	43206.8	41496.5	42994.7	5636.13	6316.92	5981.89	6275.81	5387.35	5593.21	5321.28	5449.21	56.8112	55.5632	58.0465	57.5027	59.9384	59.4371	61.877	59.7092
17.2322	45206.7	46269.6	44266.4	44714.8	42822.1	43197.8	41517.6	43016	5616.46	6317.76	5920.9	6232.33	5346.9	5600.99	5293.83	5451.94	56.7696	55.556	58.0478	57.5108	59.9355	59.4511	61.8397	59.6797
17.2633	45197.6	46263.6	44257.3	44699.7	42825.2	43158.3	41496.5	42982.7	5634.11	6326.52	5919.66	6281.21	5387.35	5555.45	5347.15	5478.93	56.7839	55.5648	58.0597	57.5395	59.9384	59.4982	61.882	59.7315
17.2944	45155.3	46227.2	44287.6	44699.6	42776.7	43152.3	41517.7	42982.7	5609.97	6283.1	5932.97	6225.55	5358.94	5550.18	5375.8	5478.93	56.8342	55.6021	58.0217	57.5294	60.0022	59.5057	61.8554	59.7315
17.3255	45158.2	46233.4	44245.3	44705.7	42828.2	43137.2	41475.3	43019	5586.88	6346.33	5931.81	6226.4	5378.84	5566.14	5331.46	5452.33	56.8267	55.6051	58.078	57.5216	59.9325	59.5298	61.9111	59.6755
17.3569	45197.6	46233.4	44263.4	44727	42791.9	43170.5	41505.6	43003.9	5591.82	6341.53	5915.89	6271.17	5387.55	5606.38	5378.53	5450.39	56.7773	55.6043	58.051	57.5019	59.9857	59.4903	61.8743	59.6965
17.388	45191.5	46209.2	44239.2	44714.9	42810	43182.7	41463.2	42991.7	5586.36	6304.58	5940.17	6288	5336.47	5599	5338.5	5453.29	56.7842	55.6279	58.0876	57.5209	59.9509	59.472	61.9308	59.7142
17.419	45149.1	46209.2	44278.5	44720.8	42822.1	43149.3	41490.5	42979.7	5595.12	6323.77	5927.13	6247.1	5355.81	5549.79	5380.85	5469.6	56.8396	55.631	58.0328	57.5055	59.9371	59.5099	61.8977	59.7341
17.4501	45200.6	46206.2	44242.3	44733	42779.7	43134.2	41481.5	42976.6	5596.9	6318.55	5968.15	6267.39	5337.09	5583.67	5379.66	5473.68	56.7742	55.6339	58.0885	57.4933	59.9941	59.5371	61.9112	59.7391
17.4811	45194.5	46251.5	44251.4	44681.5	42822.1	43176.6	41451.1	42997.9	5596.14	6310.44	5973.98	6236.9	5360.26	5575.78	5332.61	5503.23	56.7818	55.577	58.0774	57.5553	59.9379	59.4763	61.9481	59.7145
17.5122	45140.1	46245.4	44269.5	44681.6	42800.9	43134.2	41481.4	43004	5598.67	6290.4	5971.87	6283.26	5330.87	5570.22	5371.04	5508.49	56.8518	55.5811	58.0528	57.5637	59.9629	59.5347	61.9096	59.7068
17.5432	45197.6	46251.5	44230.2	44714.8	42773.7	43122.1	41466.2	43007	5591.82	6300.84	5952.71	6255.53	5336.32	5586.56	5334.58	5508.88	56.7773	55.5754	58.1019	57.515	60.0026	59.5546	61.9255	59.7026
17.5742	45200.6	46227.2	44221.1	44684.5	42816.1	43131.2	41475.4	43006.9	5592.2	6283.1	5923.92	6237.33	5372.84	5610.16	5378.86	5459.72	56.7735	55.6021	58.109	57.5514	59.9487	59.5461	61.9203	59.6939
17.6053	45143.1	46200	44266.4	44711.8	42779.8	43170.5	41420.9	42976.7	5584.97	6279.34	5920.9	6282.93	5381.56	5601.89	5358.78	5496.01	56.8458	55.6348	58.0478	57.5239	60.0019	59.4895	61.9992	59.7431
17.6363	45143.1	46224.3	44242.3	44666.4	42764.6	43167.5	41466.3	42997.8	5594.36	6335.47	5963.55	6244.03	5352.96	5601.49	5373.36	5454.07	56.8473	55.6144	58.0877	57.5764	60.0184	59.4937	61.933	59.7058
17.6674	45188.5	46227.3	44260.4	44666.5	42810	43134.3	41414.8	42988.8	5604.77	6292.7	5956.84	6285.74	5376.52	5624	5345.08	5510.98	56.7909	55.6037	58.0622	57.584	59.958	59.5444	62.0058	59.7287
17.6986	45143.1	46239.4	44230.1	44705.7	42788.9	43113.1	41420.9	43019.1	5584.97	6318.37	5906.78	6258.88	5382.72	5594.32	5371.69	5488.1	56.8458	55.5931	58.0938	57.5275	59.9892	59.5688	62.0017	59.6819
17.7297	45146.1	46188	44233.2	44657.4	42761.6	43113.1	41460.3	43016.1	5613.51	6287.27	5953.13	6265.91	5348.13	5612.24	5368.26	5496.65	56.8464	55.651	58.098	57.5923	60.0219	59.572	61.9412	59.6876
17.7607	45173.4	46197	44257.3	44666.5	42813	43119.1	41411.8	42982.8	5616.96	6278.93	5905.88	6295.01	5336.85	5572.72	5340.38	5505.73	56.8121	55.6385	58.0573	57.5857	59.9467	59.5564	62.0095	59.7363
17.7916	45155.2	46172.9	44245.2	44678.6	42785.8	43155.4	41451.2	43007	5563.02	6318.72	5895.05	6306	5324.51	5599.9	5358.45	5495.47	56.8269	55.6748	58.0715	57.5718	59.9833	59.5103	61.9531	59.7002
17.8226	45158.3	46224.3	44245.3	44651.3	42803.9	43131.3	41420.8	43007	5619.74	6301.88	5954.78	6255.78	5344.6	5632.56	5328.65	5499.94	56.8318	55.6089	58.0821	57.5984	59.961	59.5502	61.9934	59.701
17.8536	45143.1	46169.9	44227.1	44666.4	42801	43134.2	41408.7	43007	5603.75	6323.1	5897.19	6248.66	5370.92	5579.19	5339.98	5491	56.8487	55.6792	58.0962	57.5773	59.9699	59.5363	62.014	59.6994
17.8846	45158.2	46194.1	44257.4	44678.5	42755.5	43149.4	41417.9	42976.7	5558.7	6340.85	5928.86	6255.01	5329.58	5608.07	5397.11	5500.48	56.8223	55.6524	58.0613	57.5625	60.0273	59.5203	62.0113	59.7439
17.9156	45152.1	46169.9	44199.9	44642.2	42749.5	43107.1	41387.6	42970.6	5557.95	6323.1	5925.63	6259.13	5351.03	5624.88	5354.42	5495.23	56.8299	55.6792	58.1377	57.611	60.0397	59.5828	62.0491	59.7515
17.9465	45179.4	46215.2	44251.3	44687.7	42758.6	43146.3	41436	42976.7	5598.93	6300.62	5914.25	6302.67	5365.52	5603.19	5382.29	5496.01	56.8015	55.6198	58.0668	57.5593	60.0293	59.5237	61.9808	59.7431
17.9775	45131	46175.9	44242.2	44651.3	42749.5	43137.2	41433	42979.6	5578.76	6338.32	5908.42	6255.78	5351.03	5588.55	5368.98	5438.33	56.8603	55.6743	58.0779	57.5984	60.0397	59.5338	61.9828	59.7286
18.0085	45161.2	46221.3	44215.1	44657.4	42761.6	43091.9	41399.7	43009.9	5563.78	6325.45	5955.24	6298.34	5321.45	5609.45	5338.8	5455.64	56.8192	55.6165	58.1226	57.5982	60.0172	59.6013	62.0276	59.6889
18.0395	45161.3	46218.2	44233.2	44699.7	42797.9	43091.9	41414.8	43006.9	5610.74	6296.24	5962.31	6276.57	5357.18	5578.11	5349.38	5477.6	56.8266	55.6154	58.0996	57.5386	59.9718	59.5956	62.0066	59.6971
18.0705	45140	46203.2	44196.8	44693.7	42794.9	43100.9	41417.9	42958.5	5556.43	6332.52	5916.04	6280.35	5361.25	5574.82	5392.81	5484.73	56.8452	55.6399	58.14	57.5472	59.9768	59.5823	62.0105	59.7668
18.1015	45149.1	46160.8	44218	44645.3	42794.9	43100.9	41420.9	42994.8	5557.56	6307.46	5895.96	6273.45	5352.35	5570.34	5401.81	5484.96	56.8338	55.6878	58.1081	57.6096	59.9752	59.5815	62.0076	59.7155
18.1325	45134	46169.9	44245.3	44642.3	42746.4	43104	41387.6	42949.4	5555.67	6332.68	5941	6282.29	5323.99	5624.48	5393.11	5470.16	56.8528	55.6808	58.0796	57.6152	60.0392	59.587	62.0566	59.777
18.1635	45140	46172.9	44202.8	44675.5	42782.7	43110.1	41430	43000.9	5551.73	6337.9	5898.5	6249.95	5328.58	5625.28	5377.19	5472.34	56.8445	55.678	58.1288	57.5656	59.9883	59.5786	61.989	59.7047
18.1945	45161.3	46197.1	44215.1	44690.7	42779.7	43107	41387.6	42982.7	5606.04	6331.68	5946.06	6284.55	5319.3	5620.4	5350.12	5501.26	56.8258	55.6472	58.121	57.552	59.991	59.582	62.0482	59.7355
18.2255	45121.9	46160.8	44230.2	44639.3	42758.6	43128.2	41411.9	42991.8	5591.69	6331.42	5948.12	6281.85	5365.52	5614.24	5404.92	5497.97	56.8739	55.6918	58.1011	57.6191	60.0293	59.5511	62.0221	59.7221
18.2565	45173.4	46151.7	44193.8	44666.4	42788.8	43100.9	41402.7	42952.5	5598.17	6291.83	5933.99	6248.66	5347.13	5565.86	5356.4	5492.87	56.8092	55.6963	58.1473	57.5773	59.9829	59.5807	62.0264	59.7768
18.2875	45146.1	46136.6	44187.8	44651.4	42779.8	43107.1	41393.6	42988.8	5613.51	6304.11	5923.98	6306.74	5359.32	5624.88	5359.51	5493.11	56.8464	55.717	58.1536	57.6077	59.998	59.5828	62.0408	59.7255
18.3185	45112.8	46154.8	44209	44657.5	42782.7	43131.2	41405.7	42997.8	5571.79	6330.58	5949.82	6307.61	5324.13	5596.71	5356.8	5467.48	56.8824	55.699	58.1297	57.5999	59.9875	59.5437	62.0219	59.7081
18.3496	45164.3	46151.7	44236.2	44666.5	42740.3	43131.2	41375.6	42943.4	5592.33	6320.58	5930.57	6308.91	5318.77	5596.71	5408.71	5469.38	56.8198	55.7011	58.0899	57.5882	60.047	59.5437	62.0782	59.7854
18.3805	45128	46191	44187.7	44675.6	42782.8	43073.7	41393.8	42943.4	5606.53	6302.07	5905.63	6300.94	5350.81	5580.19	5432.61	5478.3	56.8685	55.6497	58.1503	57.5748	59.9922	59.6216	62.0552	59.787
18.4116	45152.2	46175.8	44239.2	44657.5	42764.6	43079.7	41393.7	42994.8	5604.9	6280.79	5921.8	6312.24	5361.85	5585.46	5419.71	5484.96	56.8372	55.6648	58.0843	57.6008	60.02	59.614	62.0526	59.7155
18.4425	45121.9	46145.7	44193.7	44648.4	42779.7	43088.9	41345.3	42970.5	5601.08	6324.53	5892.68	6306.31	5323.75	5613.52	5430.46	5446.1	56.8754	55.7092	58.14	57.6116	59.9918	59.6063	62.1287	59.7428
18.4736	45115.9	46178.8	44211.9	44663.5	42743.5	43076.7	41348.3	42943.3	5590.93	6286.01	5890.55	6303.84	5354.71	5589.54	5392.21	5451.53	56.8815	55.662	58.1152	57.5913	60.0489	59.619	62.1166	59.7822
18.5045	45158.3	46154.6	44230.1	44618.1	42776.7	43085.8	41354.4	42946.4	5596.27	6268.29	5911.38	6283.46	5327.81	5559.4	5448.85	5492.09	56.8282	55.6887	58.0946	57.6473	59.9968	59.6008	62.1185	59.7852
18.5354	45146	46160.7	44212	44621.1	42773.7	43122.1	41336.2	42952.4	5552.49	6273.92	5945.65	6293.15	5322.98	5586.56	5429.25	5443.77	56.8369	55.6822	58.125	57.6451	60.0002	59.5546	62.1424	59.768
18.5665	45106.8	46133.6	44221.1	44624.1	42779.7	43113.1	41375.6	42973.6	5589.79	6318.06	5937.7	6298.21	5323.75	5607.76	5413.01	5450.96	56.893	55.723	58.1114	57.6421	59.9918	59.5712	62.079	59.7394
18.5974	45152.2	46181.9	44181.6	44663.4	42740.3	43079.8	41372.6	42934.3	5572.03	6291.22	5886.46	6271.4	5305.44	5607.84	5429.8	5454.82	56.8321	55.6591	58.1551	57.5854	60.0447	59.6181	62.0869	59.7957
18.6284	45097.7	46130.5	44227.1	44660.4	42722.2	43088.8	41342.2	42976.6	5555.82	6288.9	5929.34	6280.24	5329.8	5555.32	5391.41	5464.75	56.8993	55.7219	58.1018	57.5909	60.0749	59.5958	62.1257	59.7376
18.6594	45140.1	46124.4	44224.1	44639.3	42758.5	43119.1	41348.3	42934.3	5593.98	6292.85	5919.74	6314.27	5307.74	5586.16	5392.21	5481.59	56.8511	55.73	58.1042	57.625	60.0191	59.5588	62.1166	59.8004
18.6903	45146.1	46124.4	44184.7	44602.9	42767.6	43055.5	41366.5	42946.4	5585.35	6283.28	5882.28	6272.04	5322.22	5586.75	5424.69	5492.09	56.842	55.7284	58.1503	57.6652	60.0087	59.6483	62.0952	59.7852
18.7213	45140	46160.8	44172.6	44657.4	42743.5	43082.7	41330.2	42922.2	5561.12	6326.63	5921.93	6284.44	5359.15	5554.53	5449.91	5462.18	56.8459	55.691	58.1735	57.5957	60.0497	59.6042	62.1558	59.8141
18.7524	45115.9	46154.8	44181.6	44615	42728.3	43067.6	41354.4	42973.6	5595.62	6330.58	5877.28	6269.14	5352.78	5557.02	5418.78	5459.89	56.8823	55.699	58.1534	57.6487	60.0703	59.626	62.1126	59.741
18.7834	45109.7	46127.4	44175.7	44630.2	42722.2	43097.9	41348.3	42973.6	5538.57	6274.12	5926.93	6317.59	5312.04	5560.99	5400.8	5482.22	56.8811	55.7232	58.1703	57.6377	60.0717	59.5841	62.1183	59.7449
18.8144	45115.9	46151.7	44163.5	44645.3	42713.1	43104	41360.4	42976.7	5595.62	6330.16	5893.18	6264.19	5319.77	5597.61	5423.88	5478.15	56.8823	55.7027	58.1806	57.6079	60.0861	59.5821	62.1043	59.7399
18.8454	45152.2	46151.7	44166.5	44657.5	42716.1	43085.9	41312	42952.4	5581.42	6330.16	5889	6307.61	5324.6	5608.65	5421.74	5443.77	56.8336	55.7027	58.1758	57.5999	60.0826	59.6096	62.1779	59.768
18.8764	45091.7	46130.4	44166.6	44654.4	42746.4	43055.5	41345.3	42970.6	5578.51	6269.75	5921.11	6270.11	5292.88	5568.86	5434.76	5486.29	56.9106	55.7187	58.1815	57.5971	60.0338	59.6451	62.1296	59.7499
18.9074	45118.8	46142.7	44193.8	44609	42758.5	43085.8	41306	42934.3	5535.01	6333.69	5933.99	6296.04	5298.84	5554.93	5429.51	5490.52	56.869	55.7144	58.1473	57.6616	60.0176	59.6	62.1888	59.802
18.9383	45091.6	46139.5	44178.7	44651.4	42719.1	43094.9	41348.3	42922.2	5555.07	6271	5931.93	6297.48	5302.77	5565.07	5413.68	5480.02	56.9069	55.7078	58.1672	57.606	60.0744	59.589	62.1208	59.8173
18.9693	45103.8	46112.3	44148.4	44593.9	42746.4	43061.5	41327.2	42949.4	5589.41	6276.82	5895.71	6289.25	5297.32	5551.76	5432.34	5447.84	56.8968	55.7422	58.2013	57.6803	60.0346	59.6335	62.1569	59.773
19.0003	45100.8	46124.4	44175.6	44590.8	42722.1	43055.5	41324	42925.2	5589.03	6268.91	5871.88	6274.94	5298.71	5595.7	5380.42	5453.65	56.9006	55.726	58.1606	57.6817	60.0694	59.65	62.1513	59.8083
19.0313	45088.6	46148.7	44184.7	44596.9	42710.1	43079.7	41303	42916.1	5573.44	6315.37	5928.16	6303.57	5314.95	5598.89	5429.11	5461.4	56.9137	55.704	58.1584	57.6789	60.0895	59.6165	62.1933	59.8225
19.0623	45112.8	46130.5	44172.6	44648.4	42707.1	43082.7	41321	42925.3	5534.26	6274.53	5926.52	6306.31	5314.57	5541.09	5380.02	5489.34	56.8766	55.7195	58.1743	57.6116	60.0938	59.6018	62.1558	59.8147
19.0933	45088.6	46109.4	44193.7	44645.3	42719.2	43097.9	41293.8	42961.6	5578.13	6324.27	5892.68	6273.45	5342.74	5565.47	5380.72	5489.58	56.9144	55.7538	58.14	57.6096	60.0815	59.5849	62.1976	59.7633
19.1243	45094.6	46133.6	44181.7	44630.2	42716.1	43058.6	41281.7	42910.1	5532	6327.63	5918.57	6317.59	5297.95	5591.62	5409.14	5478.45	56.8995	55.7246	58.1607	57.6377	60.0779	59.645	62.2218	59.8342
19.1553	45085.6	46103.3	44157.5	44618	42722.2	43037.4	41309	42928.2	5573.06	6318.64	5915.29	6260.31	5347.57	5579.89	5429.92	5440.65	56.9175	55.7603	58.1926	57.6431	60.078	59.6727	62.1842	59.8017
19.1863	45088.6	46130.5	44190.8	44639.3	42716.1	43082.7	41303	42916.1	5535.93	6288.9	5915.22	6309.64	5297.95	5581.38	5429.11	5448.02	56.9078	55.7219	58.148	57.6242	60.0779	59.6091	62.1933	59.8202
19.2174	45134	46145.6	44190.7	44587.9	42749.5	43037.4	41281.7	42955.5	5579.14	6290.99	5896.86	6302.27	5319.93	5588.83	5379.12	5493.26	56.8565	55.7036	58.1447	57.6907	60.0342	59.6743	62.2159	59.7726
19.2483	45085.5	46130.5	44163.5	44605.9	42746.4	43079.7	41269.6	42922.2	5530.87	6288.9	5865.66	6258.59	5323.99	5572.03	5403.24	5488.95	56.9109	55.7219	58.1757	57.6587	60.0392	59.6116	62.2393	59.8189
19.2794	45100.7	46076	44175.6	44606	42695	43034.4	41315	42910	5584.34	6290.93	5871.88	6314.12	5321.92	5588.44	5404.97	5442.77	56.8999	55.7893	58.1606	57.6689	60.1124	59.6785	62.17	59.8279
19.3104	45085.6	46124.5	44190.8	44624.1	42740.4	43067.6	41293.9	42961.5	5582.44	6321.58	5910.63	6275.06	5340.99	5597.29	5436.48	5480.65	56.9189	55.7347	58.1472	57.6378	60.0509	59.6332	62.2087	59.7618
19.3414	45067.4	46109.3	44184.6	44618.1	42713.1	43076.7	41254.5	42928.2	5547.35	6271.61	5877.69	6306.6	5293.13	5589.54	5452.65	5440.65	56.9367	55.7451	58.1495	57.6516	60.0814	59.619	62.2723	59.8017
19.3724	45112.8	46115.4	44175.7	44587.8	42725.3	43073.6	41236.5	42946.4	5538.95	6320.32	5926.93	6256.01	5352.4	5571.24	5518.74	5447.45	56.8773	55.7457	58.1703	57.6822	60.0745	59.62	62.3136	59.7772
19.4034	45070.5	46076	44181.7	44624.1	42701	43037.3	41221.4	42907	5547.73	6281.37	5913.99	6293.58	5336	5544.12	5533.81	5455.76	56.9329	55.7877	58.1599	57.6412	60.1062	59.6663	62.3399	59.8345
19.4344	45124.9	46097.3	44175.7	44590.9	42707.1	43073.7	41218.3	42934.3	5549.85	6322.58	5926.93	6307.33	5345.65	5575.72	5486.31	5445.9	56.8635	55.7685	58.1703	57.6876	60.0993	59.6208	62.3349	59.7941
19.4654	45115.8	46121.4	44172.5	44566.6	42719.1	43028.2	41266.8	42901	5534.64	6287.65	5876.06	6262.24	5289.45	5542.93	5522.84	5459.44	56.8728	55.7328	58.1654	57.7113	60.0721	59.6788	62.2679	59.8437
19.4963	45106.7	46079.1	44178.6	44560.6	42719.1	43028.2	41215.3	42934.3	5524.13	6320.05	5890.64	6270.63	5289.45	5542.93	5494.46	5499.44	56.8828	55.7904	58.1599	57.7208	60.0721	59.6788	62.3413	59.8036
19.5273	45073.4	46109.4	44136.3	44566.7	42694.9	43055.5	41224.4	42946.4	5529.36	6324.27	5875.74	6289.99	5290.85	5546.49	5517.09	5487.62	56.9262	55.7538	58.214	57.7164	60.1069	59.6411	62.3319	59.7844
19.5583	45109.7	46097.1	44130.2	44560.6	42731.2	43061.5	41221.4	42949.5	5538.57	6265.15	5874.92	6279.87	5313.18	5560.7	5503.84	5492.48	56.8811	55.759	58.222	57.7225	60.059	59.6351	62.3338	59.781
19.5893	45088.6	46115.4	44124.2	44606	42698	43043.3	41221.4	42928.2	5578.13	6286.81	5901.6	6290.98	5340.06	5535.96	5503.84	5449.58	56.9144	55.7402	58.2348	57.6647	60.1112	59.6563	62.3338	59.8033
19.6202	45058.3	46079.1	44124.2	44612	42719.2	43055.5	41257.7	42925.2	5541.53	6315.27	5878.69	6259.45	5342.74	5546.49	5517.33	5444.73	56.9475	55.7897	58.2308	57.6509	60.0815	59.6411	62.2807	59.8067
19.6513	45103.7	46073	44136.3	44605.9	42719.2	43058.5	41239.6	42943.3	5570.65	6304.86	5921.58	6272.47	5338.3	5582.68	5527.71	5455.99	56.8939	55.7954	58.2221	57.6613	60.0807	59.6434	62.3108	59.783
19.6822	45061.3	46063.9	44172.6	44602.9	42728.2	43046.5	41209.2	42928.2	5546.59	6274.91	5908.17	6285.92	5308.36	5594.5	5476.53	5445.12	56.9444	55.8016	58.1711	57.6677	60.0625	59.6625	62.3469	59.8025
19.7132	45070.5	46067	44115	44554.5	42725.2	43016.2	41269.8	42925.2	5571.16	6308.8	5877.46	6265.14	5334.63	5586.05	5518.97	5444.73	56.9366	55.8035	58.2428	57.7278	60.0714	59.7037	62.2625	59.8067
19.7442	45088.6	46066.9	44163.5	44551.5	42676.8	43055.5	41257.7	42940.4	5578.13	6265.76	5888.59	6260.09	5315.19	5573.33	5517.33	5486.84	56.9144	55.7964	58.1798	57.7309	60.1371	59.6459	62.2807	59.7928
19.7752	45073.4	46097.2	44160.5	44572.7	42710.1	43049.4	41218.3	42913.1	5519.99	6317.79	5892.77	6258.48	5341.59	5545.7	5494.87	5438.71	56.9247	55.7677	58.1846	57.7026	60.0942	59.6495	62.3367	59.8228
19.8062	45094.6	46109.3	44109	44575.8	42731.3	43007.1	41233.4	42897.9	5527.31	6295.55	5876.64	6314.41	5317.63	5562.51	5488.35	5445.67	56.8987	55.749	58.2508	57.7089	60.0598	59.7122	62.3121	59.8455
19.8371	45067.5	46100.3	44142.4	44593.9	42719.2	43028.3	41242.5	42888.8	5570.78	6308.65	5917.82	6280	5324.98	5592.11	5493.86	5448.96	56.9404	55.7624	58.2133	57.6786	60.0783	59.6877	62.2992	59.859
19.8681	45055.3	46054.9	44142.3	44548.5	42701	43001.1	41254.7	42940.3	5555.2	6311.9	5867.39	6296.63	5336	5570.65	5534.05	5464.53	56.9535	55.8189	58.2044	57.7416	60.1062	59.7222	62.2888	59.7888
19.8991	45061.4	46088.2	44099.9	44587.8	42722.2	43022.3	41233.5	42907.1	5565.33	6316.53	5870.83	6279.14	5325.36	5591.31	5509.76	5491.44	56.9474	55.7787	58.262	57.6864	60.0741	59.6961	62.3164	59.8408
19.9301	45049.2	46061	44157.4	44539.4	42688.8	43007	41197.2	42901	5526.34	6312.75	5883.19	6267.6	5276.77	5535.7	5526.23	5490.65	56.9568	55.8116	58.1869	57.7483	60.1131	59.7074	62.3757	59.8493
19.9611	45070.4	46097.2	44142.3	44587.8	42673.8	42994.9	41218.4	42891.8	5514.92	6274.72	5867.39	6288.39	5314.8	5556.45	5516.27	5435.98	56.9278	55.7606	58.2044	57.6881	60.1414	59.7283	62.341	59.8524
19.9921	45040.1	46039.7	44127.3	44560.7	42700.9	43043.4	41185.1	42876.8	5534.58	6281.13	5915.76	6316.86	5278.29	5553.85	5567.35	5456.32	56.9697	55.8325	58.2333	57.7293	60.0961	59.6595	62.4029	59.8775
20.023	45043.2	46079	44130.3	44560.7	42679.8	43007.1	41239.6	42916.2	5539.64	6267.43	5911.59	6316.86	5275.63	5580.38	5561.97	5492.62	56.9666	55.7817	58.2285	57.7293	60.1259	59.7155	62.3177	59.8281
20.054	45085.5	46064	44093.9	44578.8	42670.8	42994.9	41227.6	42898	5530.87	6322.73	5874.6	6300.97	5318.86	5560.91	5594.56	5494.72	56.9109	55.8096	58.2708	57.7024	60.1465	59.7291	62.3431	59.8543
20.085	45040.1	46051.8	44157.5	44557.7	42719.1	43019.2	41218.4	42876.8	5534.58	6258.9	5892.36	6316.42	5298.33	5586.44	5546.23	5460.77	56.9697	55.8139	58.1885	57.7332	60.0737	59.6995	62.3471	59.8783
20.116	45097.6	46036.7	44109.1	44569.7	42664.7	42994.9	41227.6	42910.1	5532.38	6295.05	5904.12	6267.3	5300.35	5538.58	5598.84	5496.29	56.8957	55.8385	58.2557	57.7082	60.1519	59.7251	62.344	59.8374
20.147	45043.2	46066.9	44115	44548.5	42664.7	42998	41200.3	42916.1	5558.37	6260.98	5849.97	6319.73	5313.66	5583.65	5556.59	5448.02	56.9696	55.7956	58.238	57.7459	60.1542	59.7289	62.3772	59.8202
20.1779	45043.1	46042.8	44087.8	44533.4	42658.6	43031.3	41203.3	42885.8	5511.53	6315	5873.78	6312.94	5290.72	5574.63	5578.39	5444.12	56.9623	55.8344	58.2788	57.7647	60.1588	59.6803	62.377	59.8624
20.2089	45031.1	46024.6	44084.8	44554.6	42701	42982.8	41200.5	42888.8	5542.81	6288.59	5868.79	6315.99	5327.12	5541.46	5654.96	5440.05	56.9827	55.8524	58.282	57.7371	60.1046	59.7427	62.3976	59.8574
20.2399	45076.5	46073	44115.1	44515.2	42713.1	42997.9	41203.5	42882.8	5543.8	6295.3	5909.53	6268.77	5319.77	5525.57	5663.94	5443.73	56.9246	55.7938	58.2485	57.7805	60.0861	59.7185	62.3948	59.8666
20.2708	45073.5	46027.6	44093.8	44527.4	42655.6	43016.2	41152	42901	5562.17	6269.9	5856.28	6307.45	5281.47	5586.05	5639.68	5495.11	56.9313	55.8456	58.2675	57.7716	60.1615	59.7037	62.4693	59.8501
20.3017	45076.4	46042.7	44106	44515.2	42658.6	43013.1	41161.1	42916.2	5520.36	6257.65	5903.71	6287.24	5277.41	5532.02	5692.21	5483.7	56.9209	55.8249	58.2597	57.7839	60.1565	59.6982	62.4663	59.8265
20.3328	45043.2	46054.8	44099.9	44560.7	42710.1	43025.2	41182.3	42910.1	5558.37	6268.88	5847.93	6307.61	5301.63	5551.48	5656.71	5487.37	56.9696	55.8118	58.2579	57.7276	60.0872	59.6846	62.4261	59.8358
20.3638	45064.4	46066.9	44075.7	44554.6	42661.6	43022.2	41136.9	42888.9	5561.03	6280.11	5876.72	6302.12	5268.92	5546.61	5663.2	5489.08	56.9428	55.7987	58.2956	57.7346	60.1507	59.688	62.4976	59.8661
20.3948	45028	46027.6	44093.8	44542.4	42673.7	43007	41185.4	42867.7	5523.7	6255.56	5847.12	6258.79	5266	5526.76	5695.6	5437.32	56.9836	55.8432	58.2659	57.7427	60.1329	59.7058	62.4296	59.887
20.4258	45076.5	46060.9	44127.2	44554.6	42685.8	43007.1	41155.1	42916.2	5553.17	6274.49	5869.93	6283.63	5276.39	5584.85	5708.44	5474.78	56.926	55.8053	58.2252	57.7312	60.1174	59.7163	62.4791	59.8249
20.4567	45076.5	46045.7	44112.1	44536.4	42685.8	42982.9	41152.1	42897.9	5534.43	6258.06	5899.95	6313.37	5271.95	5577.19	5712.29	5432.3	56.9231	55.8212	58.2509	57.7607	60.1166	59.7491	62.4846	59.8432
20.4877	45085.5	46063.9	44124.2	44554.6	42676.8	42998	41146	42879.8	5530.87	6294.04	5883.27	6292.88	5319.62	5583.65	5664.46	5478.99	56.9109	55.8048	58.2316	57.7329	60.1379	59.7289	62.4838	59.8772
20.5187	45028	46042.8	44087.8	44548.4	42646.5	42982.8	41130.9	42895	5519.02	6315	5846.3	6268.9	5306.92	5528.06	5675.16	5480.95	56.9829	55.8344	58.2739	57.7365	60.1791	59.7403	62.5095	59.8561
20.5497	45037.1	46067	44081.8	44512.2	42695	42985.8	41136.9	42891.8	5501.41	6284.89	5895.85	6309.9	5313.04	5523.99	5658.93	5431.52	56.9685	55.7995	58.2908	57.7921	60.1108	59.7353	62.4967	59.8516
20.5807	45019	46063.9	44093.8	44539.4	42688.8	42976.7	41130.8	42855.6	5517.89	6289.26	5833.38	6262.98	5281.21	5522.81	5666.62	5458.04	56.9943	55.804	58.2635	57.7475	60.1139	59.7479	62.5077	59.9078
20.6117	45022	46000.4	44060.6	44503.2	42661.7	42995	41143.1	42882.9	5513.58	6261.35	5860.95	6303.98	5317.71	5578.78	5732.36	5479.38	56.9898	55.8779	58.3131	57.803	60.1592	59.7323	62.5029	59.873
20.6426	45016	46030.6	44109	44506.1	42673.8	42995	41124.9	42876.7	5536.24	6255.98	5872.06	6258.24	5319.24	5578.78	5729.8	5425.12	57.0011	55.8395	58.25	57.7906	60.1422	59.7323	62.5305	59.8719
20.6736	45061.3	46045.8	44103	44542.5	42640.4	42970.8	41130.9	42867.6	5527.85	6291.52	5884.98	6295.76	5297.29	5575.6	5700.77	5423.96	56.9415	55.8268	58.2604	57.7495	60.1861	59.766	62.5149	59.8846
20.7046	45061.3	46045.8	44072.7	44521.3	42685.8	42946.5	41134	42897.9	5541.9	6286.74	5890.04	6315.82	5285.27	5541.18	5709.73	5441.22	56.9437	55.826	58.302	57.7812	60.1189	59.794	62.5121	59.8447
20.7356	45061.3	46030.7	44084.8	44503.1	42682.8	42970.8	41152.2	42858.6	5546.59	6308.54	5887.1	6257.81	5276.01	5575.6	5737.91	5422.79	56.9444	55.8483	58.2852	57.7945	60.1216	59.766	62.49	59.8973
20.7665	45055.3	46036.8	44066.6	44479	42640.4	42973.7	41137.1	42888.8	5545.83	6299.82	5829.73	6309.73	5261.82	5522.41	5757.11	5426.68	56.9521	55.8393	58.2995	57.8362	60.1799	59.7521	62.5176	59.855
20.7975	45046.2	46033.7	44084.8	44518.4	42676.7	42979.8	41103.7	42894.9	5549.38	6270.73	5891.68	6338.47	5270.81	5523.2	5726.8	5458.66	56.9643	55.8382	58.286	57.7894	60.1294	59.7437	62.5628	59.8521
20.8285	45055.3	46036.7	44063.6	44457.9	42634.3	42970.7	41127.9	42867.7	5541.15	6290.27	5829.32	6375.85	5269.93	5522.02	5700.35	5472.96	56.9514	55.8377	58.3035	57.8767	60.1899	59.7563	62.5195	59.8933
20.8595	45034.1	45988.3	44078.7	44464	42646.4	42998	41143.1	42840.4	5547.87	6288.33	5831.35	6390.57	5258.15	5570.25	5749.43	5429.37	56.9796	55.8973	58.2835	57.8714	60.1705	59.7265	62.5065	59.9242
20.8904	45012.9	46018.6	44090.8	44451.8	42643.5	42952.5	41128	42891.8	5503.09	6306.86	5855.87	6356.53	5310.97	5524.12	5738.76	5435.98	56.9998	55.8629	58.2715	57.8811	60.1841	59.7824	62.5277	59.8524
20.9214	45009.8	45970.1	44081.8	44406.5	42631.4	42979.9	41106.8	42888.9	5498.04	6271.49	5872.96	6377.59	5305.01	5576.79	5722.97	5466.79	57.0029	55.917	58.2868	57.9454	60.2004	59.7533	62.5572	59.8622
20.9524	45019	46039.8	44081.8	44439.7	42622.3	42940.5	41146.1	42882.7	5545.98	6295.46	5868.38	6340.95	5277.28	5544.85	5724.25	5421.44	56.9987	55.8349	58.286	57.8943	60.2086	59.8032	62.4965	59.8627
20.9834	45000.8	45970.1	44051.4	44430.7	42619.3	42937.4	41146	42861.7	5520.31	6261.95	5823.12	6394.93	5294.62	5539.99	5694.36	5467.73	57.018	55.9154	58.3187	57.9165	60.216	59.8066	62.4901	59.901
21.0144	45031.1	45976.2	44072.6	44427.6	42643.4	42949.6	41094.6	42855.5	5547.49	6258.01	5835.12	6339.2	5253.34	5572.81	5699.93	5413.49	56.9834	55.9073	58.2923	57.91	60.174	59.7954	62.5711	59.8999
21.0454	45019	45973.2	44066.7	44394.4	42667.7	42937.5	41115.9	42837.4	5545.98	6276.68	5875.49	6375.83	5282.99	5553.37	5737.05	5451.24	56.9987	55.9141	58.3076	57.9612	60.1445	59.809	62.5461	59.9324
21.0764	44997.8	46024.6	44072.7	44391.3	42637.3	42952.6	41143	42864.7	5510.57	6288.59	5844.27	6352.36	5252.58	5573.21	5698.2	5468.12	57.0204	55.8524	58.2939	57.9608	60.1826	59.7912	62.4956	59.8967
21.1074	45046.1	46012.6	44066.7	44391.4	42616.2	42979.8	41085.5	42852.6	5507.23	6301.24	5870.92	6375.38	5267.65	5527.67	5707.18	5466.55	56.9577	55.8695	58.3068	57.9652	60.2156	59.7445	62.5868	59.9137
21.1384	44997.8	46009.5	44081.8	44394.3	42652.6	42925.4	41082.5	42843.4	5496.54	6310.37	5863.8	6338.99	5307.69	5542.86	5745.12	5411.94	57.0182	55.8748	58.2851	57.9543	60.1706	59.8243	62.5996	59.9168
21.1693	45031	46021.6	44024.2	44391.3	42664.7	42958.6	41082.5	42876.7	5495.98	6264.28	5828.61	6343.16	5282.61	5520.44	5740.86	5429.58	56.9754	55.8521	58.3564	57.9591	60.1488	59.7731	62.5987	59.8727
21.2003	45040.1	45979.3	44033.3	44388.3	42616.2	42937.4	41082.5	42867.6	5506.47	6306.16	5816.11	6347.32	5258.79	5517.68	5745.12	5423.96	56.9654	55.9115	58.3419	57.9639	60.214	59.8026	62.5996	59.8846
21.2314	45022	45991.3	44042.4	44412.6	42661.6	42970.7	41127.9	42870.7	5546.36	6250.55	5817.33	6392.28	5282.23	5535.41	5734.49	5428.8	56.9949	55.8873	58.3299	57.9402	60.153	59.7587	62.5268	59.8812
21.2624	44994.8	45970.2	44033.4	44388.4	42622.2	42958.7	41118.9	42873.7	5528.91	6295.35	5866.42	6379.55	5250.69	5569.54	5737.47	5442.56	57.0272	55.921	58.3508	57.97	60.2039	59.782	62.5415	59.8793
21.2934	45003.9	46003.4	44012.1	44427.7	42616.2	42955.6	41097.6	42825.2	5539.41	6295.2	5826.98	6394.49	5289.81	5520.05	5713.15	5418.51	57.0171	55.8798	58.3725	57.9204	60.2195	59.7773	62.5693	59.9439
21.3244	45018.9	45976.3	44027.3	44382.3	42613.2	42943.6	41118.9	42861.7	5494.48	6305.74	5865.6	6369.46	5289.43	5572.01	5733.21	5463.27	56.9907	55.9152	58.3589	57.9761	60.2237	59.8038	62.5406	59.9002
21.3554	45031.1	45985.3	44060.5	44397.3	42637.4	42973.8	41112.7	42831.4	5538.13	6311.77	5824.34	6330.22	5301.34	5562.6	5689.69	5459.36	56.9819	55.905	58.3067	57.9486	60.1911	59.7593	62.5407	59.9425
21.3864	45037.1	45964.2	44048.5	44388.3	42634.4	42952.6	41118.8	42864.7	5534.2	6299.28	5859.31	6328.91	5300.96	5568.75	5707.61	5454.75	56.9736	55.9291	58.3292	57.9605	60.1954	59.7904	62.5351	59.8944
21.4173	45034.1	45985.2	44057.5	44376.2	42595	42916.3	41124.9	42837.4	5533.82	6249.72	5851.39	6382.38	5256.14	5532.76	5746.86	5411.17	56.9774	55.8946	58.3155	57.9867	60.244	59.8353	62.5341	59.9253
21.4483	45012.9	45991.3	44027.2	44397.4	42649.5	42916.3	41079.5	42846.4	5493.73	6274.42	5810.72	6334.82	5262.96	5550.59	5736.17	5407.88	56.9984	55.8913	58.3492	57.9495	60.1671	59.8385	62.6024	59.9118
21.4793	44979.6	45946	44018.1	44418.6	42643.5	42961.7	41076.5	42864.6	5508.32	6277.68	5814.08	6374.74	5293.24	5552.08	5748.53	5436.93	57.0434	55.948	58.362	57.9288	60.181	59.7745	62.6097	59.8912
21.5103	44970.5	45976.1	44003.1	44409.5	42610.1	42958.7	41112.9	42831.3	5502.5	6248.46	5844.05	6345.78	5249.17	5560.61	5770.75	5405.94	57.0542	55.9057	58.3877	57.9354	60.221	59.7804	62.558	59.933
21.5413	44985.6	45933.9	44045.4	44382.4	42604.1	42967.7	41125	42822.2	5485.68	6266.47	5822.31	6397.08	5288.28	5539.48	5768.2	5404.77	57.0321	55.9611	58.3267	57.9814	60.2366	59.7637	62.5387	59.9457
21.5722	44985.6	45988.3	44012.2	44397.5	42625.3	42931.3	41118.9	42855.6	5481	6283.55	5858.98	6408.49	5299.82	5512.43	5758.81	5449.13	57.0314	55.8965	58.3781	57.9634	60.2082	59.8102	62.5461	59.9062
21.6033	45037.1	45948.9	44024.3	44388.4	42640.4	42910.1	41064.4	42858.6	5510.78	6244.71	5869.76	6402.56	5283.99	5518.58	5742.55	5422.79	56.9699	55.9388	58.3637	57.9743	60.1837	59.8414	62.6273	59.8973
21.6342	44994.7	45936.9	44021.1	44352	42604	42937.4	41091.5	42846.4	5482.12	6262.12	5814.49	6360.46	5239.56	5513.22	5708.04	5403.42	57.0199	55.9567	58.358	58.0149	60.228	59.8018	62.5776	59.911
21.6652	44994.7	45967.2	44024.2	44346.1	42586	42943.5	41100.7	42852.5	5482.12	6299.7	5810.32	6414.76	5272.72	5522.93	5760.49	5444.28	57.0199	55.9255	58.3532	58.0332	60.2599	59.795	62.5747	59.9097
21.6961	44997.8	45988.3	44012.2	44345.9	42625.2	42952.6	41061.4	42846.5	5533.97	6283.55	5863.55	6354.98	5246.63	5550.89	5742.12	5456.86	57.024	55.8965	58.3789	58.0219	60.1989	59.7872	62.6319	59.9205
21.7271	44979.7	45970.1	43993.9	44321.8	42628.3	42904.1	41061.3	42807.1	5527.03	6252.4	5815.41	6388.23	5291.33	5517.79	5712.3	5442.88	57.0463	55.9138	58.3949	58.0605	60.2024	59.8498	62.6255	59.974
21.7581	44964.4	45964	44036.3	44370.2	42631.4	42925.4	41115.8	42849.5	5487.72	6242.02	5825.67	6386.1	5296.15	5565.16	5719.98	5448.35	57.0597	55.9196	58.3395	57.9955	60.1989	59.8283	62.5425	59.9147
21.7891	44970.5	45927.8	43997	44312.7	42585.9	42937.4	41115.8	42810.1	5483.8	6265.63	5856.94	6373.12	5259.43	5517.68	5715.72	5407.67	57.0513	55.9685	58.3982	58.0698	60.2576	59.8026	62.5416	59.9635
21.8201	44988.7	45936.8	44000.1	44358.2	42613.2	42904.1	41076.4	42846.4	5528.16	6243.04	5861.92	6411.94	5293.86	5508.88	5697.38	5412.33	57.0348	55.9535	58.395	58.0165	60.2245	59.8482	62.5988	59.9126
21.8511	44970.5	45921.8	44006.1	44327.9	42601	42910.1	41025.3	42846.5	5521.21	6283.86	5858.16	6407.51	5234.75	5505.21	5847.63	5421.24	57.0572	55.9791	58.3861	58.0561	60.2315	59.839	62.7113	59.9142
21.8821	44982.6	45924.7	43975.8	44361.1	42634.3	42940.5	41082.6	42849.5	5471.27	6250.9	5812.97	6393.98	5261.07	5544.85	5792.01	5439.44	57.0338	55.9699	58.419	58.0091	60.1884	59.8032	62.6097	59.9131
21.9131	44967.5	45967.1	44003	44330.8	42601	42892	41040.3	42834.4	5516.16	6275.85	5802.91	6357.38	5234.75	5525.13	5811.51	5455.3	57.0603	55.9215	58.3805	58.0426	60.2315	59.8683	62.6798	59.9374
21.944	44994.8	45961.1	44018.1	44361.1	42586	42898	41040.3	42807.1	5524.23	6284.55	5818.65	6375.58	5286	5512.55	5807.25	5402.83	57.0264	55.9304	58.3628	58.0056	60.2622	59.8575	62.6789	59.9669
21.975	44991.7	45930.8	43978.8	44361.1	42622.2	42922.4	41034.3	42801	5477.07	6242.21	5799.68	6380.18	5272.85	5564.77	5819.15	5406.51	57.023	55.9609	58.4126	58.0065	60.2078	59.8325	62.6909	59.9762
22.006	44952.4	45955.1	43972.8	44339.9	42604.1	42919.4	41073.6	42819.2	5495.57	6293.25	5839.97	6354.1	5288.28	5568.83	5841.84	5453.34	57.0765	55.9394	58.4279	58.0298	60.2366	59.8376	62.6346	59.9587
22.0369	44964.5	45955	43978.9	44336.9	42582.9	42910.2	41058.5	42849.5	5511.1	6255.09	5849.92	6353.66	5232.49	5567.63	5843.92	5439.44	57.0634	55.933	58.4215	58.0338	60.2572	59.8503	62.6586	59.9131
22.0679	45000.8	45906.6	43969.8	44358.1	42582.9	42882.9	41052.4	42791.9	5496.91	6262.7	5839.56	6370.54	5281.19	5528.4	5826.02	5405.34	57.0144	55.9944	58.4319	58.0087	60.2657	59.8818	62.6642	59.9889
22.099	44952.4	45912.7	44006.1	44312.7	42622.2	42904.1	41007	42801.1	5495.57	6292.13	5853.59	6373.12	5246.26	5508.88	5836.5	5446.54	57.0765	55.9918	58.3853	58.0698	60.2032	59.8482	62.7373	59.9833
22.13	44997.8	45961.1	44009	44318.8	42622.2	42904.2	41040.4	42825.2	5501.22	6270.24	5808.29	6369.41	5268.41	5566.83	5879.61	5405.16	57.019	55.928	58.3733	58.061	60.207	59.8587	62.6948	59.9415
22.161	44982.6	45949	44006	44300.7	42582.9	42916.2	41049.5	42801.1	5471.27	6254.25	5817.03	6385.14	5232.49	5519.38	5863.9	5446.54	57.0338	55.9404	58.3789	58.0883	60.2572	59.8329	62.6772	59.9833
22.192	44988.7	45940	44012.1	44334	42607.1	42876.9	41055.5	42819.2	5523.48	6291.15	5836.13	6422.18	5284.24	5527.61	5852	5448.89	57.0341	55.9578	58.3741	58.0508	60.2315	59.8903	62.6651	59.9579
22.223	44958.4	45900.6	43972.7	44312.7	42613.2	42919.3	41040.4	42801	5515.03	6271.39	5798.87	6377.72	5271.71	5537.61	5871.1	5397.61	57.0718	56.0033	58.4206	58.0707	60.2206	59.8319	62.6929	59.9746
22.254	44970.4	45930.9	44000.1	44321.8	42613.1	42883	41001	42834.4	5460.41	6299.43	5852.78	6383.64	5245.12	5559.59	5831.38	5419.68	57.0477	55.9704	58.3934	58.0597	60.216	59.8875	62.7456	59.9311
22.285	44946.3	45894.5	43960.7	44282.5	42613.1	42892.1	40991.9	42819.1	5476.13	6270.55	5842.91	6391.67	5258.41	5569.69	5842.82	5391.03	57.0813	56.0107	58.4448	58.1139	60.2183	59.8764	62.7623	59.9476
22.316	44982.6	45885.4	43960.6	44315.9	42598	42898	41013.2	42792	5466.59	6250.24	5801.81	6424.11	5234.37	5512.55	5875.66	5436.48	57.0331	56.0186	58.4375	58.0755	60.2358	59.8575	62.7365	59.9944
22.3469	44943.3	45888.4	43951.6	44303.8	42604.1	42882.9	41043.4	42789	5480.43	6250.66	5827.99	6422.34	5243.99	5510.57	5846	5436.09	57.0859	56.0149	58.4544	58.0913	60.2288	59.8786	62.6827	59.9987
22.3779	44988.6	45900.6	43993.9	44282.5	42585.9	42907.2	41022.1	42773.8	5472.02	6295.21	5815.41	6396.26	5224.01	5562.77	5800.39	5411.91	57.0261	56.0073	58.3949	58.1148	60.2514	59.8537	62.7057	60.0159
22.4089	44952.3	45921.7	43994	44279.4	42561.6	42910.2	41028.2	42788.9	5458.17	6250.49	5829.12	6377.45	5234.26	5549.79	5797	5387.17	57.0708	55.9736	58.3973	58.1152	60.288	59.847	62.6956	59.99
22.4399	44958.3	45930.9	43942.5	44333.9	42583	42910.2	41013	42798	5463.6	6289.89	5817.63	6399.2	5290.04	5540.88	5799.08	5388.33	57.0638	55.9688	58.4649	58.0464	60.2673	59.8454	62.7197	59.9773
22.4709	44952.4	45882.5	43957.6	44291.6	42555.7	42904.1	40994.9	42792	5509.6	6278.4	5792.28	6406.77	5268.91	5522.25	5843.26	5440.93	57.0787	56.0271	58.4399	58.1046	60.3028	59.8507	62.7577	59.9952
22.5018	44982.6	45882.4	43948.5	44324.9	42567.7	42901.1	41031.3	42810.1	5499.34	6264.11	5795.63	6407.06	5226.17	5517.4	5857.02	5438.82	57.0381	56.0247	58.4528	58.0601	60.2779	59.8541	62.704	59.969
22.5328	44931.2	45927.8	43969.7	44279.4	42570.8	42855.7	41046.4	42810.1	5478.93	6279.94	5793.89	6368.27	5279.67	5515.93	5837.92	5394.32	57.1012	55.9709	58.4238	58.1135	60.2829	59.9182	62.6762	59.9611
22.5637	44952.3	45870.3	43966.8	44273.4	42564.7	42867.9	41022.2	42795	5458.17	6252.91	5848.29	6385.75	5225.79	5557.6	5855.71	5441.32	57.0708	56.0379	58.4375	58.1249	60.2822	59.9086	62.7178	59.991
22.5947	44934.2	45894.5	43966.7	44285.4	42579.9	42864.8	41000.9	42810.1	5469.96	6232.43	5793.49	6359.96	5280.81	5552.75	5805.86	5394.32	57.096	56.0044	58.4279	58.1038	60.27	59.912	62.74	59.9611
22.6257	44952.3	45873.4	43984.9	44282.4	42543.5	42895	41007.1	42776.9	5458.17	6272.38	5837.03	6359.52	5245.27	5512.15	5870.52	5430.08	57.0708	56.0374	58.411	58.1078	60.3161	59.8617	62.7448	60.0148
22.6567	44934.2	45903.6	43978.8	44264.3	42570.8	42855.7	40982.8	42776.8	5507.34	6290.87	5808.81	6379.83	5279.67	5507.02	5824.51	5385.62	57.1018	56.0028	58.4142	58.136	60.2829	59.9166	62.7725	60.0069
22.6877	44952.3	45906.7	43975.8	44315.8	42561.6	42898	41019.2	42813.1	5453.5	6286.52	5799.27	6396.54	5225.41	5512.55	5872.28	5421.41	57.07	55.9984	58.4166	58.0702	60.2865	59.8575	62.7263	59.9616
22.7186	44967.4	45903.5	43951.7	44273.3	42582.9	42852.7	40973.8	42764.7	5478.75	6243.22	5841.68	6362.79	5228.06	5506.63	5857.2	5410.74	57.0545	55.9949	58.4568	58.1206	60.2564	59.9209	62.7939	60.0287
22.7497	44949.3	45909.7	43945.6	44315.8	42540.5	42858.7	41010	42764.7	5453.13	6282.18	5845.43	6401.14	5236.04	5498.51	5819.92	5419.63	57.0739	55.9939	58.4657	58.0711	60.3188	59.9108	62.7289	60.0302
22.7806	44943.2	45852.2	43939.5	44285.4	42537.5	42867.8	40979.8	42761.7	5452.38	6250.4	5835.48	6355.37	5244.51	5495.24	5828.32	5405.91	57.0815	56.06	58.4722	58.1029	60.3246	59.8973	62.7781	60.0321
22.8117	44925.2	45870.4	43954.7	44285.4	42585.9	42885.9	41031.3	42764.7	5501.54	6291.01	5837.53	6355.37	5263.86	5497.6	5822.97	5388.52	57.1126	56.0442	58.452	58.1029	60.2583	59.872	62.6965	60.0247
22.8429	44967.4	45858.3	43966.7	44282.4	42552.5	42883	41016	42786	5464.72	6284.56	5830.02	6354.93	5219.86	5546.22	5803.77	5440.14	57.0523	56.0582	58.4343	58.1069	60.2986	59.885	62.716	60.0037
22.8738	44967.5	45861.3	43945.6	44258.3	42561.7	42840.6	41016.1	42779.9	5492.78	6284.98	5840.86	6392.72	5278.52	5527.31	5812.28	5439.36	57.0566	56.0545	58.4649	58.1465	60.2958	59.9418	62.7178	60.0122
22.9048	44925.2	45849.2	43963.7	44270.4	42561.7	42882.9	41037.3	42801.1	5506.21	6259.5	5802.22	6408.26	5278.52	5497.21	5840.87	5428.75	57.1133	56.0653	58.4335	58.1333	60.2958	59.8762	62.691	59.9801
22.9358	44955.4	45891.5	43942.4	44282.4	42531.4	42837.5	41031.2	42755.6	5505.3	6260.6	5781.12	6354.93	5261.44	5513.56	5814.46	5391.8	57.0742	56.0128	58.4585	58.1069	60.3363	59.9436	62.6946	60.0382
22.9668	44928.2	45891.5	43963.7	44270.4	42540.5	42840.5	40976.8	42801	5506.59	6251.07	5815.92	6408.26	5271.43	5500.6	5840.64	5410.96	57.1094	56.0112	58.4359	58.1333	60.325	59.937	62.7855	59.977
22.9978	44916.1	45849.1	43951.6	44282.4	42528.4	42846.7	40982.8	42776.8	5491.07	6240.46	5832.55	6359.52	5238.95	5541.46	5841.51	5385.62	57.1226	56.0621	58.4552	58.1078	60.3367	59.9358	62.7762	60.0069
23.0288	44952.4	45882.4	43939.4	44252.3	42564.7	42870.9	41025.2	42773.8	5500.25	6245.06	5776.15	6396.42	5225.79	5553.54	5830.61	5380.79	57.0773	56.0215	58.4617	58.1554	60.2822	59.9035	62.7076	60.0104
23.0597	44928.2	45861.2	43915.2	44297.6	42525.3	42879.9	40982.9	42752.6	5501.91	6232.61	5782.05	6389.29	5234.15	5519.09	5858.52	5386.97	57.1087	56.0458	58.4955	58.0931	60.3402	59.8844	62.78	60.0417
23.0907	44934.2	45864.3	43942.4	44273.3	42576.9	42864.8	41013.1	42798	5502.67	6290.16	5781.12	6353.61	5262.72	5543.84	5828.86	5423.91	57.101	56.0516	58.4585	58.1188	60.2712	59.9104	62.7262	59.9836
23.1217	44946.2	45894.5	43933.3	44288.5	42528.4	42837.5	40985.8	42767.7	5462.1	6265.79	5779.91	6369.59	5221.27	5491.3	5820.69	5375.57	57.0792	56.0099	58.4706	58.1016	60.3336	59.9396	62.7669	60.0181
23.1526	44900.9	45885.4	43948.5	44288.5	42555.7	42849.7	40979.8	42752.6	5451.83	6245.48	5800.19	6392.55	5273.33	5541.86	5819.82	5418.08	57.1361	56.0178	58.4536	58.106	60.3036	59.9315	62.7762	60.0472
23.1836	44900.9	45876.4	43942.5	44264.3	42546.6	42867.8	40985.9	42782.8	5461.17	6253.75	5808.51	6356.88	5272.19	5535.33	5880.21	5381.95	57.1375	56.0305	58.4633	58.1316	60.3164	59.9045	62.78	59.9977
23.2146	44943.2	45843.2	43924.4	44240.1	42552.5	42819.3	40998	42740.5	5457.06	6277.7	5824.32	6362.54	5219.86	5502.29	5869.21	5407.63	57.0823	56.0759	58.4907	58.1651	60.2986	59.9675	62.7587	60.0627
23.2456	44937.2	45843.1	43939.4	44267.3	42564.7	42840.6	40973.7	42740.5	5498.37	6230.11	5785.28	6357.32	5261.2	5540.66	5818.95	5403.19	57.0965	56.0679	58.4633	58.1276	60.2884	59.9442	62.7855	60.0619
23.2766	44937.2	45876.4	43939.5	44255.2	42525.4	42849.6	40991.9	42770.8	5493.7	6268.04	5817.23	6350.97	5265.11	5488.43	5834.32	5424.86	57.0957	56.0329	58.4689	58.1426	60.3457	59.9219	62.7605	60.0225
23.3076	44943.3	45840.1	43891	44231	42513.2	42816.3	41001	42782.8	5489.77	6282.03	5801.61	6374.97	5228.22	5488.54	5848.39	5386.39	57.0873	56.0805	58.5318	58.1797	60.3566	59.9693	62.7494	59.9985
23.3386	44897.9	45873.4	43939.4	44243.2	42558.6	42804.2	40976.8	42761.7	5474.81	6281.9	5803.54	6404.27	5238.31	5518.11	5844.89	5419.25	57.1435	56.039	58.4665	58.169	60.2931	59.9919	62.7864	60.0345
23.3696	44891.8	45873.3	43924.3	44273.5	42516.3	42813.3	41007.1	42761.6	5460.04	6258.09	5774.13	6413.3	5219.76	5488.15	5866.27	5370.35	57.1491	56.035	58.4818	58.1302	60.3508	59.9735	62.7438	60.0258
23.4006	44897.8	45864.3	43939.4	44249.1	42510.3	42813.3	41016.1	42791.9	5446.79	6280.64	5808.1	6354.68	5249.94	5532.64	5850.57	5409.79	57.1392	56.05	58.4673	58.1515	60.3648	59.9816	62.7262	59.9897
23.4315	44943.2	45824.9	43888	44231.1	42561.7	42852.7	41016.1	42773.8	5471.08	6232.36	5773.85	6397.91	5251.97	5506.63	5846.32	5420.8	57.0844	56.091	58.531	58.1841	60.2911	59.9209	62.7253	60.0175
23.4625	44909.9	45864.3	43915.3	44276.4	42537.4	42801.2	41013.1	42758.6	5438.94	6271.12	5827.66	6372.42	5213.55	5522.16	5854.39	5365.52	57.1224	56.0484	58.5036	58.1183	60.3192	59.9969	62.7318	60.0293
23.4936	44931.2	45828	43903.2	44279.4	42552.6	42831.6	41016.1	42761.6	5492.95	6289.87	5821.47	6377.45	5250.83	5543.92	5850.57	5365.91	57.1034	56.0969	58.5189	58.1152	60.304	59.9577	62.7262	60.025
23.5245	44903.9	45824.9	43882	44261.3	42516.3	42840.6	41010.1	42773.7	5438.19	6232.36	5800.39	6402.34	5263.97	5540.66	5836.94	5371.89	57.1301	56.091	58.5439	58.1443	60.3586	59.9442	62.7327	60.0088
23.5556	44934.1	45858.2	43912.3	44209.9	42504.2	42849.7	40967.7	42782.9	5451.26	6260.76	5822.69	6367.3	5249.19	5524.05	5813.83	5413.07	57.0931	56.0542	58.5068	58.2067	60.3734	59.9283	62.7938	60.0032
23.5866	44900.9	45815.8	43878.9	44219	42495.1	42819.4	40964.7	42764.7	5437.82	6235.86	5777.2	6396.13	5225.96	5537.88	5860.14	5370.74	57.1339	56.1029	58.5439	58.2	60.3824	59.9739	62.8087	60.0216
23.6175	44910	45812.9	43924.3	44212.9	42501.1	42795.2	40998	42728.4	5494.99	6268.74	5806.07	6395.25	5217.87	5512.47	5860.7	5392.75	57.1311	56.1122	58.4875	58.2079	60.3723	60.0038	62.7568	60.0773
23.6485	44900.9	45800.7	43921.2	44218.9	42522.4	42834.5	40961.7	42731.4	5437.82	6252.8	5778.29	6364.04	5264.73	5495.36	5859.7	5379.82	57.1339	56.1246	58.4867	58.1938	60.35	59.9446	62.8134	60.0707
23.6794	44916.1	45800.8	43918.3	44267.3	42498.2	42834.5	40995	42770.7	5495.74	6271.81	5805.26	6384.87	5257.27	5495.36	5856.02	5375.96	57.1234	56.1278	58.4955	58.1329	60.3835	59.9446	62.7605	60.0139
23.7104	44873.6	45806.8	43872.9	44249.2	42525.4	42840.6	40985.8	42734.4	5448.47	6244.12	5803.73	6363.86	5265.11	5505.05	5812.19	5406.85	57.1708	56.1156	58.5568	58.1532	60.3457	59.9378	62.7651	60.0712
23.7414	44931.1	45830.9	43900.1	44255.2	42525.3	42804.3	40997.9	42764.7	5464.91	6233.19	5766.35	6369.33	5212.04	5544.79	5818.18	5415.19	57.0991	56.0836	58.5133	58.1461	60.3364	59.9967	62.7475	60.0294
23.7724	44873.6	45815.9	43891	44246.1	42543.5	42798.2	40958.6	42749.6	5462.47	6288.18	5765.14	6358.83	5245.27	5539.55	5808.28	5417.69	57.173	56.1117	58.5253	58.1563	60.3161	60.0044	62.8068	60.0515
23.8034	44916	45840	43866.9	44222	42486	42789.1	40955.6	42743.5	5444.35	6248.72	5798.37	6410.33	5220.41	5520.57	5837.58	5359.15	57.1154	56.0749	58.5641	58.1986	60.3945	60.0139	62.818	60.0497
23.8344	44916	45812.9	43869.8	44216	42492.1	42825.4	40949.5	42746.5	5449.03	6287.76	5771.43	6404.86	5252.09	5538.67	5828.21	5359.54	57.1161	56.1154	58.5552	58.2057	60.3914	59.9654	62.8254	60.0455
23.8654	44885.8	45834	43915.2	44200.8	42513.3	42831.5	40970.8	42758.7	5487.31	6243.13	5800.29	6388.88	5263.58	5530.57	5865.26	5409.97	57.1612	56.0815	58.4987	58.2231	60.3628	59.9553	62.8004	60.0371
23.8963	44894.9	45794.7	43872.8	44234.1	42486	42816.4	40958.6	42731.3	5493.11	6232.94	5767.28	6407.52	5220.41	5537.48	5808.28	5357.61	57.1503	56.1288	58.5504	58.1818	60.3945	59.9782	62.8068	60.0668
23.9273	44906.9	45837	43857.7	44209.9	42531.4	42816.4	40994.9	42728.3	5443.24	6272.1	5769.81	6403.97	5248.18	5537.48	5834.76	5357.22	57.1269	56.0826	58.5714	58.2137	60.334	59.9782	62.7558	60.071
23.9583	44888.7	45824.9	43860.8	44188.7	42479.9	42810.2	40970.8	42758.7	5426.99	6241.87	5770.22	6387.11	5237.31	5483.31	5861.01	5409.97	57.1479	56.0926	58.5673	58.239	60.4063	59.977	62.7994	60.0371
23.9893	44882.8	45794.7	43909.2	44203.8	42516.2	42822.3	41001	42767.7	5486.93	6275.73	5813.17	6403.08	5215.34	5498.23	5839.88	5371.12	57.165	56.136	58.5092	58.2217	60.35	59.9624	62.7475	60.0173
24.0203	44910	45779.6	43872.9	44185.6	42522.4	42828.5	40973.8	42758.6	5466.96	6240.36	5812.85	6372.92	5260.3	5516.83	5857.2	5369.97	57.1267	56.1489	58.5584	58.2403	60.3492	59.9571	62.7939	60.0301
24.0513	44909.9	45809.8	43887.9	44221.9	42495.1	42798.1	40967.7	42728.4	5448.28	6235.03	5760.18	6355.3	5208.28	5481.74	5856.32	5401.64	57.1238	56.1103	58.5286	58.1881	60.3793	59.9939	62.8031	60.0789
24.0823	44888.7	45788.6	43897.1	44234.1	42492.1	42770.9	40979.8	42755.6	5426.99	6227.35	5806.98	6380	5256.51	5500.42	5815.57	5365.14	57.1479	56.1354	58.5245	58.1766	60.3921	60.0361	62.7753	60.0335
24.1132	44870.6	45794.6	43878.9	44182.6	42489	42819.3	40973.7	42764.7	5429.43	6228.19	5758.97	6363.32	5207.53	5506.74	5814.7	5375.18	57.1718	56.128	58.5407	58.2426	60.3879	59.9683	62.7845	60.0223
24.1442	44864.6	45776.5	43888	44237.1	42486	42801.2	40979.8	42758.6	5475.34	6235.19	5764.73	6366.68	5207.15	5486.58	5853.83	5365.52	57.1867	56.1518	58.5294	58.17	60.3922	59.9905	62.7837	60.0293
24.1752	44858.5	45812.8	43882	44200.8	42513.2	42780.1	40949.5	42755.6	5437.27	6263.98	5814.07	6407.22	5214.96	5532.72	5806.98	5378.47	57.1886	56.1114	58.5463	58.2266	60.3543	60.029	62.8207	60.0359
24.2062	44843.4	45812.8	43884.9	44173.5	42473.8	42764.9	40949.5	42755.6	5454.06	6259.23	5764.33	6361.99	5210.06	5508.52	5798.48	5378.47	57.2108	56.1106	58.5334	58.2545	60.4103	60.0462	62.8188	60.0359
24.2372	44855.5	45809.8	43903.1	44176.6	42498.1	42761.9	40931.3	42743.5	5464.89	6258.81	5789.55	6380.76	5208.66	5494.79	5834.08	5403.58	57.1968	56.1143	58.5132	58.2541	60.375	60.0481	62.8552	60.0576
24.2681	44849.4	45815.9	43872.8	44218.9	42476.9	42795.1	40958.7	42713.2	5450.15	6273.91	5753.6	6354.86	5259.02	5481.34	5867.75	5386.38	57.2023	56.1093	58.5479	58.1921	60.4145	59.9982	62.8199	60.0978
24.2992	44858.5	45809.8	43875.9	44173.5	42461.8	42771	40973.8	42737.3	5432.61	6249.3	5758.56	6366.57	5239.46	5531.53	5865.7	5345.05	57.1879	56.1127	58.5447	58.2554	60.4329	60.0418	62.7957	60.0559
24.3302	44852.4	45785.7	43879	44219	42470.8	42783.1	40940.6	42710.1	5431.86	6283.97	5799.99	6396.13	5205.26	5537.56	5877.86	5354.91	57.1956	56.1487	58.5479	58.2	60.4138	60.0256	62.8506	60.0966
24.3611	44894.9	45776.5	43839.5	44194.7	42452.7	42786.1	40919.2	42749.6	5465.09	6225.68	5753.73	6351.33	5229.49	5537.96	5836.58	5395.47	57.1459	56.1502	58.5932	58.224	60.4443	60.0214	62.8747	60.0475
24.3921	44843.4	45770.4	43857.6	44191.7	42464.8	42758.9	40925.4	42707.1	5449.4	6220.1	5751.59	6405.88	5204.51	5521.06	5871.41	5345.65	57.21	56.1569	58.5682	58.2385	60.4224	60.0571	62.8729	60.0993
24.4231	44858.5	45755.4	43833.5	44173.6	42498.2	42789.1	40970.8	42740.4	5423.27	6270.26	5789.34	6398.64	5257.27	5533.91	5869.51	5385.42	57.1864	56.1842	58.6078	58.2616	60.3835	60.0163	62.8013	60.0588
24.454	44852.5	45743.3	43878.9	44212.9	42452.7	42755.8	40937.4	42695	5473.84	6254.33	5786.32	6395.25	5216.25	5516.22	5834.96	5352.99	57.2021	56.1967	58.5455	58.2079	60.4419	60.0606	62.8458	60.1178
24.4851	44864.5	45755.3	43833.5	44158.4	42492.1	42795.2	40967.7	42695	5424.02	6227.51	5752.92	6355.21	5252.09	5525.81	5860.57	5352.99	57.1787	56.177	58.6013	58.2736	60.3914	60.0062	62.8041	60.1178
24.516	44855.4	45743.3	43854.6	44219	42452.7	42749.7	40907.2	42719.3	5422.9	6259.08	5751.18	6382.38	5233.91	5488.77	5868.77	5387.15	57.1903	56.1975	58.5722	58.1973	60.445	60.0642	62.9008	60.0893
24.547	44843.3	45752.4	43860.8	44215.9	42498.1	42758.8	40919.3	42728.3	5421.42	6269.83	5802.11	6386.52	5230.75	5476.63	5857.8	5335.01	57.2057	56.188	58.5729	58.2022	60.3789	60.0491	62.8794	60.0671
24.5781	44894.8	45740.2	43857.7	44212.9	42501.2	42783	40934.5	42695.1	5460.42	6234.91	5801.7	6381.49	5244.39	5475.32	5872.73	5370.74	57.1452	56.1972	58.577	58.2053	60.3769	60.0143	62.8589	60.121
24.6091	44840.4	45758.5	43818.4	44203.8	42443.6	42746.7	40931.5	42740.4	5472.34	6280.18	5778.22	6366.41	5215.12	5479.5	5918.98	5349.88	57.2175	56.1821	58.6264	58.2147	60.4549	60.0669	62.874	60.0525
24.64	44870.6	45767.5	43854.6	44176.6	42458.8	42776.9	40940.5	42725.3	5480.76	6281.44	5760.29	6403.66	5252.32	5474.54	5873.61	5379.04	57.1797	56.171	58.5738	58.2585	60.4395	60.0228	62.8496	60.0792
24.671	44879.7	45752.4	43815.4	44155.3	42458.7	42764.9	40916.3	42716.3	5453.88	6279.33	5782.36	6350.19	5194.93	5530.74	5853.12	5386.76	57.1638	56.1896	58.6312	58.2767	60.4295	60.0503	62.8831	60.0936
24.702	44873.6	45734.2	43836.5	44179.6	42467.8	42755.8	40928.4	42704.1	5439.13	6262.56	5744.22	6399.53	5196.05	5471.79	5897.31	5380.78	57.1693	56.2095	58.5957	58.2536	60.4166	60.0525	62.8739	60.1098
24.733	44873.6	45776.6	43818.4	44158.5	42455.7	42734.6	40949.6	42731.3	5457.8	6263.7	5796.42	6391.84	5198.97	5491.24	5874.93	5353.16	57.1722	56.1566	58.6296	58.2806	60.4345	60.0864	62.8357	60.066
24.764	44876.7	45776.5	43842.5	44200.8	42449.7	42777	40946.5	42710.1	5467.51	6249.44	5754.13	6384.3	5246.77	5527.88	5844.77	5323.83	57.1698	56.1542	58.5892	58.2222	60.4517	60.0325	62.8337	60.0911
24.7949	44852.5	45752.4	43842.6	44194.7	42467.9	42774	40952.6	42682.9	5473.84	6279.33	5804.22	6365.08	5249.05	5527.48	5849.89	5351.45	57.2021	56.1896	58.598	58.2266	60.4258	60.0367	62.8254	60.1349
24.8259	44837.4	45734.2	43851.7	44182.6	42458.7	42740.6	40919.3	42682.9	5471.97	6276.81	5791.78	6349.57	5199.34	5478.7	5883.26	5338.14	57.2214	56.2119	58.5835	58.24	60.4302	60.0755	62.885	60.1325
24.8569	44864.5	45755.3	43830.5	44149.3	42437.6	42734.6	40901.1	42707.2	5433.35	6218.01	5802.6	6340.15	5240.84	5522.32	5833.96	5381.16	57.1802	56.1754	58.6142	58.283	60.4681	60.092	62.9026	60.1055
24.8879	44840.4	45737.3	43806.2	44161.4	42434.5	42731.5	40910.1	42725.3	5467.68	6277.23	5753.85	6337.33	5196.33	5486.4	5822.54	5374.6	57.2168	56.2081	58.6385	58.2661	60.4647	60.0898	62.8858	60.0784
24.9189	44864.5	45758.4	43803.2	44179.5	42440.5	42731.5	40910.2	42701	5442.68	6232.68	5753.44	6349.13	5192.67	5477.52	5873.45	5327.12	57.1816	56.1741	58.6426	58.2439	60.4553	60.0882	62.8971	60.1046
24.9499	44810.1	45731.1	43818.3	44191.7	42440.5	42764.9	40901.1	42692	5449.95	6219.42	5741.8	6369.22	5192.67	5521.85	5821.23	5330.41	57.2532	56.206	58.6199	58.2315	60.4553	60.0486	62.8998	60.1182
24.9809	44819.1	45719	43800.2	44131.2	42419.4	42728.5	40898.1	42688.9	5418.45	6222.49	5771.24	6360.39	5207.69	5477.13	5842	5330.03	57.2366	56.2216	58.6498	58.3113	60.4886	60.0925	62.9091	60.1224
25.0119	44858.5	45734.1	43803.2	44134.2	42443.7	42780	40940.5	42719.2	5446.6	6215.09	5744.34	6347.1	5246.01	5492.71	5826.91	5342.74	57.19	56.2015	58.641	58.3047	60.4603	60.0218	62.8393	60.0815
25.0428	44810.1	45719	43818.4	44152.4	42422.5	42719.5	40898.1	42673.8	5449.95	6217.75	5796.42	6390.95	5230.12	5507.02	5829.28	5341.42	57.2532	56.2208	58.6296	58.2886	60.4881	60.1109	62.9063	60.1461
25.0739	44855.5	45749.3	43827.5	44173.5	42425.5	42728.6	40931.3	42710.2	5450.89	6259.92	5797.64	6343.67	5239.32	5517.09	5817.1	5377.11	57.1946	56.1901	58.6175	58.251	60.4854	60.0997	62.8514	60.1005
25.1049	44807.1	45704	43821.3	44173.5	42458.8	42722.5	40949.6	42716.2	5430.94	6253.62	5742.2	6348.25	5239.08	5476.34	5849.45	5369	57.2542	56.2458	58.6159	58.2519	60.4372	60.101	62.83	60.0904
25.1359	44852.5	45737.2	43839.5	44152.3	42455.7	42761.9	40934.4	42676.9	5459.85	6225	5776.49	6336.01	5203.38	5508.12	5813.3	5363.99	57.1999	56.1993	58.5973	58.2781	60.4353	60.0505	62.8458	60.1458
25.1669	44843.4	45755.4	43788.1	44122.1	42455.7	42722.5	40934.5	42667.8	5458.73	6256.01	5755.98	6354.49	5238.7	5516.3	5855.75	5349.52	57.2115	56.1818	58.6636	58.3224	60.4415	60.1082	62.8551	60.1562
25.1979	44813.1	45700.9	43821.4	44143.2	42461.8	42737.7	40910.1	42667.8	5408.38	6257.94	5792.28	6348.42	5226.21	5527.16	5805.56	5336.22	57.2429	56.2504	58.6247	58.2927	60.4306	60.0886	62.8821	60.1538
25.2289	44810.1	45688.8	43830.4	44128.2	42452.7	42752.8	40910.2	42683	5408.01	6251.52	5747.96	6359.95	5238.32	5520.26	5843.75	5373.63	57.2467	56.2644	58.6046	58.3153	60.4458	60.0656	62.8905	60.1388
25.2598	44831.3	45734.2	43803.3	44173.5	42434.5	42707.4	40904.1	42679.8	5466.56	6248.32	5789.84	6357.41	5187.51	5501	5821.66	5324.44	57.2284	56.207	58.649	58.2537	60.4632	60.1271	62.8951	60.1344
25.2909	44816.1	45719.1	43818.3	44155.5	42407.3	42752.8	40910.1	42701	5408.75	6269.96	5741.8	6400.55	5223.82	5515.82	5814.05	5322.68	57.239	56.2296	58.6199	58.2864	60.5089	60.0648	62.884	60.1039
25.3219	44840.4	45688.8	43830.4	44146.3	42404.3	42725.5	40928.2	42710.1	5444.36	6223.06	5757.07	6339.71	5214.62	5463.41	5778.45	5350.47	57.2132	56.2596	58.6062	58.2869	60.5117	60.0943	62.8477	60.0958
25.3528	44819.1	45706.9	43830.5	44140.3	42401.2	42743.7	40904	42695.1	5404.46	6216.08	5770.73	6393.75	5201.02	5470.22	5774.99	5379.62	57.2344	56.2357	58.6086	58.3055	60.5137	60.0695	62.8849	60.1226
25.3838	44782.8	45734.1	43809.2	44119	42416.3	42749.8	40891.9	42719.2	5437.27	6234.08	5736.04	6367.76	5185.26	5497.66	5781.75	5351.63	57.2866	56.2047	58.6313	58.3291	60.489	60.0659	62.9054	60.083
25.4149	44822.2	45688.8	43815.4	44116	42437.5	42722.4	40919.2	42664.8	5409.49	6213.58	5782.36	6353.6	5196.71	5463.02	5823.85	5353.57	57.2313	56.258	58.6312	58.3305	60.4604	60.0986	62.8719	60.1613
25.4458	44834.3	45670.7	43769.9	44176.5	42443.6	42731.6	40901	42673.8	5429.63	6258.48	5767.19	6367.02	5228.36	5521.92	5770.32	5323.68	57.2187	56.2884	58.6904	58.2514	60.4572	60.0963	62.8886	60.143
25.4769	44807	45694.8	43800.2	44164.4	42407.3	42695.2	40913.1	42661.7	5402.98	6219.15	5734.84	6360.67	5232.64	5477.24	5772.05	5331.01	57.2499	56.2514	58.6434	58.2665	60.5105	60.1401	62.87	60.1616
25.5078	44785.9	45697.9	43766.9	44149.3	42404.3	42743.7	40897.9	42670.8	5437.64	6224.32	5753.15	6344.73	5232.26	5492.43	5769.88	5318.86	57.2828	56.2485	58.6921	58.2838	60.5148	60.0735	62.8933	60.1465
25.5388	44779.8	45713	43766.9	44161.5	42395.2	42731.5	40904	42707.1	5413.61	6245.39	5762.24	6387.7	5226.71	5468.64	5762.26	5358.97	57.2869	56.2331	58.6937	58.2758	60.527	60.0866	62.8821	60.1016
25.5697	44819.2	45707	43763.8	44146.4	42437.6	42707.3	40940.4	42661.8	5460.4	6268.27	5739.1	6399.22	5236.43	5461.06	5792.93	5357.62	57.2431	56.2445	58.6937	58.2984	60.4674	60.1199	62.8318	60.1663
25.6007	44822.2	45703.9	43766.9	44131.3	42419.4	42731.6	40940.4	42655.7	5446.79	6225.15	5771.33	6397	5185.63	5517.48	5784.44	5352.42	57.2371	56.241	58.6953	58.3183	60.4847	60.0955	62.83	60.174
25.6317	44782.8	45697.9	43772.9	44143.4	42425.4	42728.5	40891.9	42649.6	5404.67	6229.06	5726.67	6398.78	5186.38	5472.69	5790.23	5342.77	57.2816	56.2493	58.6791	58.3024	60.4761	60.0917	62.9072	60.1811
25.6627	44810.1	45670.6	43788.1	44155.4	42434.6	42710.3	40904	42649.6	5459.27	6215.81	5728.68	6354.76	5236.05	5461.45	5753.77	5329.47	57.2547	56.2812	58.6588	58.2776	60.4717	60.1156	62.8803	60.1787
25.6937	44822.2	45694.9	43803.2	44158.4	42386.1	42731.5	40937.4	42673.8	5423.48	6261.85	5744.34	6382.68	5225.57	5486.4	5788.25	5310.37	57.2335	56.2586	58.641	58.2789	60.54	60.0898	62.8356	60.1406
25.7246	44782.8	45655.5	43800.2	44158.5	42434.5	42689.2	40898	42670.8	5404.67	6256.37	5739.39	6391.84	5218.4	5463.14	5799.58	5363.22	57.2816	56.3071	58.6442	58.2806	60.4686	60.1462	62.8998	60.1543
25.7556	44819.2	45664.5	43760.9	44113	42434.5	42689.2	40897.9	42643.5	5441.75	6214.97	5770.52	6344.01	5209.57	5498.63	5748.67	5337.57	57.2402	56.2887	58.7034	58.3327	60.467	60.1526	62.8887	60.1888
25.7866	44816.2	45652.5	43797.2	44103.9	42395.1	42731.5	40888.8	42679.9	5441.38	6260.69	5770.83	6374.7	5178.21	5477.52	5755.86	5359.94	57.2441	56.3116	58.6539	58.3509	60.5185	60.0882	62.9045	60.1407
25.8176	44767.7	45661.6	43794.2	44097.9	42410.4	42725.5	40885.9	42655.6	5444.72	6276.17	5774.98	6373.81	5233.02	5467.85	5797.84	5312.51	57.3074	56.3028	58.6587	58.3589	60.5062	60.0951	62.9184	60.167
25.8486	44798	45658.6	43748.7	44128.2	42425.5	42698.2	40879.8	42689	5453.11	6271.01	5737.09	6391.98	5221.68	5451.01	5767.29	5352.22	57.2695	56.3058	58.714	58.3214	60.4823	60.131	62.9212	60.1264
25.8796	44779.8	45649.5	43736.6	44131.2	42389.1	42722.5	40879.8	42646.5	5399.64	6269.75	5753.66	6374.12	5230.36	5476.34	5763.05	5315.79	57.2847	56.317	58.7334	58.3139	60.5365	60.101	62.9203	60.1806
25.9106	44770.8	45634.4	43742.7	44119	42419.4	42713.4	40876.8	42664.8	5449.75	6243.96	5749.92	6367.76	5198.87	5466.28	5762.62	5353.57	57.3043	56.3316	58.7245	58.3291	60.487	60.1121	62.9249	60.1613
25.9416	44807.1	45628.3	43779	44131.2	42416.3	42713.4	40885.8	42640.5	5426.28	6252.59	5727.48	6374.12	5185.26	5466.28	5746.95	5337.19	57.2535	56.3407	58.671	58.3139	60.489	60.1121	62.9073	60.1931
25.9725	44770.7	45676.7	43739.7	44094.9	42401.2	42719.4	40928.2	42676.8	5403.18	6226.13	5744.97	6409.95	5178.97	5484.83	5765.72	5306.31	57.2971	56.2753	58.7278	58.3699	60.5098	60.1068	62.8449	60.1356
26.0035	44761.6	45631.4	43742.7	44137.3	42374	42680.1	40891.9	42685.9	5406.73	6257.75	5736.29	6416.19	5215.24	5457.53	5781.75	5338.52	57.3094	56.3377	58.7221	58.3139	60.5557	60.1582	62.9054	60.1283
26.0345	44798	45640.5	43785.1	44104	42367.9	42668	40913	42688.9	5453.11	6273.22	5769.22	6415.86	5201.27	5469.26	5729.6	5334.47	57.2695	56.329	58.6701	58.3588	60.562	60.1777	62.8608	60.1232
26.0654	44767.7	45649.4	43754.8	44125.3	42370.9	42665	40885.8	42682.9	5398.15	6217.62	5769.71	6418.99	5179.62	5464.43	5734.22	5315.95	57.3002	56.3081	58.7115	58.3307	60.5539	60.1811	62.9045	60.1286
26.0964	44801	45625.3	43754.8	44110	42364.9	42668	40891.9	42688.9	5434.85	6261.64	5769.71	6380.16	5205.3	5455.96	5781.75	5334.47	57.2627	56.346	58.7115	58.3437	60.5671	60.1753	62.9054	60.1232
26.1274	44749.6	45667.7	43782.1	44088.8	42389.1	42665	40816.4	42661.7	5419.2	6267.54	5759.72	6377.06	5225.95	5455.57	5859.81	5344.32	57.327	56.2938	58.6725	58.3717	60.5357	60.1795	63.0417	60.1639
26.1585	44749.6	45637.5	43782.1	44091.8	42416.3	42661.9	40825.4	42655.7	5428.51	6277.54	5764.26	6372.93	5194.08	5459.61	5852.66	5343.55	57.3285	56.3335	58.6733	58.3669	60.4906	60.1846	63.0258	60.1725
26.1894	44746.5	45646.4	43779	44073.7	42383.1	42689.1	40855.8	42631.4	5404.87	6221.94	5736.57	6379.41	5225.19	5449.83	5882.48	5309.44	57.3287	56.3127	58.6726	58.3926	60.5443	60.1438	62.9847	60.2012
26.2205	44788.9	45649.5	43742.7	44067.7	42410.3	42704.3	40789.3	42631.4	5442.67	6269.75	5768.09	6401.37	5175.68	5491.73	5915.07	5313.88	57.2796	56.317	58.7277	58.4051	60.4961	60.1297	63.0971	60.202
26.2514	44749.6	45652.5	43769.9	44067.7	42398.2	42655.9	40780.2	42628.4	5442.47	6255.95	5726.27	6401.37	5174.19	5489.85	5913.73	5309.06	57.3307	56.3108	58.6832	58.4051	60.5134	60.1988	63.1112	60.2055
26.2824	44746.5	45649.5	43727.6	44095	42377	42698.3	40768.1	42682.9	5400.22	6260.27	5747.9	6419.09	5224.44	5477.63	5899.27	5315.95	57.328	56.3153	58.7448	58.3717	60.553	60.1358	63.127	60.1286
26.3134	44761.6	45601.1	43739.6	44064.6	42373.9	42665	40765	42667.7	5392.76	6248.81	5713.17	6378.08	5166.77	5508.77	5898.83	5300.73	57.3072	56.3743	58.7222	58.4047	60.5472	60.1892	63.1317	60.1476
26.3443	44791.9	45646.4	43769.9	44070.7	42352.8	42701.3	40768.1	42670.8	5415.1	6240.9	5749	6401.82	5194.98	5486.9	5916.18	5323.29	57.2714	56.3159	58.6872	58.4011	60.5829	60.1332	63.1308	60.1472
26.3753	44740.5	45613.1	43779	44067.7	42355.8	42671.1	40755.9	42622.3	5432.05	6207.87	5741.12	6387.66	5177.74	5505.13	5893.27	5317.16	57.3408	56.3521	58.6734	58.4024	60.5755	60.1798	63.1449	60.2156
26.4063	44782.8	45616.2	43721.5	44088.9	42386.1	42649.8	40771.1	42670.8	5427.95	6217.76	5738.01	6418.2	5221.16	5449.16	5899.72	5309.98	57.2852	56.35	58.7513	58.3797	60.5392	60.2001	63.1223	60.1449
26.4373	44731.4	45595.1	43769.9	44095	42386.1	42689.2	40789.2	42622.3	5407.67	6243.23	5739.91	6432.81	5216.76	5463.14	5893.92	5281.71	57.3488	56.3809	58.6856	58.3744	60.5384	60.1462	63.0923	60.2094
26.4683	44734.4	45616.3	43715.4	44076.8	42395.1	42674.1	40777	42643.5	5398.73	6269.85	5714.5	6416.42	5191.44	5501.09	5845.63	5333.14	57.3435	56.3588	58.7555	58.3957	60.5208	60.1748	63.1006	60.188
26.4993	44773.8	45592.1	43718.5	44113.1	42346.7	42665	40737.6	42646.5	5426.84	6252.28	5746.69	6394.33	5172.21	5499.9	5839.92	5333.52	57.2968	56.3863	58.757	58.3424	60.5877	60.1876	63.1616	60.1838
26.5302	44728.4	45592.1	43721.5	44088.9	42343.7	42652.9	40731.6	42622.3	5402.64	6257.01	5715.3	6404.49	5198.26	5493.88	5847.49	5317.16	57.352	56.3871	58.7473	58.377	60.5967	60.2039	63.1729	60.2156
26.5612	44728.4	45573.8	43733.5	44076.8	42392.1	42631.6	40731.6	42655.7	5425.9	6235.56	5703.28	6398.14	5213.1	5460.1	5864.38	5330.25	57.3556	56.4064	58.7287	58.3922	60.529	60.2282	63.1767	60.1701
26.5922	44725.4	45613.3	43733.5	44064.7	42343.7	42656	40734.6	42667.7	5416.23	6269.43	5703.28	6382.65	5202.66	5498.71	5835.25	5314.04	57.358	56.3625	58.7287	58.4056	60.5974	60.2004	63.1654	60.1499
26.6232	44761.6	45592	43736.6	44055.5	42361.8	42683.1	40783.1	42625.3	5402.07	6214.42	5703.68	6353.91	5160.87	5471.23	5876.12	5273.23	57.3087	56.3799	58.7246	58.4123	60.5638	60.1563	63.0979	60.2035
26.6542	44749.6	45601	43712.4	44073.7	42380	42668	40771	42616.3	5447.13	6210.94	5705.02	6393.12	5163.12	5447.09	5878.58	5303.1	57.3314	56.3678	58.7579	58.3953	60.5378	60.1736	63.1176	60.2218
26.6852	44737.4	45561.7	43730.5	44082.8	42340.6	42643.8	40771	42640.4	5394.45	6233.88	5702.88	6399.03	5167.06	5492.69	5844.76	5275.12	57.3389	56.4213	58.7328	58.3842	60.5956	60.2167	63.11	60.1822
26.7162	44731.5	45595.1	43751.7	44082.8	42346.7	42631.6	40743.7	42613.2	5444.88	6271.63	5742.04	6394.45	5203.04	5451.24	5861.92	5307.15	57.3546	56.3858	58.7107	58.3833	60.5931	60.2265	63.157	60.2269
26.7472	44752.6	45583	43730.5	44085.8	42361.8	42683.2	40798.2	42658.6	5400.96	6269.94	5698.33	6394.9	5156.47	5484.53	5840.25	5299.59	57.3203	56.4007	58.732	58.3793	60.563	60.1588	63.066	60.1604
26.7782	44719.2	45601.1	43745.6	44082.7	42367.9	42625.6	40798.2	42613.2	5392.22	6263.01	5713.97	6339.6	5210.08	5472.6	5840.25	5302.72	57.3623	56.3767	58.7141	58.3727	60.5636	60.2391	63.066	60.2261
26.8091	44719.3	45601.1	43715.5	44082.7	42367.8	42625.6	40752.7	42625.3	5438.73	6263.01	5750.83	6339.6	5157.21	5472.6	5833.66	5268.79	57.3695	56.3767	58.7619	58.3727	60.5543	60.2391	63.1363	60.2028
26.8401	44704.1	45558.8	43730.6	44094.9	42331.6	42668	40752.8	42652.6	5399.67	6252.37	5757.39	6387.09	5179.14	5455.96	5842.11	5312.12	57.3831	56.4283	58.7424	58.3655	60.6109	60.1753	63.1382	60.1713
26.8711	44746.5	45598.1	43715.5	44049.5	42334.7	42655.9	40771	42625.4	5390.91	6267.32	5759.91	6366.73	5205.93	5445.52	5861.67	5321.97	57.3266	56.3812	58.7635	58.423	60.6112	60.1907	63.1138	60.2121
26.902	44707.1	45598.1	43694.3	44097.9	42346.8	42652.9	40746.7	42604.1	5395.39	6229.45	5725.31	6378.39	5207.44	5493.88	5853.91	5275	57.3785	56.3748	58.7863	58.3597	60.5939	60.2039	63.1504	60.2342
26.9331	44743.5	45552.7	43745.7	44085.8	42328.6	42619.6	40752.7	42649.5	5437.07	6232.62	5750.32	6394.9	5187.57	5467.39	5816.75	5316.17	57.3377	56.4326	58.7205	58.3793	60.6168	60.2469	63.1325	60.1764
26.9641	44698.1	45549.6	43730.6	44040.4	42331.6	42622.6	40777	42613.2	5422.17	6227.47	5752.85	6342.56	5161.53	5476.64	5828.72	5271.71	57.3945	56.4355	58.7416	58.4306	60.6078	60.2442	63.0969	60.2206
26.9951	44698.1	45540.6	43742.7	44079.7	42364.8	42625.5	40774	42643.5	5417.52	6235.67	5740.83	6339.16	5170.06	5432.74	5832.51	5306.54	57.3937	56.4484	58.7229	58.3767	60.561	60.2319	63.1025	60.1834
27.026	44701.1	45576.9	43742.6	44067.7	42328.5	42631.7	40758.9	42625.3	5413.24	6269.09	5722.65	6387.66	5156.76	5486.68	5868.35	5317.54	57.3891	56.4083	58.7197	58.4024	60.6114	60.233	63.1345	60.2113
27.057	44743.5	45546.6	43709.4	44094.9	42325.5	42662	40780.1	42643.5	5409.15	6222.32	5750.02	6377.94	5156.38	5468.47	5858.76	5297.67	57.3333	56.4385	58.77	58.3637	60.6157	60.1862	63.0988	60.1818
27.088	44743.5	45552.6	43730.6	44067.6	42319.5	42658.9	40777	42652.5	5418.46	6218.43	5752.85	6328.25	5173.24	5468.08	5858.32	5289.95	57.3348	56.4302	58.7416	58.391	60.6274	60.1905	63.1035	60.1674
27.1189	44746.5	45531.5	43712.4	44073.7	42328.6	42643.8	40752.8	42604.1	5418.83	6234.41	5750.43	6379.41	5196.37	5488.26	5859.02	5266.14	57.3309	56.4596	58.766	58.3926	60.6183	60.2159	63.142	60.2327
27.1499	44695	45576.8	43697.2	44085.8	42364.9	42604.4	40780	42589	5389.26	6221.78	5693.93	6372.04	5183.27	5452.14	5829.16	5286.38	57.3933	56.4002	58.7767	58.3749	60.5633	60.2658	63.0922	60.2579
27.1809	44692.1	45540.7	43733.6	44031.3	42328.5	42652.9	40761.8	42643.4	5416.78	6278.21	5725.99	6341.23	5147.95	5480.58	5805.39	5271.07	57.4015	56.4556	58.7327	58.4427	60.6098	60.2015	63.1156	60.1771
27.2118	44743.5	45528.5	43712.4	44058.6	42355.8	42646.7	40749.7	42625.2	5413.81	6252.89	5745.89	6377.19	5164.53	5435.48	5803.64	5259.93	57.3341	56.4666	58.7651	58.4127	60.5732	60.202	63.1344	60.2012
27.2428	44692.1	45540.6	43679.1	44028.2	42352.7	42634.7	40740.6	42613.2	5412.13	6254.58	5718.75	6331.66	5159.75	5487.08	5810.78	5311.58	57.4008	56.4516	58.8059	58.4449	60.5767	60.2287	63.1503	60.2276
27.2738	44686	45540.7	43688.2	44055.5	42304.3	42616.5	40801.2	42640.4	5406.74	6306.57	5738.12	6326.49	5175.75	5475.85	5819.53	5292.86	57.4078	56.4605	58.7969	58.407	60.65	60.2527	63.0566	60.1853
27.3048	44719.3	45504.4	43676	44073.7	42316.4	42640.8	40780	42589	5438.73	6287.3	5704.74	6347.42	5150.86	5483.44	5799.55	5281.95	57.3695	56.5031	58.8076	58.3865	60.6279	60.2194	63.0856	60.2572
27.3357	44679.9	45537.7	43703.3	44049.4	42316.5	42601.4	40749.7	42585.9	5405.99	6306.14	5690.19	6321.05	5194.86	5456.17	5841.67	5263.86	57.4156	56.4643	58.7677	58.4142	60.6356	60.2709	63.1429	60.2583
27.3667	44686	45501.4	43685.1	44070.7	42352.8	42601.4	40737.6	42634.3	5383.5	6286.88	5687.79	6369.83	5194.98	5442.89	5831.47	5274.37	57.4042	56.5068	58.7922	58.3949	60.5829	60.2685	63.1597	60.1907
27.3977	44722.4	45492.3	43673	44022.2	42346.7	42598.3	40737.6	42585.9	5429.81	6290.32	5708.88	6326.21	5203.04	5442.5	5848.37	5268.29	57.3641	56.519	58.8125	58.4521	60.5931	60.2728	63.1635	60.2591
27.4287	44731.4	45507.5	43712.3	44037.3	42322.5	42646.8	40725.5	42622.3	5426.28	6301.9	5695.93	6314.72	5142.8	5462.07	5829.71	5308.3	57.3517	56.5018	58.7563	58.4293	60.6177	60.2068	63.1785	60.214

## Sheet: 125 Hz
Time (hrs)	A1 Z	A2 Z	A3 Z	A4 Z	A5 Z	A6 Z	A7 Z	A8 Z	A1 R	A2 R	A3 R	A4 R	A5 R	A6 R	A7 R	A8 R	A1 C	A2 C	A3 C	A4 C	A5 C	A6 C	A7 C	A8 C
0.00068472	23696.4	24453.6	24195.6	24110.2	22303.3	22802.3	23087.6	23267.7	3384.97	3853.48	3770.45	3849.47	3002.89	3284.99	3294.79	3399.97	54.2881	52.7264	53.2736	53.4954	57.6122	56.4268	55.7186	55.3151
0.0392122	23777.2	24592.4	24320.7	24230.7	22327.7	22857.1	23144	23331.7	3303.99	3768.38	3696.72	3765.86	2934.31	3209.92	3221.21	3329.48	54.0733	52.3925	52.9675	53.1929	57.5241	56.2618	55.5545	55.1355
0.0707417	23819.9	24659.5	24398.5	24305.4	22321.5	22877	23169.9	23369.8	3238.23	3709.69	3640.28	3701.96	2882.51	3153.36	3162.3	3269.46	53.9536	52.2272	52.7759	53.0034	57.5225	56.1924	55.4715	55.0234
0.102245	23824.4	24717.4	24450.3	24340.5	22300.1	22880	23175.9	23383.5	3189.39	3651.8	3589.72	3656.87	2842.7	3103.92	3110.21	3220.44	53.928	52.0834	52.645	52.9101	57.5652	56.1679	55.4395	54.9741
0.133792	23818.3	24755.5	24476.2	24374	22271.2	22878.5	23166.8	23382	3146.54	3600.97	3547.85	3606.35	2808.94	3058.6	3070.51	3174.12	53.929	51.9855	52.5747	52.8189	57.6301	56.1564	55.4489	54.9627
0.165321	23807.6	24767.6	24489.9	24403	22240.6	22854	23151.5	23362.1	3108.06	3556.52	3509.22	3557.52	2782	3024.5	3032.43	3137.5	53.9419	51.9457	52.5324	52.7389	57.7016	56.2063	55.4739	54.9984
0.196816	23784.7	24764.6	24494.5	24406	22213.2	22835.7	23130.1	23342.3	3077.91	3522.71	3474.32	3525.08	2757.8	2991.27	3003.23	3103.35	53.9858	51.9419	52.5115	52.7218	57.7661	56.2412	55.5167	55.0351
0.228319	23775.6	24757	24499.1	24418.2	22188.8	22809.7	23114.9	23316.3	3044.62	3488.26	3441.93	3486.33	2738.64	2966.57	2972.45	3075.7	53.997	51.9478	52.4916	52.6827	57.8243	56.2982	55.5443	55.0887
0.259814	23748.1	24750.9	24492.9	24412.1	22167.4	22788.4	23104.2	23284.2	3023.85	3454.03	3415.67	3457.62	2722.19	2940.13	2942.27	3052.15	54.0544	51.9506	52.4969	52.6872	57.8756	56.3433	55.561	55.1584
0.291322	23735.8	24737.1	24482.2	24402.9	22150.6	22767	23078.2	23259.8	2997.64	3426.46	3388.79	3433.55	2704.03	2918.47	2922.2	3029.65	54.0751	51.9718	52.5122	52.6999	57.9142	56.39	55.6183	55.2102
0.322838	23720.6	24721.9	24479.2	24407.5	22136.9	22747.2	23062.9	23233.9	2976.01	3401.28	3365.51	3401.28	2690.85	2901.76	2901.11	3006.98	54.1041	51.9971	52.5119	52.68	57.9464	56.4346	55.6492	55.2658
0.354316	23702.3	24705	24468.5	24406	22129.2	22730.3	23064.5	23214	2956.48	3378.47	3341.2	3373.22	2676.12	2883.1	2872.54	2985.13	54.1409	52.0264	52.5279	52.6748	57.962	56.4711	55.6367	55.3071
0.385815	23702.3	24689.8	24460.8	24387.6	22121.6	22715.1	23050.7	23192.7	2931.84	3355.9	3319.85	3352.98	2661.4	2867.01	2854.06	2970.35	54.1338	52.0526	52.5383	52.709	57.9775	56.5045	55.6648	55.3542
0.417288	23691.5	24674.5	24453.2	24390.6	22121.6	22701.3	23044.6	23177.4	2913.29	3333.34	3298.52	3325.56	2647.6	2851.13	2831.75	2949.15	54.1534	52.0788	52.5487	52.6941	57.9731	56.5342	55.673	55.3847
0.4488	23682.4	24659.2	24445.6	24387.6	22117	22689.1	23026.3	23163.6	2894.93	3313.38	3277.2	3302.37	2635.55	2835.46	2819.94	2930.56	54.1694	52.1059	52.5592	52.6939	57.9815	56.5601	55.7144	55.4124
0.480286	23673.2	24643.9	24441	24367.8	22121.6	22673.9	23033.9	23153	2879.05	3295.98	3258.83	3287.05	2622.29	2821.78	2796.92	2914.78	54.1862	52.1338	52.5638	52.733	57.9651	56.5944	55.6888	55.4335
0.511824	23670.2	24631.7	24433.3	24367.7	22126.1	22669.3	23024.7	23139.2	2861.46	3276.46	3242.59	3261.76	2611.32	2804.72	2781.45	2898.63	54.1883	52.1545	52.5758	52.7255	57.9496	56.6006	55.7067	55.462
0.543332	23662.6	24616.5	24431.8	24367.7	22129.2	22660.2	23021.7	23128.5	2848.24	3261.66	3224.63	3241.52	2597.87	2791.82	2769.12	2882.88	54.2023	52.1832	52.574	52.7196	57.9373	56.6198	55.7106	55.4833
0.574831	23662.6	24608.8	24425.7	24364.7	22136.8	22649.5	23023.2	23125.5	2831.02	3245.32	3208.61	3220.88	2589.55	2778.74	2750.15	2865.67	54.1975	52.1951	52.5828	52.7203	57.9145	56.6429	55.7012	55.4855
0.606382	23662.5	24604.2	24424.2	24352.4	22144.5	22643.4	23030.8	23122.4	2816.25	3226.84	3195.73	3206.62	2578.92	2763.87	2734.28	2850.88	54.1934	52.1997	52.5824	52.7432	57.8909	56.6538	55.6779	55.4885
0.637829	23656.4	24598.1	24424.1	24347.8	22155.1	22641.8	23032.4	23117.9	2805.68	3210.72	3180.51	3193.39	2568.63	2751.91	2720.09	2835.9	54.2048	52.2083	52.5781	52.7494	57.8596	56.654	55.67	55.4952
0.669297	23662.5	24593.5	24425.6	24344.8	22162.7	22640.3	23035.4	23114.8	2791.64	3199.9	3168.02	3177.82	2560.29	2737.61	2708.47	2823.51	54.1867	52.2152	52.5712	52.7516	57.8368	56.6534	55.6592	55.4989
0.700818	23665.6	24585.9	24431.7	24344.8	22173.4	22638.7	23035.4	23110.2	2777.23	3186.15	3156.12	3162.65	2552.29	2725.65	2701.28	2810.94	54.1757	52.2278	52.5545	52.7473	57.8062	56.6537	55.6572	55.5064
0.732326	23671.7	24587.4	24433.3	24353.9	22188.7	22632.6	23036.9	23113.2	2768.09	3173.57	3143.63	3146.12	2544.8	2715.5	2691.87	2799.3	54.159	52.221	52.5476	52.7225	57.7636	56.6661	55.6508	55.4955
0.763825	23667.1	24582.9	24440.9	24357	22197.8	22638.7	23047.6	23117.8	2760.17	3165.33	3134.46	3133.86	2538.92	2702.11	2681.13	2785.43	54.1676	52.2286	52.5283	52.7123	57.7377	56.6466	55.6216	55.4803
0.795294	23677.8	24587.4	24447	24353.9	22213.1	22637.2	23062.8	23122.4	2749.09	3153.14	3122.53	3123.35	2529.09	2690.16	2668.49	2776.35	54.1398	52.2154	52.5117	52.716	57.6946	56.6468	55.5807	55.4665
0.826749	23691.5	24588.9	24453.1	24370.7	22225.3	22641.8	23059.8	23127	2738.35	3143.12	3115.69	3107.78	2525.85	2681.28	2665.74	2764.88	54.1052	52.2093	52.4965	52.6747	57.6615	56.6326	55.5874	55.452
0.858266	23697.6	24593.5	24463.8	24375.2	22240.5	22644.8	23067.4	23134.6	2731.65	3133.48	3106.87	3100.75	2520.63	2669.86	2657.02	2756.16	54.0893	52.1968	52.4708	52.6628	57.6199	56.6215	55.5663	55.431
0.889739	23711.3	24598.1	24474.5	24373.7	22255.7	22649.4	23088.8	23140.7	2720.89	3126.39	3100.59	3092.97	2513.08	2660.97	2647.46	2747.26	54.0547	52.185	52.4458	52.6639	57.5777	56.6072	55.5115	55.4135
0.921199	23718.9	24599.6	24485.2	24398.1	22271	22652.5	23090.3	23149.9	2716.83	3121.47	3094.31	3078.3	2510.17	2654.26	2645.23	2738.71	54.0359	52.1804	52.4208	52.6063	57.5368	56.5974	55.5073	55.3889
0.952694	23732.6	24611.8	24498.9	24408.8	22286.3	22660.1	23105.6	23159	2706.04	3112.78	3085.85	3069.5	2504.92	2645.72	2639.76	2730.15	54.0015	52.1517	52.3886	52.5805	57.4954	56.5756	55.4685	55.3642
0.984206	23735.7	24621	24512.6	24414.9	22303	22666.2	23122.3	23166.6	2706.39	3106.26	3079.93	3065.19	2502.15	2639.36	2632.03	2723.81	53.9946	52.1302	52.3572	52.5659	57.4509	56.5583	55.4257	55.344
1.01567	23758.6	24627.1	24524.8	24422.5	22319.8	22673.8	23142.2	23181.9	2696.62	3099.35	3073.81	3061.06	2499.37	2633.16	2622.24	2715.96	53.9393	52.1152	52.3291	52.5482	57.4063	56.5372	55.3748	55.3048
1.15389	24277.4	25062.7	24975.9	25239.3	22589.8	22989.5	23535.8	23526.7	2697.04	2989.75	3021.01	2989.69	2418.9	2554.8	2575.94	2768.36	52.7721	51.1675	51.3557	50.8045	56.6894	55.7286	54.425	54.4976
1.18883	23966.1	24796.2	24604.1	24869.3	22457.1	22875.1	23351.2	23294.8	2657.68	2971.03	3035.11	2982.32	2416.47	2551.68	2577.73	2767.88	53.4564	51.7207	52.1473	51.5694	57.0276	56.01	54.8611	55.0476
1.22035	23894.4	24717	24463.7	24721.6	22428.1	22849.2	23265.7	23178.8	2647.28	2966.73	3045.86	2985.27	2427.38	2560.7	2580.47	2773.45	53.6163	51.8878	52.4542	51.8827	57.1053	56.0768	55.0657	55.3287
1.25187	23874.5	24672.8	24387.4	24628.5	22425.1	22843.1	23204.7	23094.9	2642.61	2974.28	3051.62	2989.46	2438.73	2569.53	2583.4	2773.08	53.6602	51.9842	52.6225	52.0829	57.1163	56.0944	55.2132	55.5325
1.28339	23871.5	24657.5	24311.2	24549.2	22432.7	22846.2	23129.9	23036.9	2647.25	2980.14	3054.76	2992.64	2448.89	2577	2584.75	2766.15	53.6683	52.0183	52.791	52.2546	57.0995	56.0889	55.3942	55.6723
1.31492	23866.9	24642.3	24242.5	24482	22441.8	22849.2	23056.7	22995.7	2651.71	2988.56	3053.73	2992.14	2456.89	2579.72	2581.42	2756.45	53.6798	52.0532	52.9428	52.4	57.0782	56.0821	55.5715	55.7706
1.34644	23870	24640.7	24192.1	24456.1	22446.4	22856.8	22991.1	23009.5	2657.02	2990.93	3049.93	2983.9	2462.07	2582.95	2576.51	2738.94	53.6742	52.0571	53.0537	52.4542	57.0678	56.0641	55.7307	55.7317
1.37787	23866.9	24637.7	24170.8	24460.6	22460.2	22856.8	22969.8	23049.1	2659.17	2993.12	3039.72	2976.83	2463.57	2578.2	2562.17	2717.27	53.6817	52.0642	53.0984	52.4424	57.0329	56.0628	55.7792	55.6282
1.40934	23871.5	24640.7	24179.9	24460.6	22467.8	22850.7	22969.7	23067.4	2657.19	2990.93	3025.79	2966.65	2462.06	2575.13	2550.22	2700.22	53.6708	52.0571	53.0741	52.4397	57.013	56.0771	55.776	55.5785
1.44086	23870	24643.8	24187.5	24451.5	22473.9	22859.9	22960.5	23073.5	2657.02	2988.74	3014.17	2963.01	2458.04	2569.02	2539.64	2691.33	53.6742	52.05	53.0539	52.4587	56.9962	56.0527	55.7957	55.5611
1.47232	23870	24649.9	24189	24443.9	22480	22866	22949.9	23081.1	2652.05	2984.35	3004.3	2957.01	2454.02	2564.94	2528.91	2677.8	53.673	52.0358	53.0478	52.4736	56.9794	56.0364	55.819	55.5387
1.50384	23871.5	24660.6	24187.5	24431.6	22490.7	22873.6	22936.1	23081.1	2647.25	2977.94	2996.57	2950.45	2450.5	2561.03	2520.25	2668.2	53.6683	52.0112	53.049	52.4986	56.951	56.0163	55.8506	55.536
1.53532	23874.5	24666.7	24182.9	24427.1	22499.8	22881.3	22920.9	23079.6	2642.61	2976.11	2990.98	2942.29	2449.15	2557.12	2511.42	2660.82	53.6602	51.9977	53.0577	52.5064	56.9272	55.9963	55.8858	55.5376
1.56681	23879.1	24671.3	24181.4	24421	22508.9	22884.3	22908.7	23079.6	2638.15	2971.53	2983.25	2936.48	2447.8	2555.08	2505.32	2651.22	53.6487	51.9867	53.0589	52.5182	56.9034	55.9882	55.9143	55.5349
1.5983	23882.2	24677.4	24178.3	24414.9	22516.6	22890.4	22896.5	23076.6	2635.99	2967.13	2980.36	2930.67	2443.93	2550.99	2496.84	2646.07	53.6412	51.9725	53.0651	52.53	56.8828	55.9719	55.9421	55.5409
1.62977	23888.2	24683.5	24176.8	24411.8	22522.7	22893.5	22882.7	23072	2631.69	2965.29	2975.15	2925.23	2439.9	2548.95	2490.59	2638.34	53.6262	51.959	53.067	52.5352	56.8661	55.9638	55.9745	55.55
1.66127	23891.3	24686.5	24169.2	24405.7	22525.7	22895	22872	23078.1	2627.05	2960.52	2966.67	2919.42	2437.88	2544.35	2482.29	2629.43	53.6182	51.9513	53.0817	52.5471	56.8577	55.9589	55.9987	55.5326
1.69274	23891.3	24692.6	24167.7	24393.5	22530.3	22899.6	22858.3	23078.1	2624.56	2956.11	2958.95	2917.97	2436.03	2540.09	2476.05	2622.22	53.6175	51.9371	53.083	52.5734	56.8455	55.9463	56.031	55.5306
1.72421	23898.9	24698.7	24164.6	24399.6	22536.4	22902.6	22843.1	23078.1	2620.42	2954.27	2956.07	2911.09	2434.34	2538.04	2472.03	2617.42	53.5991	51.9236	53.089	52.5582	56.8295	55.9382	56.0678	55.5293
1.75565	23902	24706.4	24161.6	24388.9	22541	22905.6	22835.4	23072	2618.27	2950.04	2950.68	2907.28	2430.14	2533.61	2466.45	2611.93	53.5917	51.9063	53.0943	52.5806	56.8167	55.9295	56.0853	55.5427
1.78712	23905	24710.9	24161.6	24390.4	22547.1	22907.1	22830.8	23076.6	2616.11	2945.44	2945.65	2899.85	2428.44	2531.39	2458.82	2602.84	53.5842	51.8954	53.093	52.5754	56.8007	55.9251	56.0947	55.5289
1.81859	23906.5	24717	24158.5	24378.2	22550.1	22911.7	22817.1	23073.5	2613.78	2943.6	2942.77	2898.41	2426.42	2529.51	2454.98	2597.69	53.5803	51.8819	53.099	52.6017	56.7924	55.9133	56.1277	55.535
1.85005	23908.1	24724.6	24155.5	24381.2	22556.2	22916.3	22809.5	23070.4	2611.46	2939.36	2937.38	2893.69	2424.72	2525.23	2449.41	2592.55	53.5762	51.8646	53.1043	52.5938	56.7764	55.9009	56.1453	55.541
1.88154	23912.6	24727.7	24152.4	24369	22560.8	22919.3	22794.2	23065.8	2609.47	2937.15	2931.99	2889.72	2422.87	2523.18	2445.41	2587.24	53.5654	51.8575	53.1097	52.6195	56.7641	55.8928	56.1822	55.5508
1.91303	23915.7	24732.2	24149.3	24373.6	22565.4	22922.4	22785.1	23061.3	2607.31	2932.54	2926.6	2882.66	2421	2521.14	2439.69	2581.93	53.5579	51.8467	53.115	52.6076	56.7521	55.8846	56.2035	55.5604
1.94451	23918.8	24738.3	24144.7	24367.5	22568.4	22923.9	22780.5	23059.7	2605.15	2930.69	2921.02	2881.94	2418.98	2518.91	2434.45	2576.95	53.5504	51.8333	53.1238	52.6208	56.7438	55.8803	56.2136	55.5629
1.97599	23924.9	24741.4	24141.7	24358.4	22574.6	22928.5	22771.3	23061.3	2603.32	2928.47	2915.63	2878.33	2417.28	2517.03	2428.74	2569.93	53.5361	51.8262	53.1292	52.6399	56.7277	55.8684	56.2349	55.5572
2.0075	23934	24746	24134	24362.9	22577.6	22931.6	22759.1	23059.7	2596.83	2923.86	2912.2	2871.26	2415.25	2512.59	2425.08	2567.35	53.5138	51.8153	53.1453	52.6281	56.7194	55.8597	56.2644	55.5603
2.03896	23938.6	24752.1	24127.9	24361.4	22583.7	22931.6	22745.4	23055.2	2594.83	2922	2908.96	2868.55	2413.55	2512.59	2421.25	2562.05	53.503	51.802	53.1581	52.6307	56.7034	55.8597	56.2978	55.5699
2.07041	23944.7	24756.7	24124.9	24353.8	22586.8	22936.1	22737.8	23050.6	2593	2917.39	2903.58	2865.12	2411.52	2508.31	2418.08	2559.14	53.4888	51.7911	53.1635	52.6466	56.6951	55.8474	56.316	55.5804
2.10191	23943.2	24759.7	24123.4	24353.8	22591.3	22936.1	22734.7	23052.1	2592.84	2917.75	2898.38	2860.06	2409.65	2505.92	2410.65	2552.11	53.4921	51.7847	53.1654	52.6453	56.6831	55.8467	56.3217	55.5747
2.13339	23944.7	24765.8	24117.3	24352.2	22599	22942.2	22730.1	23047.5	2590.5	2913.31	2895.15	2857.34	2408.11	2504.19	2407.8	2549.21	53.4882	51.7707	53.1782	52.648	56.6632	55.8312	56.3324	55.5851
2.1649	23950.8	24770.3	24114.2	24349.2	22602	22945.3	22714.9	23047.5	2588.67	2911.26	2892.28	2851.92	2406.08	2502.13	2406.2	2544.41	53.4739	51.7606	53.1843	52.6533	56.655	55.8232	56.3703	55.5838
2.19635	23953.8	24774.9	24112.7	24338.5	22608.1	22946.8	22716.4	23044.5	2586.5	2906.65	2889.58	2853.21	2404.37	2499.91	2399.26	2541.68	53.4665	51.7497	53.187	52.677	56.6391	55.8188	56.3645	55.5906
2.22781	23966.1	24779.4	24111.2	24344.6	22612.7	22948.3	22707.3	23044.5	2580.33	2904.6	2884.39	2846.33	2402.5	2497.68	2398.3	2536.88	53.4374	51.7396	53.189	52.6618	56.627	55.8145	56.3873	55.5893
2.25928	23963	24784	24109.6	24340	22617.3	22951.4	22702.7	23042.9	2582.49	2905.13	2881.7	2843.26	2402.98	2495.63	2393.09	2531.91	53.4448	51.73	53.1918	52.6712	56.6155	55.8064	56.3974	55.5917
2.29074	23969.1	24785.5	24108.1	24338.5	22623.3	22954.4	22699.6	23039.9	2580.65	2902.73	2879.01	2840.55	2401.27	2493.56	2390.4	2531.58	53.4306	51.7263	53.1944	52.6738	56.5996	55.7984	56.4044	55.5991
2.32222	23975.2	24791.7	24106.6	24326.3	22626.4	22957.5	22688.9	23039.9	2578.81	2900.86	2876.32	2841.67	2399.23	2491.5	2386.92	2526.78	53.4164	51.7128	53.1971	52.7008	56.5914	55.7903	56.4304	55.5978
2.35374	23978.3	24797.7	24105.1	24327.8	22634	22960.5	22682.8	23041.4	2576.64	2896.41	2873.64	2836.78	2397.68	2489.44	2383.92	2519.75	53.409	51.6989	53.1998	52.6963	56.5716	55.7823	56.4449	55.5921
2.38527	23990.5	24803.8	24105.1	24330.9	22637.1	22963.6	22685.9	23039.9	2572.94	2894.54	2871.13	2834.6	2398	2487.38	2379.51	2519.58	53.3806	51.6855	53.1991	52.689	56.564	55.7741	56.4361	55.5959
2.4168	23988.9	24809.9	24105.1	24321.7	22644.7	22963.6	22678.3	23042.9	2575.28	2895.25	2868.62	2833.54	2396.45	2484.99	2376.36	2515.12	53.3847	51.6729	53.1985	52.7089	56.5444	55.7735	56.4544	55.5872
2.44828	23992	24816	24099	24329.4	22649.3	22969.7	22672.2	23041.4	2573.1	2890.79	2867.9	2829.37	2394.57	2483.26	2375.72	2514.95	53.3773	51.6589	53.2119	52.691	56.5323	55.758	56.4696	55.5909
2.47973	23999.6	24822.1	24102	24318.7	22655.4	22969.7	22664.5	23039.9	2571.42	2888.91	2863.25	2830.66	2395.21	2480.87	2372.57	2512.39	53.3596	51.6456	53.2039	52.7148	56.517	55.7574	56.488	55.594
2.51123	24011.8	24825.1	24102	24324.8	22660	22975.8	22660	23042.9	2565.22	2889.26	2863.25	2823.77	2393.33	2479.13	2369.73	2507.92	53.3307	51.6393	53.2039	52.6997	56.5049	55.742	56.4987	55.5853
2.54273	24007.3	24826.6	24097.4	24326.3	22666.1	22978.9	22663	23041.4	2567.23	2884.27	2860.2	2821.42	2391.61	2477.06	2367.69	2502.96	53.3414	51.6349	53.2134	52.6957	56.4891	55.7339	56.4905	55.5877
2.57428	24013.4	24834.2	24100.5	24321.7	22670.6	22978.9	22660	23041.4	2565.38	2882.57	2855.55	2820.89	2392.09	2477.06	2365.01	2500.56	53.3273	51.6184	53.2053	52.7056	56.4778	55.7339	56.4975	55.5871
2.60575	24017.9	24840.3	24099	24323.2	22678.3	22986.5	22650.8	23039.9	2563.36	2883.27	2855.37	2816.01	2390.53	2473.09	2364.06	2497.99	53.3166	51.6058	53.2086	52.701	56.4581	55.7142	56.5204	55.5902
2.63727	24030.1	24847.9	24099	24321.7	22681.3	22988	22643.2	23041.4	2562.15	2878.98	2852.86	2813.3	2388.49	2473.26	2363.27	2495.76	53.2889	51.5887	53.2079	52.7037	56.4499	55.7105	56.5394	55.5858
2.66874	24034.7	24852.5	24097.4	24312.5	22688.9	22994.1	22643.2	23041.4	2560.14	2879.5	2852.68	2817.31	2386.92	2471.51	2360.91	2493.36	53.2781	51.5793	53.2114	52.7248	56.4304	55.6951	56.5388	55.5852
2.7002	24039.3	24857.1	24097.4	24314.1	22695	22994.1	22644.7	23042.9	2558.12	2877.45	2850.17	2812.43	2387.56	2469.12	2356.35	2491.12	53.2674	51.5691	53.2107	52.7202	56.4152	55.6945	56.5338	55.5809
2.73172	24033.2	24864.7	24097.4	24312.5	22698.1	23001.7	22643.2	23038.4	2559.97	2875.73	2847.67	2809.72	2387.88	2467.53	2353.83	2490.63	53.2816	51.5528	53.21	52.7229	56.4076	55.6754	56.5369	55.5919
2.76321	24039.3	24867.7	24102	24317.1	22702.7	23006.3	22640.1	23039.9	2558.12	2876.08	2845.7	2805.19	2385.99	2465.63	2353.52	2486	53.2674	51.5464	53.1992	52.7117	56.3956	55.6637	56.5445	55.587
2.79469	24048.5	24876.9	24100.5	24309.5	22708.8	23007.9	22637.1	23039.9	2556.58	2874.55	2845.52	2806.84	2384.27	2463.4	2350.84	2486	53.2465	51.5268	53.2027	52.7289	56.3798	55.6593	56.5515	55.587
2.82615	24046.9	24883	24105.1	24309.5	22711.8	23012.4	22626.4	23041.4	2556.42	2872.66	2841.04	2804.31	2384.58	2463.88	2352.1	2481.37	53.2499	51.5136	53.1912	52.7282	56.3722	55.6483	56.5789	55.582
2.85766	24062.2	24886	24105.1	24315.6	22719.5	23015.4	22631	23042.9	2550.51	2873.01	2841.04	2799.95	2383.01	2461.81	2347.86	2479.13	53.2144	51.5073	53.1912	52.7137	56.3526	55.6403	56.5662	55.5778
2.88916	24057.6	24895.1	24102	24314.1	22725.6	23020	22621.8	23039.9	2552.54	2871.46	2840.69	2799.78	2383.65	2459.9	2349.27	2478.8	53.225	51.4878	53.1979	52.717	56.3375	55.6285	56.5897	55.5851
2.92065	24071.3	24901.2	24106.6	24314.1	22727.1	23023.1	22617.2	23042.9	2548.97	2869.57	2838.71	2797.25	2383.81	2460.23	2346.44	2476.73	53.1936	51.4746	53.1872	52.7164	56.3338	55.6212	56.6005	55.5771
2.95214	24074.4	24904.3	24106.5	24314.1	22736.2	23027.6	22626.4	23041.4	2549.29	2869.92	2836.2	2794.72	2382.39	2458.31	2342.67	2476.57	53.1868	51.4683	53.1866	52.7157	56.3105	55.6096	56.5764	55.5808
2.98365	24080.5	24913.4	24106.5	24309.5	22742.3	23032.2	22614.2	23044.4	2547.42	2868.37	2836.2	2796.72	2383.03	2458.8	2346.13	2472.09	53.1727	51.4488	53.1866	52.7263	56.2954	55.5985	56.6082	55.5722
3.01512	24083.5	24919.5	24105	24314.1	22745.4	23035.3	22620.3	23044.4	2547.75	2866.48	2836.03	2794.72	2380.98	2456.72	2339.68	2469.69	53.166	51.4356	53.1899	52.7157	56.2872	55.5905	56.5911	55.5715
3.04662	24082	24924	24098.9	24306.4	22750	23038.3	22609.6	23044.4	2547.59	2867	2835.32	2793.84	2381.45	2454.65	2343.3	2469.69	53.1693	51.4261	53.2033	52.7323	56.2758	55.5825	56.6191	55.5715
3.07815	24085.1	24931.6	24018	24314.1	22756.1	23044.4	22614.2	23047.5	2547.91	2865.27	2770.88	2792.19	2379.72	2455.29	2339.06	2467.62	53.1626	51.4099	53.3682	52.7151	56.2601	55.5678	56.6063	55.5635
3.10966	24098.8	24936.2	24004.2	24312.5	22759.1	23045.9	22609.6	23044.4	2544.33	2863.2	2736.83	2789.48	2380.04	2455.45	2340.94	2467.29	53.1311	51.3998	53.3904	52.7178	56.2526	55.5642	56.6185	55.5709
3.14117	24104.9	24937.7	24004.2	24312.5	22765.2	23049	22606.5	23045.9	2542.46	2863.37	2736.83	2786.95	2378.3	2453.37	2340.63	2465.05	53.117	51.3967	53.3904	52.7172	56.2369	55.5562	56.6261	55.5667
3.17265	24108	24933.2	24002.7	24312.5	22769.8	23055.1	22608.1	23047.5	2542.78	2844.69	2736.66	2786.95	2378.78	2451.62	2338.43	2462.82	53.1103	51.4018	53.3937	52.7172	56.2256	55.5408	56.6216	55.5623
3.20413	24114.1	24942.3	24005.8	24306.4	22774.4	23059.7	22602	23049	2540.91	2840.54	2734.51	2788.78	2379.25	2452.1	2340.16	2460.58	53.0963	51.3817	53.3863	52.731	56.2143	55.5298	56.6375	55.5581
3.23566	24111	24948.4	24008.8	24312.5	22775.9	23061.2	22611.1	23049	2543.1	2841.23	2732.36	2784.42	2379.41	2452.27	2336.39	2460.58	53.1036	51.3692	53.3789	52.7165	56.2105	55.5261	56.6134	55.5581
3.2672	24120.2	24954.6	24007.3	24312.5	22785.1	23068.8	22612.6	23050.5	2541.55	2839.33	2732.19	2784.42	2377.99	2448.27	2334.19	2458.34	53.0829	51.3558	53.3822	52.7165	56.1873	55.5065	56.609	55.5537
3.29865	24118.6	24943.8	24011.9	24304.9	22788.1	23067.3	22600.4	23050.5	2541.39	2817.34	2732.7	2786.08	2375.93	2450.51	2337.64	2458.34	53.0863	51.3731	53.3721	52.7338	56.1792	55.5108	56.6408	55.5537
3.33015	24129.3	24946.8	24014.9	24304.9	22789.6	23071.9	22605	23052.1	2539.99	2815.09	2730.55	2786.08	2376.08	2448.59	2335.76	2458.5	53.0621	51.3662	53.3647	52.7338	56.1755	55.4992	56.6286	55.55
3.36162	24127.8	24949.9	24013.4	24314.1	22797.3	23079.5	22608.1	23052.1	2542.34	2812.83	2732.88	2782.07	2374.5	2446.99	2333.72	2456.1	53.0661	51.3594	53.3687	52.7125	56.156	55.4802	56.6204	55.5493
3.39313	24138.5	24957.6	24018	24314.1	22798.8	23084.1	22600.4	23056.6	2538.44	2811.1	2730.89	2782.07	2374.66	2445.07	2335.29	2454.18	53.0414	51.3429	53.3579	52.7125	56.1522	55.4686	56.6402	55.5378
3.42463	24144.6	24963.7	24018	24315.6	22803.4	23085.6	22608.1	23056.6	2539.07	2809.19	2730.89	2782.24	2375.13	2445.23	2331.36	2454.18	53.028	51.3297	53.3579	52.7093	56.141	55.4649	56.6198	55.5378
3.45609	24149.2	24966.7	24016.5	24312.5	22812.5	23093.2	22600.4	23058.2	2537.04	2809.53	2730.72	2781.89	2373.7	2446.03	2332.94	2451.95	53.0174	51.3235	53.3613	52.7159	56.1179	55.4467	56.6395	55.5334
3.48756	24152.2	24974.3	24021	24312.5	22815.5	23096.3	22605	23058.2	2537.36	2807.78	2728.74	2779.36	2374.02	2443.95	2333.41	2451.95	53.0107	51.3072	53.3505	52.7153	56.1104	55.4386	56.628	55.5334
3.51909	24153.7	24977.4	24019.5	24315.6	22820.1	23099.4	22600.4	23061.2	2537.51	2805.52	2728.57	2779.71	2372.12	2444.27	2335.29	2452.27	53.0074	51.3003	53.3538	52.7087	56.0984	55.4313	56.6402	55.5261
3.5506	24152.2	24977.4	24022.6	24315.6	22820.1	23103.9	22603.5	23059.7	2539.87	2802.92	2726.41	2777.18	2374.49	2444.75	2333.25	2452.1	53.0112	51.2997	53.3464	52.708	56.0991	55.4204	56.6319	55.5298
3.58212	24162.9	24986.5	24019.5	24317.1	22827.7	23107	22602	23064.3	2535.95	2798.74	2728.57	2777.35	2372.9	2442.66	2333.09	2450.19	52.9867	51.2798	53.3538	52.7047	56.0798	55.4124	56.6357	55.5181
3.61358	24170.5	24986.5	24025.6	24317.1	22827.7	23108.5	22592.8	23064.3	2534.23	2783.13	2729.26	2777.35	2372.9	2442.83	2334.51	2450.19	52.9694	51.2762	53.3403	52.7047	56.0798	55.4087	56.6592	55.5181
3.64504	24169	24988	24028.7	24320.2	22835.4	23114.6	22602	23065.8	2536.59	2783.3	2729.6	2775.17	2371.31	2443.47	2333.09	2447.94	52.9733	51.2731	53.3335	52.6974	56.0604	55.3941	56.6357	55.5139
3.67651	24175.1	24997.1	24028.7	24318.6	22836.9	23117.7	22597.4	23067.3	2534.71	2779.1	2729.6	2777.52	2371.47	2441.38	2334.98	2448.11	52.9594	51.2532	53.3335	52.7014	56.0566	55.3862	56.6478	55.5101
3.70797	24170.5	24997.1	24031.7	24321.7	22843	23119.2	22600.4	23070.4	2539.27	2779.1	2727.44	2775.34	2372.1	2441.54	2332.94	2446.03	52.9705	51.2532	53.3261	52.6942	56.0416	55.3826	56.6395	55.5022
3.73945	24182.7	25003.2	24031.7	24314.1	22846.1	23123.8	22594.3	23068.8	2532.98	2779.78	2724.94	2779.54	2372.42	2442.02	2334.66	2445.86	52.942	51.2407	53.3255	52.7119	56.0341	55.3716	56.6554	55.5059
3.77095	24179.7	25012.4	24033.2	24323.2	22850.6	23129.9	22597.4	23070.4	2537.7	2778.19	2725.11	2775.51	2370.51	2440.25	2334.98	2446.03	52.9499	51.2213	53.3222	52.6908	56.0223	55.3563	56.6478	55.5022
3.80247	24182.7	25015.4	24034.8	24315.6	22853.7	23132.9	22588.2	23071.9	2535.5	2778.52	2725.29	2777.18	2370.82	2440.57	2334.04	2446.19	52.9426	51.2151	53.3187	52.708	56.0149	55.349	56.6707	55.4986
3.83398	24196.5	25021.5	24034.8	24318.6	22858.3	23137.5	22595.9	23073.4	2531.89	2776.59	2725.29	2777.52	2371.3	2438.64	2332.47	2446.35	52.9114	51.202	53.3187	52.7014	56.0036	55.3374	56.6509	55.4949
3.86551	24198	25026	24036.3	24327.8	22859.8	23139	22595.9	23076.5	2532.05	2777.09	2725.46	2773.5	2371.45	2438.8	2332.47	2441.86	52.9081	51.1927	53.3154	52.6803	55.9999	55.3338	56.6509	55.4863
3.89701	24207.1	25030.6	24036.3	24317.1	22864.4	23146.7	22592.8	23076.5	2530.48	2777.6	2725.46	2777.35	2371.92	2439.6	2334.51	2441.86	52.8875	51.1834	53.3154	52.7047	55.9887	55.3156	56.6592	55.4863
3.92852	24201	25035.2	24036.3	24318.6	22864.4	23146.7	22594.3	23076.5	2534.89	2775.49	2725.46	2777.52	2371.92	2439.6	2334.66	2441.86	52.902	51.1735	53.3154	52.7014	55.9887	55.3156	56.6554	55.4863
3.96002	24205.6	25038.2	24036.3	24318.6	22868.9	23151.2	22579.1	23078	2532.85	2775.83	2725.46	2777.52	2370.01	2437.67	2337.8	2442.02	52.8914	51.1673	53.3154	52.7014	55.9769	55.3041	56.6949	55.4827
3.9915	24216.3	25044.3	24034.8	24321.7	22876.6	23155.8	22579.1	23081	2531.43	2776.5	2725.29	2775.34	2370.8	2438.15	2335.45	2442.34	52.8675	51.1548	53.3187	52.6942	55.9582	55.2931	56.6943	55.4753
4.02302	24222.4	25047.3	24039.3	24326.3	22875	23157.3	22586.7	23081	2529.55	2776.83	2725.8	2773.33	2370.64	2435.89	2331.53	2442.34	52.8535	51.1486	53.3086	52.6836	55.962	55.2889	56.6739	55.4753
4.05447	24222.4	25053.4	24042.4	24327.8	22884.2	23158.9	22576	23085.6	2532.07	2777.5	2726.14	2773.5	2369.2	2438.47	2332.78	2442.83	52.8541	51.1362	53.3019	52.6803	55.9389	55.2858	56.7014	55.4643
4.08599	24228.5	25053.4	24043.9	24327.8	22885.7	23165	22588.2	23085.6	2530.18	2777.5	2726.32	2773.5	2369.36	2436.69	2329.33	2440.42	52.8402	51.1362	53.2984	52.6803	55.9352	55.2706	56.6695	55.4637
4.11756	24233.1	25062.6	24043.9	24327.8	22888.8	23168	22586.7	23087.1	2530.65	2775.91	2726.32	2776.03	2369.67	2437.01	2331.53	2440.58	52.8303	51.1169	53.2984	52.681	55.9278	55.2634	56.6739	55.4601
4.14904	24233.1	25059.6	24050	24324.7	22894.9	23168	22588.2	23088.7	2530.65	2778.18	2727.01	2775.68	2370.3	2437.01	2334.04	2443.15	52.8303	51.1237	53.2849	52.6876	55.9129	55.2634	56.6707	55.457
4.1806	24233.1	25070.2	24048.5	24324.7	22893.4	23171.1	22576	23091.7	2533.18	2776.74	2729.34	2778.22	2370.14	2437.33	2337.49	2441.06	52.8309	51.1014	53.2889	52.6882	55.9165	55.2561	56.7026	55.449
4.21215	24242.2	25073.2	24051.6	24332.4	22897.9	23178.7	22582.1	23094.8	2531.6	2777.07	2727.18	2776.55	2368.23	2435.71	2338.12	2438.98	52.8103	51.0952	53.2815	52.671	55.9048	55.2374	56.6873	55.4411
4.24365	24234.6	25073.2	24047	24333.9	22902.5	23181.8	22579.1	23094.8	2533.34	2779.68	2729.16	2774.19	2368.7	2436.03	2340.15	2441.38	52.8275	51.0958	53.2923	52.6671	55.8936	55.23	56.6955	55.4417
4.27512	24240.7	25082.4	24051.6	24330.8	22904	23184.8	22583.7	23096.3	2531.45	2778.08	2727.18	2776.38	2368.85	2436.35	2340.63	2439.14	52.8136	51.0766	53.2815	52.6744	55.8899	55.2227	56.684	55.4374
4.30657	24249.9	25086.9	24050	24335.4	22905.6	23186.3	22583.7	23097.8	2529.87	2778.58	2729.51	2774.37	2369.01	2436.51	2340.63	2439.3	52.7931	51.0673	53.2855	52.6638	55.8861	55.2191	56.684	55.4338
4.33804	24254.4	25088.4	24053.1	24336.9	22908.6	23189.4	22580.6	23097.8	2530.34	2778.75	2729.85	2774.54	2369.33	2436.83	2340.31	2441.7	52.7832	51.0642	53.2788	52.6605	55.8787	55.2119	56.6917	55.4344
4.36954	24248.3	25090	24050	24338.5	22913.2	23197	22569.9	23097.8	2532.23	2778.92	2732.01	2774.71	2369.79	2437.63	2339.21	2439.3	52.7971	51.0611	53.2862	52.6572	55.8676	55.1937	56.7185	55.4338
4.40106	24251.4	25097.6	24056.1	24327.8	22914.7	23195.5	22580.6	23102.4	2532.55	2779.76	2732.7	2778.56	2369.95	2437.46	2335.61	2439.78	52.7904	51.0456	53.2727	52.6816	55.8638	55.1974	56.6904	55.4227
4.4326	24262.1	25099.1	24059.2	24332.4	22916.2	23203.1	22579.1	23100.9	2531.13	2779.92	2733.04	2779.08	2367.72	2435.85	2335.45	2439.62	52.7666	51.0425	53.2659	52.6716	55.8596	55.1786	56.6943	55.4265
4.46405	24266.7	25103.7	24060.7	24330.8	22916.2	23203.1	22577.6	23105.5	2531.61	2780.43	2735.72	2778.91	2370.11	2438.26	2332.94	2440.1	52.7565	51.0332	53.2631	52.675	55.8602	55.1792	56.6975	55.4154
4.49551	24260.5	25108.2	24056.1	24329.3	22922.4	23204.6	22566.9	23105.5	2533.5	2778.32	2737.71	2781.27	2368.35	2438.42	2338.9	2440.1	52.7705	51.0234	53.2739	52.6789	55.8446	55.1756	56.7262	55.4154
4.52698	24265.1	25108.2	24059.2	24341.5	22920.8	23212.3	22577.6	23107	2533.98	2778.32	2740.56	2777.59	2370.58	2436.8	2335.3	2437.85	52.7605	51.0234	53.2678	52.6512	55.849	55.1568	56.6981	55.4112
4.55851	24269.7	25114.3	24063.8	24336.9	22926.9	23212.3	22569.9	23108.5	2531.93	2778.98	2738.57	2779.6	2368.82	2436.8	2339.21	2440.42	52.7499	51.011	53.257	52.6618	55.8335	55.1568	56.7185	55.4081
4.58999	24272.8	25111.3	24057.7	24338.5	22926.9	23216.8	22577.6	23111.6	2532.24	2781.26	2745.39	2779.78	2368.82	2437.28	2340	2440.74	52.7433	51.0178	53.2724	52.6584	55.8335	55.146	56.6993	55.4008
4.62149	24278.9	25118.9	24060.8	24341.5	22931.5	23218.4	22574.5	23111.6	2530.35	2779.49	2745.74	2780.12	2369.29	2437.44	2339.69	2443.15	52.7295	51.0017	53.2657	52.6518	55.8223	55.1423	56.707	55.4014
4.65298	24281.9	25125	24060.8	24340	22936.1	23222.9	22574.5	23111.6	2530.66	2780.16	2745.74	2777.41	2369.76	2437.91	2339.69	2443.15	52.7228	50.9893	53.2657	52.6546	55.8112	55.1315	56.707	55.4014
4.68445	24277.3	25122	24065.3	24343	22937.6	23222.9	22574.5	23111.6	2532.71	2782.44	2746.26	2777.76	2369.92	2437.91	2339.69	2443.15	52.7334	50.9961	53.2556	52.648	55.8075	55.1315	56.707	55.4014
4.71595	24288	25125	24063.8	24343	22936.1	23226	22574.5	23113.1	2531.29	2782.77	2748.59	2777.76	2369.76	2438.24	2342.04	2443.3	52.7096	50.9899	53.2595	52.648	55.8112	55.1241	56.7076	55.3978
4.74739	24281.9	25129.5	24066.9	24343	22939.1	23230.6	22571.4	23116.1	2533.19	2783.27	2748.94	2777.76	2370.07	2438.71	2344.07	2441.22	52.7234	50.9807	53.2528	52.648	55.8038	55.1134	56.716	55.3899
4.77888	24294.1	25129.5	24063.8	24336.9	22940.7	23230.6	22568.4	23116.1	2529.39	2783.27	2751.09	2779.6	2370.23	2438.71	2346.11	2443.62	52.6958	50.9807	53.2602	52.6618	55.8	55.1134	56.7243	55.3905
4.81038	24298.7	25135.6	24066.9	24343	22948.3	23233.6	22569.9	23119.2	2529.86	2783.94	2751.44	2777.76	2368.62	2439.03	2346.27	2443.95	52.6859	50.9684	53.2534	52.648	55.781	55.1061	56.7204	55.3832
4.84186	24298.7	25138.7	24069.9	24340	22945.2	23239.7	22571.4	23119.2	2529.86	2784.28	2751.79	2779.95	2370.7	2439.66	2346.42	2443.95	52.6859	50.9622	53.2467	52.6552	55.789	55.0917	56.7166	55.3832
4.87332	24294.1	25143.2	24066.9	24346.1	22951.3	23242.8	22571.4	23119.2	2531.92	2782.17	2753.94	2778.11	2371.32	2439.98	2348.77	2443.95	52.6964	50.9523	53.2541	52.6414	55.7741	55.0844	56.7172	55.3832
4.90485	24304.8	25146.3	24063.8	24344.6	22952.9	23245.8	22556.2	23122.2	2530.5	2785.12	2753.6	2777.94	2371.48	2440.3	2354.24	2446.67	52.6727	50.9467	53.2608	52.6446	55.7704	55.0772	56.7574	55.3765
4.93639	24306.3	25147.8	24068.4	24338.5	22954.4	23245.8	22560.8	23120.7	2530.66	2785.29	2754.12	2782.31	2369.24	2440.3	2354.72	2444.11	52.6693	50.9436	53.2508	52.6591	55.7661	55.0772	56.7459	55.3795
4.96784	24300.2	25149.3	24068.4	24344.6	22957.4	23250.4	22556.2	23123.8	2535.09	2785.45	2756.62	2780.47	2371.95	2440.78	2354.24	2446.84	52.6837	50.9406	53.2514	52.6452	55.7593	55.0663	56.7574	55.3728
4.99935	24309.4	25153.9	24065.3	24344.6	22957.4	23255	22562.3	23125.3	2533.5	2785.96	2756.27	2780.47	2371.95	2441.26	2357.23	2446.99	52.6633	50.9313	53.2581	52.6452	55.7593	55.0555	56.7427	55.3692
5.03085	24315.5	25155.4	24068.4	24340	22962	23256.5	22566.9	23125.3	2531.6	2786.12	2754.12	2785.01	2372.42	2441.42	2355.35	2446.99	52.6495	50.9283	53.2508	52.6564	55.7482	55.0519	56.7305	55.3692
5.06235	24312.4	25158.5	24068.4	24346.1	22962	23258	22563.8	23128.3	2533.82	2786.46	2754.12	2783.17	2372.42	2441.57	2355.04	2447.32	52.6567	50.9221	53.2508	52.6426	55.7482	55.0483	56.7382	55.3619
5.09386	24307.8	25163	24060.8	24349.1	22965.1	23259.6	22556.2	23129.9	2535.88	2786.96	2758.26	2783.52	2372.73	2441.74	2358.94	2449.89	52.6672	50.9128	53.2689	52.636	55.7408	55.0446	56.7587	55.3588
5.12533	24320.1	25166.1	24068.4	24341.5	22966.6	23262.6	22562.3	23129.9	2534.61	2787.3	2759.12	2782.66	2372.89	2442.05	2357.23	2449.89	52.6401	50.9067	53.252	52.6525	55.737	55.0374	56.7427	55.3588
5.15683	24318.5	25164.5	24065.3	24336.9	22969.7	23261.1	22551.6	23132.9	2534.45	2789.75	2761.28	2787.2	2373.21	2444.32	2358.47	2450.21	52.6435	50.9104	53.2594	52.6637	55.7296	55.0417	56.7701	55.3515
5.18835	24321.6	25170.6	24071.4	24346.1	22971.2	23267.2	22559.2	23131.4	2537.3	2787.8	2764.48	2783.17	2373.36	2442.53	2359.26	2450.05	52.6374	50.8975	53.2466	52.6426	55.7259	55.0265	56.751	55.3552
5.2198	24329.2	25169.1	24073	24340	22972.7	23267.2	22560.8	23131.4	2535.56	2790.25	2769.67	2785.01	2371.13	2444.96	2361.77	2450.05	52.6203	50.9011	53.2444	52.6564	55.7216	55.0271	56.7477	55.3552
5.25132	24329.2	25175.2	24068.4	24340	22969.7	23267.2	22559.2	23131.4	2535.56	2790.92	2771.65	2785.01	2373.21	2444.96	2361.61	2450.05	52.6203	50.8888	53.2552	52.6564	55.7296	55.0271	56.7516	55.3552
5.2828	24333.8	25173.7	24071.4	24346.1	22977.3	23273.3	22545.6	23134.4	2536.03	2793.37	2774.5	2783.17	2373.99	2445.59	2364.88	2452.78	52.6105	50.8925	53.2491	52.6426	55.7112	55.0127	56.7874	55.3485
5.31429	24326.2	25181.3	24071.4	24347.6	22978.8	23274.8	22550.1	23132.9	2540.31	2791.59	2777	2785.88	2374.15	2445.75	2365.36	2452.62	52.6281	50.8765	53.2498	52.6399	55.7074	55.0092	56.7759	55.3521
5.34578	24336.8	25182.8	24073	24350.7	22980.3	23274.8	22556.2	23132.9	2536.35	2791.76	2777.18	2783.7	2374.3	2445.75	2365.99	2455.03	52.6039	50.8735	53.2464	52.6327	55.7038	55.0092	56.7605	55.3527
5.37726	24327.7	25184.3	24073	24344.6	22981.9	23277.9	22542.5	23136	2540.47	2794.55	2779.69	2788.07	2376.85	2446.07	2369.26	2452.94	52.6248	50.8709	53.247	52.6471	55.7006	55.002	56.7963	55.3448
5.40877	24339.9	25184.3	24076	24346.1	22978.8	23284	22548.6	23134.4	2539.2	2794.55	2782.54	2788.24	2376.54	2446.71	2367.55	2452.78	52.5979	50.8709	53.2409	52.6439	55.708	54.9876	56.7803	55.3485
5.44029	24344.5	25188.9	24077.5	24344.6	22981.9	23280.9	22539.5	23139	2539.67	2795.06	2785.22	2788.07	2376.85	2448.81	2371.29	2455.67	52.5879	50.8617	53.2382	52.6471	55.7006	54.9954	56.8046	55.3381
5.47181	24339.9	25192	24077.5	24349.1	22986.4	23285.5	22551.7	23137.5	2541.73	2798.01	2785.22	2788.59	2377.32	2449.29	2370.22	2455.51	52.5984	50.8561	53.2382	52.6373	55.6896	54.9845	56.7733	55.3417
5.50328	24338.4	25193.5	24071.4	24350.7	22986.4	23285.5	22553.2	23137.5	2544.11	2798.18	2787.02	2788.76	2379.72	2449.29	2372.72	2457.92	52.6023	50.8531	53.2524	52.6339	55.6902	54.9845	56.7701	55.3423
5.53477	24341.4	25198.1	24071.4	24346.1	22989.5	23291.6	22547.1	23137.5	2544.43	2798.69	2789.53	2790.77	2380.03	2449.93	2374.43	2457.92	52.5957	50.8438	53.253	52.6445	55.6828	54.9701	56.7861	55.3423
5.56628	24350.6	25199.6	24073	24346.1	22991	23294.7	22548.6	23139	2542.84	2798.85	2789.71	2790.77	2380.19	2450.25	2372.25	2458.08	52.5753	50.8408	53.2496	52.6445	55.679	54.9629	56.7816	55.3388
5.59777	24342.9	25201.1	24074.5	24349.1	22995.6	23291.6	22533.4	23139	2547.12	2799.02	2789.88	2793.66	2380.66	2452.36	2375.35	2460.49	52.593	50.8377	53.2463	52.6386	55.668	54.9707	56.8212	55.3394
5.62925	24349	25202.6	24076	24346.1	22995.6	23296.2	22545.6	23139	2547.76	2799.19	2797.57	2793.31	2380.66	2450.41	2374.28	2458.08	52.5798	50.8347	53.2448	52.6452	55.668	54.9594	56.7899	55.3388
5.66069	24355.2	25205.6	24074.5	24343	22997.1	23297.7	22534.9	23140.6	2545.86	2802.15	2797.39	2795.49	2383.21	2453	2380.2	2460.65	52.566	50.8291	53.2482	52.6524	55.6649	54.9563	56.8187	55.3357
5.69221	24353.6	25207.2	24073	24346.1	23000.2	23296.2	22545.6	23139	2548.23	2799.69	2802.23	2790.77	2383.53	2452.83	2383.67	2462.9	52.5699	50.8254	53.2528	52.6445	55.6575	54.96	56.7924	55.34
5.72371	24361.3	25210.2	24071.4	24346.1	23001.7	23300.8	22545.6	23142.1	2546.49	2802.65	2802.05	2790.77	2383.68	2453.31	2383.67	2460.81	52.5528	50.8199	53.2563	52.6445	55.6539	54.9491	56.7924	55.3321
5.75519	24361.3	25208.7	24073	24346.1	23001.7	23303.8	22531.8	23142.1	2546.49	2805.11	2804.73	2793.31	2386.08	2453.63	2391.61	2463.22	52.5528	50.8236	53.2535	52.6452	55.6545	54.9419	56.8296	55.3327
5.78671	24358.2	25213.3	24071.4	24343	23004.7	23305.3	22533.4	23142.1	2551.25	2805.61	2807.06	2795.49	2386.39	2453.79	2394.12	2463.22	52.5605	50.8143	53.2576	52.6524	55.6471	54.9384	56.8263	55.3327
5.81818	24358.2	25216.3	24069.9	24346.1	23003.2	23303.8	22534.9	23142.1	2553.79	2805.95	2811.89	2798.37	2388.63	2456.06	2396.63	2465.63	52.5611	50.8082	53.2622	52.6464	55.6513	54.9425	56.8231	55.3333
5.84967	24355.2	25216.3	24074.5	24335.4	23007.8	23305.3	22536.4	23142.1	2553.47	2808.58	2817.43	2802.22	2386.71	2458.65	2394.44	2465.63	52.5677	50.8088	53.2534	52.6707	55.6396	54.9396	56.8186	55.3333
5.88112	24367.4	25217.8	24073	24338.5	23009.3	23311.5	22534.9	23143.6	2549.66	2808.74	2819.76	2802.57	2389.26	2456.86	2394.28	2465.8	52.5402	50.8058	53.2574	52.6641	55.6366	54.9245	56.8225	55.3296
5.91264	24361.3	25219.4	24076	24333.9	23012.4	23311.5	22525.7	23140.6	2554.1	2808.91	2822.62	2804.58	2389.58	2459.29	2398.01	2467.88	52.5545	50.8027	53.2513	52.6747	55.6292	54.9251	56.8468	55.3375
5.94412	24368.9	25223.9	24080.6	24343	23010.9	23314.5	22524.2	23142.1	2554.9	2809.42	2825.65	2803.09	2391.82	2459.61	2400.19	2468.04	52.5381	50.7935	53.2419	52.6543	55.6334	54.9179	56.8514	55.3339
5.97593	24370.4	25222.4	24079.1	24344.6	23012.4	23313	22525.7	23140.6	2555.06	2811.88	2827.98	2800.74	2391.97	2459.45	2402.7	2470.29	52.5348	50.7971	53.2459	52.6503	55.6298	54.9216	56.8481	55.3381
6.00745	24371.9	25225.5	24074.5	24340	23012.4	23316	22525.7	23142.1	2555.21	2812.21	2827.45	2802.74	2391.97	2459.77	2407.39	2470.45	52.5316	50.791	53.2561	52.6609	55.6298	54.9144	56.8494	55.3346
6.03899	24375	25228.5	24080.6	24333.9	23015.4	23314.5	22534.9	23140.6	2558.07	2812.55	2825.65	2804.58	2392.29	2462.04	2408.36	2472.7	52.5256	50.7849	53.2419	52.6747	55.6224	54.9185	56.8263	55.3388
6.07051	24375	25230	24073	24341.5	23012.4	23320.6	22525.7	23142.1	2560.61	2815.35	2827.27	2802.92	2394.37	2462.68	2414.43	2472.86	52.5261	50.7824	53.2594	52.6575	55.6304	54.9042	56.8513	55.3352
6.102	24378	25230	24079.1	24343	23015.4	23319.1	22534.9	23142.1	2560.93	2817.97	2827.98	2803.09	2394.69	2462.52	2415.4	2475.27	52.5196	50.783	53.2459	52.6543	55.6231	54.9078	56.8282	55.3358
6.13346	24371.9	25228.5	24079.1	24343	23020	23322.1	22534.9	23145.1	2562.83	2817.8	2832.99	2803.09	2395.16	2465.27	2417.75	2475.6	52.5333	50.7861	53.2472	52.6543	55.6119	54.9013	56.8289	55.3285
6.16493	24376.5	25230	24080.6	24333.9	23017	23322.1	22527.2	23146.7	2563.31	2820.6	2835.67	2809.64	2397.25	2465.27	2419.28	2475.76	52.5234	50.7836	53.2445	52.676	55.6199	54.9013	56.8488	55.3248
6.19643	24385.7	25236.1	24079.1	24343	23018.5	23323.7	22527.2	23145.1	2561.73	2821.28	2843.01	2808.16	2399.8	2467.86	2419.28	2478.01	52.5031	50.7713	53.2498	52.6556	55.6169	54.8982	56.8488	55.3291
6.22795	24376.5	25237.6	24074.5	24343	23020	23328.2	22528.8	23145.1	2563.31	2821.44	2847.48	2810.69	2399.96	2468.34	2417.1	2478.01	52.5234	50.7683	53.2613	52.6562	55.6132	54.8875	56.8443	55.3291
6.25946	24387.2	25237.6	24073	24330.8	23021.5	23325.2	22525.7	23145.1	2561.88	2821.44	2852.31	2816.88	2402.51	2470.44	2421.46	2480.42	52.4999	50.7683	53.266	52.6845	55.6101	54.8953	56.8532	55.3298
6.29106	24387.2	25239.2	24080.6	24336.9	23024.6	23332.8	22525.7	23146.7	2561.88	2824.24	2855.71	2815.05	2405.23	2468.82	2426.16	2482.99	52.4999	50.7658	53.2498	52.6707	55.6034	54.8767	56.8545	55.3267
6.32253	24376.5	25236.1	24079.1	24341.5	23026.1	23332.8	22519.6	23145.1	2565.85	2826.53	2858.04	2815.58	2405.39	2471.25	2434.88	2485.24	52.524	50.7725	53.2538	52.6607	55.5996	54.8773	56.8725	55.331
6.354	24385.7	25242.2	24079.1	24340	23030.7	23332.8	22525.7	23146.7	2564.27	2824.58	2858.04	2817.94	2405.86	2471.25	2437.88	2485.4	52.5037	50.7597	53.2538	52.6647	55.5887	54.8773	56.8577	55.3273
6.38545	24390.2	25243.7	24079.1	24340	23032.2	23334.3	22516.6	23143.6	2564.74	2824.75	2860.54	2820.47	2408.42	2473.84	2439.24	2485.08	52.4939	50.7567	53.2545	52.6654	55.5855	54.8744	56.8815	55.3346
6.41696	24388.7	25245.3	24079.1	24337	23032.2	23337.4	22524.2	23148.2	2567.13	2827.55	2863.05	2822.65	2408.42	2476.59	2433.03	2485.56	52.4977	50.7542	53.2551	52.6726	55.5855	54.8678	56.8604	55.3237
6.44843	24382.6	25246.8	24074.5	24335.5	23032.2	23332.8	22524.2	23146.7	2569.03	2827.71	2870.01	2825.01	2410.82	2476.11	2435.37	2487.82	52.5114	50.7511	53.2673	52.6765	55.5861	54.8785	56.861	55.3279
6.48006	24394.8	25248.3	24079.1	24330.9	23033.7	23337.4	22524.2	23146.7	2567.76	2830.51	2865.55	2829.54	2410.98	2479.02	2442.41	2487.82	52.4845	50.7486	53.2558	52.6877	55.5825	54.8684	56.8629	55.3279
6.51156	24396.4	25245.3	24077.6	24327.8	23035.3	23342	22515	23148.2	2570.47	2832.8	2867.87	2829.19	2413.54	2479.51	2448.45	2490.39	52.4818	50.7553	53.2599	52.6943	55.5794	54.8576	56.888	55.325
6.54304	24393.3	25252.8	24079.1	24330.9	23033.7	23340.4	22516.6	23146.7	2572.68	2831.02	2873.06	2827.01	2413.38	2479.34	2441.59	2490.23	52.489	50.7395	53.2578	52.6871	55.5831	54.8613	56.8821	55.3285
6.57456	24399.4	25251.3	24080.6	24330.9	23035.3	23338.9	22518.1	23146.7	2573.33	2833.48	2880.76	2827.01	2415.94	2481.61	2441.75	2490.23	52.4758	50.7431	53.2565	52.6871	55.58	54.8654	56.8783	55.3285
6.606	24400.9	25254.4	24077.6	24333.9	23033.7	23338.9	22505.9	23148.2	2573.48	2833.82	2885.4	2824.83	2418.17	2481.61	2449.81	2492.8	52.4726	50.737	53.2646	52.6798	55.5843	54.8654	56.9118	55.3256
6.63748	24402.5	25254.4	24074.5	24326.3	23038.3	23345	22508.9	23145.1	2576.19	2836.45	2885.04	2826.48	2416.25	2482.26	2454.83	2492.47	52.4698	50.7376	53.2713	52.697	55.5726	54.8511	56.9054	55.3329
6.66898	24397.9	25251.3	24079.1	24330.9	23041.4	23342	22507.5	23145.1	2578.25	2841.36	2888.09	2827.01	2418.97	2484.37	2457.01	2492.47	52.4803	50.7449	53.2618	52.6871	55.5659	54.8588	56.9098	55.3329
6.70047	24394.8	25257.4	24077.6	24333.9	23038.3	23346.5	22501.4	23146.7	2583.01	2839.42	2890.41	2829.89	2418.65	2484.85	2456.35	2492.64	52.488	50.7321	53.2659	52.6811	55.5732	54.8481	56.9252	55.3292
6.73202	24405.5	25255.9	24073	24330.9	23041.4	23346.5	22501.4	23146.7	2581.59	2841.87	2897.37	2832.07	2421.37	2487.28	2456.35	2495.05	52.4644	50.7358	53.278	52.6884	55.5665	54.8488	56.9252	55.3298
6.76361	24404	25257.4	24077.6	24323.3	23041.4	23349.6	22510.5	23143.6	2583.97	2844.67	2895.42	2836.25	2421.37	2487.6	2462.03	2494.72	52.4684	50.7333	53.2673	52.7061	55.5665	54.8416	56.9034	55.3371
6.79509	24396.4	25262	24074.5	24327.8	23039.8	23351.1	22499.8	23143.6	2588.25	2845.18	2902.56	2834.25	2423.61	2487.77	2467.89	2497.13	52.4859	50.7242	53.276	52.6956	55.5709	54.838	56.9324	55.3377
6.8266	24407	25263.5	24071.5	24329.4	23045.9	23351.1	22509	23142.1	2584.29	2847.98	2907.2	2834.43	2424.25	2490.2	2471.23	2496.96	52.4618	50.7217	53.2841	52.6923	55.5561	54.8386	56.9099	55.3414
6.85808	24408.6	25263.5	24079.1	24321.7	23044.4	23352.6	22507.5	23142.1	2584.46	2847.98	2910.62	2838.6	2426.49	2490.36	2473.41	2499.37	52.4585	50.7217	53.2679	52.7101	55.5604	54.835	56.9144	55.342
6.88957	24407	25266.6	24071.5	24321.7	23047.5	23354.2	22499.8	23143.6	2586.83	2848.32	2912.21	2838.6	2429.21	2490.52	2472.57	2501.95	52.4624	50.7156	53.2855	52.7101	55.5536	54.8314	56.9337	55.339
6.92109	24405.5	25262	24077.6	24329.4	23049	23355.7	22507.5	23146.7	2586.68	2853.07	2915.44	2836.96	2429.37	2490.69	2468.72	2499.87	52.4656	50.726	53.2727	52.6929	55.55	54.8278	56.9131	55.331
6.95272	24408.6	25265	24074.5	24329.4	23049	23355.7	22507.5	23143.6	2589.54	2850.78	2917.58	2836.96	2429.37	2493.12	2468.72	2501.95	52.4596	50.7193	53.2801	52.6929	55.55	54.8284	56.9131	55.339
6.98424	24411.6	25265	24079.1	24323.3	23045.9	23355.7	22509	23142.1	2589.86	2853.41	2920.64	2841.31	2431.45	2493.12	2478.26	2501.78	52.4531	50.7199	53.2706	52.7074	55.558	54.8284	56.9119	55.3427
7.01576	24408.6	25271.2	24071.5	24323.3	23047.5	23355.7	22493.7	23139	2594.62	2854.1	2919.72	2841.31	2434.01	2495.55	2488.3	2501.46	52.4608	50.7076	53.2875	52.7074	55.5549	54.829	56.9538	55.35
7.04726	24413.2	25271.2	24071.5	24326.3	23047.5	23357.2	22493.7	23143.6	2595.11	2856.73	2922.22	2841.67	2434.01	2495.71	2490.64	2506.77	52.451	50.7082	53.2882	52.7008	55.5549	54.8255	56.9544	55.3402
7.07877	24416.2	25271.2	24074.5	24315.6	23047.5	23358.8	22502.9	23146.7	2595.43	2859.36	2925.09	2848.01	2436.41	2495.88	2489.31	2507.1	52.4445	50.7088	53.2821	52.726	55.5555	54.8218	56.9306	55.3329
7.11028	24416.2	25274.2	24074.5	24318.7	23049	23358.8	22501.4	23143.6	2595.43	2859.7	2925.09	2845.84	2436.57	2495.88	2489.14	2506.77	52.4445	50.7027	53.2821	52.7187	55.5519	54.8218	56.9344	55.3402
7.14179	24414.7	25271.2	24074.5	24315.6	23047.5	23358.8	22492.2	23143.6	2597.81	2864.62	2930.1	2848.01	2438.81	2498.31	2495.16	2506.77	52.4483	50.71	53.2835	52.726	55.5561	54.8224	56.9596	55.3402
7.17327	24417.8	25269.6	24071.5	24323.3	23053.6	23360.3	22499.8	23139.1	2598.13	2864.45	2934.73	2846.37	2439.45	2500.9	2491.31	2508.68	52.4417	50.7131	53.2916	52.7087	55.5414	54.8195	56.939	55.3518
7.20474	24414.7	25272.7	24077.6	24314.1	23053.6	23363.3	22498.3	23140.6	2600.35	2867.42	2937.98	2850.37	2439.45	2501.23	2488.81	2511.26	52.4489	50.7076	53.2788	52.7299	55.5414	54.8124	56.9421	55.3488
7.23617	24417.8	25277.2	24077.6	24317.2	23053.6	23360.3	22493.7	23142.1	2603.22	2865.31	2937.98	2850.72	2441.86	2500.9	2492.98	2513.83	52.4429	50.6978	53.2788	52.7232	55.542	54.8195	56.9551	55.3458
7.26769	24408.6	25278.7	24066.9	24318.7	23053.6	23363.3	22487.6	23145.2	2607.34	2868.1	2939.18	2853.43	2441.86	2503.66	2492.31	2516.57	52.4637	50.6954	53.3031	52.7206	55.542	54.813	56.9706	55.3392
7.29916	24416.2	25278.7	24065.4	24312.6	23050.5	23363.3	22483	23142.1	2605.6	2868.1	2933.99	2852.72	2443.94	2503.66	2491.8	2516.24	52.4468	50.6954	53.3051	52.7339	55.55	54.813	56.9822	55.3464
7.33065	24422.3	25278.7	24062.3	24308	23056.6	23364.9	22478.5	23143.7	2606.25	2868.1	2931.12	2854.71	2444.58	2506.26	2491.3	2516.41	52.4337	50.6954	53.3112	52.7445	55.5353	54.81	56.9937	55.3427
7.36216	24419.3	25275.7	24068.4	24315.6	23050.5	23366.4	22487.6	23143.7	2605.92	2870.39	2931.86	2850.54	2448.74	2506.42	2492.31	2516.41	52.4403	50.7021	53.2977	52.7266	55.5512	54.8065	56.9706	55.3427
7.39365	24420.8	25275.7	24057.8	24318.7	23053.6	23366.4	22490.7	23142.1	2608.63	2873.02	2933.07	2850.9	2449.06	2508.85	2494.99	2516.24	52.4375	50.7027	53.322	52.72	55.5439	54.8071	56.9635	55.3464
7.42513	24420.8	25278.7	24065.4	24308	23058.2	23364.9	22487.6	23142.1	2608.63	2873.37	2933.99	2854.71	2449.54	2511.12	2499.33	2518.65	52.4375	50.6966	53.3051	52.7445	55.5328	54.8112	56.9725	55.3471
7.4568	24420.8	25283.3	24070	24317.2	23058.2	23367.9	22484.6	23142.1	2611.17	2873.88	2944.56	2853.25	2449.54	2511.45	2506.02	2521.06	52.4381	50.6874	53.2977	52.7239	55.5328	54.8041	56.9823	55.3477
7.48828	24411.7	25283.3	24065.4	24315.6	23059.7	23369.4	22492.2	23143.7	2615.29	2873.88	2946.5	2855.6	2452.1	2511.61	2509.21	2523.64	52.4589	50.6874	53.3085	52.7279	55.5298	54.8005	56.9636	55.3446
7.51979	24420.8	25284.8	24067	24315.6	23058.2	23364.9	22489.2	23140.6	2613.72	2874.05	2946.69	2858.13	2451.95	2513.56	2511.21	2523.31	52.4387	50.6844	53.3051	52.7286	55.5334	54.8118	56.9719	55.3519
7.55128	24419.3	25284.8	24059.3	24317.2	23056.6	23366.4	22489.2	23137.6	2616.09	2874.05	2948.26	2860.84	2454.18	2513.72	2508.87	2522.98	52.4426	50.6844	53.3228	52.7258	55.5378	54.8083	56.9713	55.3592
7.58276	24416.2	25280.3	24062.4	24314.1	23058.2	23369.4	22484.6	23140.6	2620.86	2878.8	2943.63	2863.01	2456.75	2514.04	2510.7	2520.9	52.4503	50.6947	53.3146	52.7331	55.5347	54.8012	56.9836	55.3513
7.6143	24426.9	25284.8	24060.9	24314.1	23058.2	23371	22484.6	23140.6	2619.45	2876.68	2940.95	2863.01	2456.75	2516.64	2510.7	2525.72	52.4268	50.685	53.3173	52.7331	55.5347	54.7981	56.9836	55.3526
7.6458	24420.8	25284.8	24054.8	24304.9	23058.2	23371	22469.3	23139.1	2623.89	2879.32	2942.7	2864.47	2461.55	2516.64	2509.01	2527.96	52.4411	50.6856	53.3315	52.7537	55.5359	54.7981	57.0223	55.3569
7.67729	24417.8	25287.9	24059.3	24309.5	23056.6	23367.9	22476.9	23140.6	2623.56	2879.66	2943.26	2859.95	2461.39	2518.75	2509.85	2532.94	52.4476	50.6795	53.3214	52.7424	55.5396	54.8059	57.003	55.3545
7.7089	24417.8	25283.3	24056.3	24309.5	23061.2	23367.9	22480	23137.6	2623.56	2884.41	2945.39	2862.48	2461.88	2521.18	2519.55	2532.61	52.4476	50.6898	53.3288	52.7431	55.5285	54.8065	56.9979	55.3618
7.74044	24422.3	25283.3	24050.2	24303.4	23059.7	23374	22478.5	23139.1	2624.05	2884.41	2952.15	2866.82	2464.11	2521.84	2524.06	2532.78	52.4378	50.6898	53.3444	52.7576	55.5329	54.7922	57.0031	55.3582
7.77205	24416.2	25283.3	24056.3	24308	23061.2	23374	22469.3	23134.5	2625.94	2884.41	2955.39	2864.82	2464.28	2521.84	2532.39	2534.68	52.4515	50.6898	53.3316	52.7471	55.5292	54.7922	57.029	55.3698
7.8037	24419.3	25283.3	24054.8	24306.5	23061.2	23374	22475.4	23136	2626.27	2887.04	2952.71	2864.65	2464.28	2524.27	2530.74	2534.85	52.445	50.6904	53.3342	52.7504	55.5292	54.7929	57.0128	55.3661
7.83519	24422.3	25283.3	24053.2	24306.5	23058.2	23371	22478.5	23137.6	2626.59	2887.04	2955.02	2864.65	2468.76	2526.38	2528.74	2537.43	52.4384	50.6904	53.3383	52.7504	55.5378	54.8006	57.0044	55.363
7.86676	24430	25284.8	24051.7	24297.3	23062.7	23375.5	22473.9	23134.5	2627.41	2889.84	2954.84	2868.63	2469.24	2526.87	2528.22	2537.09	52.422	50.688	53.3417	52.7715	55.5268	54.79	57.0161	55.3705
7.8983	24428.4	25290.9	24053.2	24303.4	23062.7	23372.5	22466.3	23137.6	2629.79	2887.9	2960.02	2864.29	2469.24	2528.97	2534.39	2542.25	52.4259	50.6752	53.3397	52.757	55.5268	54.7977	57.0374	55.3643
7.92979	24426.9	25289.4	24053.2	24303.4	23061.2	23374	22470.8	23136	2632.17	2890.36	2962.52	2864.29	2471.48	2529.14	2534.9	2539.67	52.4297	50.6788	53.3404	52.757	55.531	54.7941	57.0259	55.3674
7.96131	24430	25283.3	24050.2	24295.8	23061.2	23374	22463.2	23137.6	2632.5	2892.3	2974.65	2868.45	2471.48	2529.14	2538.72	2542.25	52.4232	50.6916	53.3506	52.7749	55.531	54.7941	57.0465	55.3643
7.99281	24430	25289.4	24045.6	24291.2	23062.7	23372.5	22466.3	23136	2635.04	2890.36	2974.08	2867.91	2474.04	2528.97	2539.07	2544.49	52.4238	50.6788	53.3608	52.7848	55.5281	54.7977	57.0388	55.3687
8.02429	24423.9	25283.3	24051.7	24298.8	23062.7	23375.5	22470.8	23137.6	2636.93	2892.3	2972.34	2863.75	2474.04	2531.73	2539.58	2547.07	52.4375	50.6916	53.3465	52.767	55.5281	54.7912	57.0272	55.3656
8.05581	24425.4	25287.9	24051.7	24297.3	23058.2	23377.1	22464.7	23133	2637.09	2892.82	2974.84	2868.63	2475.96	2531.9	2541.23	2546.56	52.4342	50.6825	53.3472	52.7715	55.5396	54.7876	57.0434	55.3766
8.08735	24431.5	25290.9	24053.2	24298.8	23062.7	23374	22458.7	23134.5	2637.75	2893.16	2980.02	2868.81	2476.45	2531.57	2545.22	2546.73	52.4211	50.6764	53.3453	52.7683	55.5287	54.7947	57.0602	55.373
8.11885	24430	25290.9	24050.2	24289.7	23064.3	23374	22452.6	23133	2640.13	2893.16	2982.15	2875.31	2479.01	2534.01	2549.2	2548.97	52.425	50.6764	53.3527	52.7901	55.5256	54.7953	57.0771	55.3772
8.15035	24431.5	25287.9	24050.2	24295.8	23062.8	23378.6	22463.3	23133	2640.29	2895.45	2982.15	2876.03	2481.25	2534.5	2550.41	2548.97	52.4217	50.6831	53.3527	52.7769	55.5299	54.7847	57.0499	55.3772
8.18203	24434.5	25287.9	24044.1	24292.7	23062.8	23374	22448	23133	2640.62	2898.08	2983.89	2875.67	2483.65	2536.44	2555.7	2548.97	52.4152	50.6837	53.367	52.7835	55.5306	54.796	57.0907	55.3772
8.21352	24426.9	25292.5	24045.6	24286.6	23061.3	23375.5	22460.2	23131.4	2644.89	2895.97	2981.58	2880	2483.49	2536.6	2552.4	2551.21	52.4327	50.6739	53.3629	52.7981	55.5342	54.7925	57.0583	55.3816
8.24517	24433	25292.5	24038	24291.2	23064.3	23377.1	22460.2	23129.9	2640.46	2898.6	2985.64	2878.02	2483.82	2539.2	2552.4	2553.45	52.4184	50.6745	53.3812	52.7874	55.5268	54.7894	57.0583	55.3858
8.27668	24431.5	25292.5	24038	24285.1	23061.3	23377.1	22452.6	23131.4	2642.84	2898.6	2988.14	2882.35	2485.89	2539.2	2553.88	2553.62	52.4223	50.6745	53.3819	52.802	55.5348	54.7894	57.0784	55.3822
8.3082	24430	25292.5	24045.6	24282.1	23059.7	23377.1	22441.9	23125.3	2642.67	2898.6	2994.07	2887.04	2488.13	2539.2	2555	2555.36	52.4256	50.6745	53.3664	52.8099	55.5392	54.7894	57.1063	55.3975
8.3397	24423.9	25292.5	24036.4	24283.6	23061.3	23374	22448	23128.4	2647.11	2901.24	2995.44	2887.22	2485.89	2541.31	2558.03	2560.51	52.4398	50.6751	53.3874	52.8067	55.5348	54.7972	57.0914	55.3915
8.37124	24433	25292.5	24042.5	24289.7	23061.3	23377.1	22446.5	23126.9	2645.55	2901.24	2993.7	2887.94	2488.29	2541.64	2560.19	2560.34	52.4196	50.6751	53.3732	52.7934	55.5354	54.7901	57.096	55.3951
8.40287	24425.4	25292.5	24031.9	24288.2	23062.8	23378.6	22448	23123.8	2649.81	2901.24	2989.88	2885.24	2488.45	2544.23	2560.37	2560.01	52.4372	50.6751	53.3961	52.796	55.5318	54.7872	57.0921	55.4024
8.43433	24423.9	25290.9	24031.9	24280.5	23061.3	23374	22441.9	23126.9	2652.19	2903.69	2987.38	2889.39	2488.29	2543.74	2562.01	2560.34	52.441	50.6789	53.3954	52.814	55.5354	54.7978	57.1084	55.3951
8.46586	24431.5	25286.4	24031.9	24277.5	23059.7	23374	22448	23125.3	2647.92	2905.8	2982.39	2891.55	2490.53	2546.18	2560.37	2562.58	52.4235	50.6886	53.394	52.8213	55.5398	54.7985	57.0921	55.3994
8.49743	24430	25290.9	24034.9	24286.6	23059.7	23372.5	22448	23122.3	2650.31	2903.69	2982.76	2887.58	2490.53	2546.01	2562.71	2564.65	52.4273	50.6789	53.3873	52.8001	55.5398	54.8021	57.0927	55.4074
8.52892	24425.4	25289.4	24031.9	24279	23061.3	23377.1	22446.5	23125.3	2654.9	2906.15	2979.89	2891.73	2488.29	2546.51	2564.87	2567.39	52.4384	50.6825	53.3934	52.8179	55.5354	54.7913	57.0974	55.4007
8.56041	24431.5	25294	24031.9	24276	23058.2	23377.1	22438.8	23125.3	2653.01	2906.67	2977.39	2893.9	2492.77	2546.51	2571	2567.39	52.4247	50.6734	53.3927	52.8252	55.544	54.7913	57.1189	55.4007
8.59196	24431.5	25292.5	24028.8	24280.5	23056.7	23372.5	22445	23125.3	2653.01	2906.5	2982.01	2894.44	2492.6	2548.44	2571.7	2569.8	52.4247	50.6764	53.4008	52.8153	55.5478	54.8027	57.1032	55.4014
8.62348	24426.9	25294	24028.8	24280.5	23061.3	23377.1	22432.7	23125.3	2655.06	2906.67	2984.51	2896.96	2493.1	2548.94	2570.31	2567.39	52.4351	50.6734	53.4015	52.816	55.5367	54.7919	57.1344	55.4007
8.65496	24425.4	25294	24021.2	24272.9	23058.2	23372.5	22426.6	23123.8	2657.44	2909.3	2991.05	2901.11	2492.77	2550.87	2569.61	2572.04	52.439	50.674	53.4206	52.8338	55.544	54.8034	57.15	55.4056
8.68646	24433	25294	24027.3	24282.1	23061.3	23375.5	22434.3	23123.8	2655.72	2909.3	2989.31	2899.67	2495.5	2548.77	2565.81	2574.45	52.422	50.674	53.4064	52.8133	55.5373	54.7956	57.1291	55.4062
8.71802	24431.5	25292.5	24019.7	24276	23061.3	23375.5	22431.2	23119.2	2655.56	2911.76	2985.87	2904	2497.9	2551.21	2567.8	2576.35	52.4253	50.6776	53.4226	52.8279	55.5379	54.7962	57.1376	55.4179
8.7495	24430	25290.9	24019.7	24272.9	23056.7	23375.5	22434.3	23119.2	2657.94	2914.22	2985.87	2906.16	2497.4	2551.21	2565.81	2576.35	52.4291	50.6813	53.4226	52.8352	55.549	54.7962	57.1291	55.4179
8.78102	24431.5	25294	24015.1	24266.8	23059.7	23375.5	22434.3	23117.7	2658.1	2911.93	2990.3	2907.95	2497.73	2553.64	2568.15	2578.59	52.4259	50.6746	53.4342	52.8491	55.5417	54.7968	57.1298	55.4222
8.81259	24431.5	25292.5	24016.6	24269.9	23056.7	23375.5	22422.1	23119.2	2658.1	2914.39	2992.98	2908.32	2502.2	2553.64	2573.76	2581.16	52.4259	50.6782	53.4314	52.8425	55.5503	54.7968	57.1629	55.4192
8.84423	24426.9	25295.5	24012	24266.8	23061.3	23374	22428.2	23117.7	2660.15	2914.74	2992.41	2910.48	2500.3	2555.91	2574.46	2583.4	52.4363	50.6721	53.4417	52.8498	55.5386	54.801	57.1474	55.4235
8.87607	24425.4	25289.4	24012	24272.9	23059.7	23374	22417.5	23120.8	2662.53	2919.31	2994.91	2908.68	2500.13	2555.91	2580.23	2581.33	52.4402	50.6855	53.4424	52.8358	55.5423	54.801	57.1767	55.4155
8.90754	24428.4	25294	24018.1	24272.9	23059.7	23375.5	22429.7	23119.2	2662.86	2917.2	2995.67	2911.21	2502.53	2556.07	2576.96	2583.56	52.4337	50.6758	53.4288	52.8365	55.5429	54.7975	57.1443	55.4199
8.93904	24425.4	25290.9	24013.6	24268.3	23053.6	23372.5	22423.6	23113.1	2665.07	2919.48	2997.6	2913.18	2501.88	2555.74	2580.93	2582.89	52.4408	50.6825	53.4396	52.8472	55.5576	54.8046	57.1612	55.4345
8.97051	24420.8	25289.4	24016.6	24259.2	23058.2	23369.4	22416	23116.2	2664.58	2921.94	2997.98	2917.13	2502.37	2555.41	2587.06	2583.23	52.4506	50.6861	53.4329	52.8684	55.5466	54.8118	57.1826	55.4272
9.002	24428.4	25294	24016.6	24262.2	23056.7	23371	22419	23111.6	2665.4	2919.83	3002.97	2917.5	2502.2	2555.58	2587.41	2587.53	52.4343	50.6764	53.4343	52.8618	55.5503	54.8081	57.1749	55.4394
9.0335	24426.9	25292.5	24015.1	24262.2	23056.7	23367.9	22408.3	23116.2	2665.24	2922.29	3002.78	2914.97	2502.2	2557.68	2588.51	2588.04	52.4375	50.68	53.4377	52.8611	55.5503	54.8159	57.2028	55.4285
9.06505	24423.9	25294	24015.1	24256.1	23058.2	23372.5	22406.8	23111.6	2667.45	2925.09	3002.78	2916.77	2502.37	2558.18	2588.34	2589.94	52.4446	50.6777	53.4377	52.8751	55.5466	54.8052	57.2067	55.44
9.09655	24430	25292.5	24007.5	24260.7	23055.2	23372.5	22402.2	23114.7	2668.11	2924.92	3004.33	2917.31	2502.04	2558.18	2583.15	2590.28	52.4315	50.6807	53.4553	52.8652	55.5539	54.8052	57.217	55.4327
9.12804	24426.9	25294	24005.9	24263.7	23052.1	23369.4	22411.4	23113.1	2667.78	2925.09	3001.64	2917.68	2501.71	2560.28	2577.2	2594.92	52.4381	50.6777	53.4581	52.8585	55.5613	54.813	57.1916	55.4377
9.15956	24422.3	25292.5	23999.8	24263.7	23052.1	23374	22414.4	23110.1	2669.82	2924.92	3003.37	2920.2	2504.11	2560.78	2572.89	2596.98	52.4486	50.6807	53.4724	52.8592	55.5619	54.8022	57.1824	55.4457
9.19111	24420.8	25294	23999.8	24251.6	23053.6	23372.5	22408.3	23111.6	2669.66	2925.09	3003.37	2926.31	2504.28	2560.61	2576.85	2597.15	52.4518	50.6777	53.4724	52.8878	55.5583	54.8059	57.1994	55.442
9.22262	24423.9	25292.5	23998.3	24251.6	23056.7	23374	22405.3	23111.6	2669.99	2927.55	3005.67	2926.31	2504.61	2563.21	2571.84	2597.15	52.4452	50.6813	53.4765	52.8878	55.5509	54.8029	57.2058	55.442
9.25411	24425.4	25292.5	23999.8	24250.1	23053.6	23369.4	22402.2	23111.6	2670.16	2927.55	3005.87	2931.17	2506.68	2565.14	2576.16	2597.15	52.442	50.6813	53.4731	52.8924	55.5589	54.8143	57.215	55.442
9.28579	24417.8	25292.5	24001.3	24248.5	23053.6	23369.4	22396.1	23113.1	2671.87	2927.55	3003.56	2933.5	2506.68	2565.14	2580.12	2599.73	52.4589	50.6813	53.469	52.8965	55.5589	54.8143	57.2319	55.4391
9.31729	24423.9	25294	23995.2	24256.2	23050.6	23372.5	22405.3	23111.6	2669.99	2927.72	3010.28	2931.9	2508.75	2565.48	2578.84	2601.96	52.4452	50.6783	53.4847	52.8791	55.5669	54.8071	57.2079	55.4433
9.34882	24414.7	25292.5	24002.9	24251.6	23055.2	23367.9	22393.1	23111.6	2674.08	2930.18	3008.74	2933.87	2509.24	2564.98	2584.43	2604.37	52.4661	50.6819	53.467	52.8898	55.5558	54.8178	57.2411	55.444
9.3803	24422.3	25290.9	24001.3	24250.1	23053.6	23369.4	22403.8	23111.6	2672.37	2930.01	3016.03	2933.69	2509.08	2565.14	2581	2606.78	52.4492	50.685	53.4726	52.8931	55.5595	54.8143	57.2124	55.4446
9.4118	24425.4	25289.4	24002.9	24244	23053.6	23372.5	22388.5	23111.6	2670.16	2932.46	3021.21	2938	2509.08	2565.48	2581.57	2609.18	52.442	50.6886	53.4705	52.9077	55.5595	54.8071	57.2522	55.4453
9.44333	24422.3	25287.9	23995.2	24253.1	23052.1	23366.4	22400.7	23110.1	2672.37	2934.92	3030.23	2936.58	2508.91	2567.24	2578.31	2606.6	52.4492	50.6923	53.4904	52.8871	55.5632	54.8221	57.2195	55.4483
9.47482	24423.9	25292.5	23999.8	24254.6	23049	23367.9	22400.7	23110.1	2672.54	2932.82	3033.3	2936.76	2508.58	2567.41	2578.31	2611.41	52.4458	50.6825	53.4809	52.8838	55.5706	54.8184	57.2195	55.4497
9.50635	24413.2	25292.5	23993.7	24245.5	23050.6	23369.4	22397.6	23107.1	2673.91	2932.82	3032.53	2938.18	2508.75	2567.58	2582.62	2608.66	52.4694	50.6825	53.4945	52.9045	55.5669	54.8149	57.2288	55.4563
9.53786	24422.3	25287.9	23993.7	24240.9	23050.6	23364.9	22391.5	23107.1	2672.37	2934.92	3030.04	2940.15	2508.75	2569.51	2586.58	2608.66	52.4492	50.6923	53.4937	52.9151	55.5669	54.8262	57.2458	55.4563
9.5694	24414.7	25290.9	23999.8	24244	23052.1	23364.9	22383.9	23105.6	2676.62	2932.64	3028.31	2938	2511.31	2569.51	2592.69	2610.9	52.4667	50.6856	53.4794	52.9077	55.5638	54.8262	57.2673	55.4606
9.60093	24416.2	25290.9	23998.3	24242.4	23050.6	23369.5	22394.6	23107.1	2676.79	2932.64	3028.12	2940.33	2511.15	2572.44	2589.26	2613.47	52.4635	50.6856	53.4829	52.9118	55.5675	54.8162	57.2387	55.4576
9.63242	24420.8	25292.5	23989.1	24239.4	23044.5	23363.4	22379.3	23105.6	2677.29	2932.82	3029.46	2942.48	2512.89	2574.21	2589.84	2615.71	52.4536	50.6825	53.504	52.9191	55.5829	54.8311	57.2784	55.4619
9.6639	24414.7	25289.4	23987.6	24244	23050.6	23368	22376.3	23105.6	2679.17	2932.46	3024.29	2943.04	2511.15	2574.71	2591.81	2615.71	52.4673	50.6886	53.5059	52.9091	55.5675	54.8203	57.2869	55.4619
9.6954	24420.8	25290.9	23993.7	24244	23046	23368	22391.5	23102.5	2677.29	2932.64	3022.56	2943.04	2510.65	2574.71	2588.91	2615.37	52.4536	50.6856	53.4916	52.9091	55.5786	54.8203	57.2465	55.4692
9.72689	24419.3	25289.4	23992.2	24244	23049	23366.4	22390	23102.5	2679.66	2932.46	3022.37	2943.04	2510.98	2572.11	2593.4	2615.37	52.4575	50.6886	53.4951	52.9091	55.5713	54.8233	57.2517	55.4692
9.75843	24422.3	25286.4	23984.6	24233.3	23044.5	23364.9	22388.5	23102.5	2680	2932.11	3023.91	2944.27	2510.49	2571.94	2595.55	2615.37	52.451	50.6947	53.5127	52.9331	55.5822	54.8269	57.2563	55.4692
9.78989	24420.8	25284.9	23987.6	24237.9	23044.5	23364.9	22380.9	23099.5	2679.83	2931.94	3024.29	2942.3	2512.89	2571.94	2599.33	2617.43	52.4542	50.6978	53.5059	52.9224	55.5829	54.8269	57.2772	55.4772
9.82139	24414.7	25283.4	23980	24236.3	23042.9	23364.9	22379.3	23101	2681.71	2934.39	3023.33	2944.64	2512.72	2574.38	2601.48	2617.6	52.4679	50.7014	53.523	52.9265	55.5866	54.8275	57.2818	55.4736
9.8529	24414.7	25287.9	23986.1	24236.3	23046	23364.9	22383.9	23097.9	2681.71	2929.66	3024.1	2947.16	2513.05	2576.81	2602.01	2617.25	52.4679	50.6911	53.5094	52.9271	55.5793	54.8281	57.2701	55.4809
9.88455	24417.8	25287.9	23981.5	24228.7	23044.5	23363.4	22383.9	23097.9	2679.5	2932.29	3026.02	2951.27	2512.89	2576.64	2602.01	2619.66	52.4608	50.6917	53.5203	52.9451	55.5829	54.8318	57.2701	55.4816
9.91609	24417.8	25287.9	23980	24234.8	23046	23363.4	22385.4	23099.5	2679.5	2932.29	3028.31	2952.01	2513.05	2576.64	2602.18	2622.24	52.4608	50.6917	53.5244	52.9318	55.5793	54.8318	57.2662	55.4785
9.94762	24416.2	25283.4	23984.6	24237.9	23047.5	23360.3	22380.9	23102.5	2679.33	2931.76	3026.4	2952.38	2515.62	2576.3	2608.64	2624.98	52.4641	50.7008	53.5134	52.9251	55.5762	54.8389	57.28	55.4719
9.97911	24420.8	25286.4	23973.9	24234.8	23047.5	23358.8	22371.8	23101	2679.83	2932.11	3027.55	2957.05	2515.62	2576.14	2609.91	2629.62	52.4542	50.6947	53.538	52.9331	55.5762	54.8425	57.3041	55.4769
10.0106	24407.1	25289.4	23978.5	24225.7	23044.5	23363.4	22373.2	23096.4	2683.41	2932.46	3025.63	2963.5	2515.29	2574.21	2603.1	2633.91	52.485	50.6886	53.5271	52.9552	55.5835	54.8311	57.2982	55.4892
10.0421	24407.1	25286.4	23980	24236.3	23044.5	23357.3	22374.8	23096.4	2683.41	2932.11	3023.33	2962.27	2515.29	2575.97	2598.62	2638.72	52.485	50.6947	53.523	52.9312	55.5835	54.8461	57.2928	55.4905
10.0738	24404	25280.3	23975.4	24236.3	23042.9	23357.3	22362.6	23097.9	2683.08	2931.41	3022.76	2962.27	2515.12	2575.97	2601.87	2638.89	52.4915	50.7069	53.5332	52.9312	55.5872	54.8461	57.3254	55.4869
10.1053	24411.7	25284.9	23972.4	24231.8	23038.4	23357.3	22371.7	23094.9	2681.38	2931.94	3027.36	2964.24	2517.02	2575.97	2598.27	2640.94	52.4745	50.6978	53.5414	52.9418	55.5989	54.8461	57.3006	55.4949
10.1369	24411.7	25284.9	23966.3	24231.8	23044.5	23355.8	22371.7	23097.9	2681.38	2931.94	3029.08	2961.72	2515.29	2575.81	2602.93	2638.89	52.4745	50.6978	53.5557	52.9412	55.5835	54.8496	57.302	55.4869
10.1684	24408.6	25280.3	23975.4	24231.8	23042.9	23355.8	22362.6	23096.4	2686.12	2934.04	3030.23	2964.24	2517.52	2578.24	2606.52	2636.31	52.4822	50.7075	53.5353	52.9418	55.5879	54.8502	57.3268	55.4898
10.1999	24402.5	25277.3	23966.3	24228.7	23041.4	23357.3	22362.6	23094.9	2685.46	2933.69	3036.55	2966.39	2517.35	2578.4	2604.19	2638.54	52.4954	50.7136	53.5579	52.9492	55.5915	54.8467	57.3261	55.4942
10.2313	24413.2	25278.8	23973.9	24222.6	23041.4	23357.3	22365.7	23096.4	2684.08	2933.86	3035.02	2970.68	2517.35	2578.4	2604.55	2638.72	52.4718	50.7106	53.5402	52.9639	55.5915	54.8467	57.3183	55.4905
10.2629	24404	25284.9	23964.7	24228.7	23041.4	23354.2	22355	23090.3	2685.62	2934.57	3033.87	2971.43	2519.75	2578.07	2607.96	2640.42	52.4921	50.6984	53.5606	52.9505	55.5921	54.8539	57.3472	55.5059
10.2943	24413.2	25283.4	23969.3	24227.2	23039.9	23354.2	22365.7	23094.9	2681.54	2934.39	3031.96	2971.24	2519.58	2578.07	2609.2	2640.94	52.4712	50.7014	53.5496	52.9539	55.5959	54.8539	57.3197	55.4949
10.3258	24405.6	25278.8	23963.3	24215	23038.4	23354.2	22365.7	23090.3	2683.25	2936.49	3036.17	2974.78	2519.42	2578.07	2611.53	2640.42	52.4882	50.7112	53.5647	52.982	55.5995	54.8539	57.3204	55.5059
10.3574	24405.6	25281.8	23964.8	24215	23038.4	23354.2	22361.1	23093.3	2680.71	2934.22	3036.36	2974.78	2519.42	2578.07	2608.67	2640.77	52.4876	50.7045	53.5613	52.982	55.5995	54.8539	57.3315	55.4986
10.3889	24407.1	25283.4	23969.3	24216.5	23035.3	23349.6	22347.3	23090.3	2680.87	2934.39	3036.94	2972.45	2519.09	2579.99	2611.72	2640.42	52.4844	50.7014	53.5511	52.978	55.6069	54.8653	57.3682	55.5059
10.4204	24407.1	25280.3	23960.2	24216.5	23038.4	23354.2	22355	23091.8	2680.87	2934.04	3040.76	2974.97	2519.42	2578.07	2607.96	2640.6	52.4844	50.7075	53.573	52.9787	55.5995	54.8539	57.3472	55.5022
10.4521	24405.6	25281.8	23967.8	24224.1	23035.3	23348.1	22359.6	23090.3	2680.71	2931.59	3036.74	2978.42	2519.09	2579.83	2603.84	2640.42	52.4876	50.7039	53.5545	52.9627	55.6069	54.8689	57.334	55.5059
10.4836	24405.6	25281.8	23966.3	24215	23033.8	23354.2	22358	23087.2	2680.71	2934.22	3036.55	2982.33	2521.32	2578.07	2603.66	2642.48	52.4876	50.7045	53.5579	52.984	55.6112	54.8539	57.3379	55.5139
10.5151	24408.6	25274.2	23961.7	24222.6	23035.3	23351.2	22353.4	23090.3	2681.04	2935.97	3038.46	2978.24	2519.09	2577.73	2605.45	2642.82	52.481	50.7204	53.5689	52.9659	55.6069	54.8611	57.3504	55.5066
10.5467	24405.6	25275.7	23963.3	24213.4	23030.7	23346.6	22347.3	23088.8	2680.71	2936.14	3038.66	2979.63	2520.99	2579.66	2611.72	2642.65	52.4876	50.7173	53.5654	52.9868	55.6186	54.8725	57.3682	55.5102
10.5782	24407.1	25278.8	23955.6	24208.9	23035.3	23349.6	22344.3	23088.8	2678.33	2936.49	3040.18	2981.59	2521.49	2579.99	2616.02	2645.05	52.4838	50.7112	53.5832	52.9974	55.6075	54.8653	57.3774	55.5109
10.6097	24404	25278.8	23951	24207.3	23033.8	23345.1	22345.8	23082.7	2683.08	2933.86	3037.11	2978.88	2518.92	2579.49	2639.44	2644.36	52.4915	50.7106	53.5928	53.0001	55.6106	54.876	57.3805	55.5255
10.6412	24394.9	25275.7	23952.6	24204.3	23033.8	23342	22326	23085.7	2684.62	2933.51	3037.31	2978.51	2521.32	2581.59	2637.11	2644.71	52.5118	50.7167	53.5893	53.0068	55.6112	54.8838	57.4316	55.5182
10.6726	24396.4	25274.2	23946.5	24201.2	23030.7	23346.6	22318.4	23085.7	2682.25	2935.97	3039.03	2978.13	2520.99	2579.66	2636.22	2644.71	52.5079	50.7204	53.6037	53.0135	55.6186	54.8725	57.4511	55.5182
10.7042	24393.3	25271.2	23946.5	24213.4	23027.7	23340.5	22330.6	23079.6	2684.45	2935.62	3036.54	2977.11	2520.66	2581.42	2630.68	2648.82	52.5152	50.7265	53.603	52.9861	55.626	54.8875	57.4176	55.5342
10.7357	24396.4	25271.2	23944.9	24204.3	23029.2	23345.1	22321.4	23084.2	2684.79	2935.62	3036.34	2981.02	2518.43	2581.92	2634.25	2649.33	52.5085	50.7265	53.6065	53.0075	55.6216	54.8767	57.4425	55.5233
10.7672	24397.9	25272.7	23952.5	24211.9	23029.2	23345.1	22315.3	23084.2	2684.95	2935.79	3032.33	2981.96	2518.43	2581.92	2635.86	2649.33	52.5053	50.7235	53.5879	52.9907	55.6216	54.8767	57.459	55.5233
10.7987	24401	25269.6	23947.9	24208.9	23027.7	23345.1	22326	23084.2	2682.75	2935.44	3031.75	2984.1	2518.26	2584.35	2630.14	2646.93	52.4981	50.7296	53.5982	52.9981	55.6253	54.8773	57.4294	55.5226
10.8302	24402.5	25269.6	23946.4	24208.9	23029.2	23340.5	22315.3	23078.1	2682.92	2935.44	3031.56	2984.1	2520.82	2586.28	2628.89	2648.64	52.4948	50.7296	53.6016	52.9981	55.6222	54.8888	57.4568	55.5379
10.8617	24402.5	25269.6	23941.8	24199.7	23024.6	23343.5	22307.7	23081.1	2682.92	2935.44	3033.47	2990.53	2520.32	2584.18	2628	2651.39	52.4948	50.7296	53.6126	53.0202	55.6333	54.8809	57.4765	55.5313
10.8932	24396.4	25266.6	23947.9	24198.2	23026.2	23342	22304.6	23073.5	2682.25	2937.72	3031.75	2990.34	2520.49	2584.02	2627.64	2650.52	52.5079	50.7363	53.5982	53.0236	55.6296	54.8845	57.4844	55.5496
10.9247	24397.9	25269.6	23943.4	24201.2	23024.6	23340.5	22303.1	23075	2679.87	2938.07	3036.16	2990.71	2520.32	2583.85	2620.5	2650.69	52.504	50.7302	53.6098	53.0169	55.6333	54.8881	57.4862	55.546
10.9562	24397.9	25269.6	23938.8	24195.1	23026.2	23340.5	22309.2	23075	2679.87	2938.07	3038.06	2994.99	2520.49	2583.85	2618.89	2650.69	52.504	50.7302	53.6208	53.0317	55.6296	54.8881	57.4698	55.546
10.9877	24393.3	25263.6	23944.9	24201.2	23024.6	23340.5	22310.7	23075	2681.91	2939.99	3036.34	2993.23	2520.32	2583.85	2616.75	2648.29	52.5146	50.743	53.6065	53.0176	55.6333	54.8881	57.4651	55.5453
11.0192	24385.7	25269.6	23944.9	24199.7	23024.6	23335.9	22309.2	23070.5	2683.62	2938.07	3041.32	2993.04	2520.32	2585.78	2618.89	2650.17	52.5315	50.7302	53.6079	53.0209	55.6333	54.8995	57.4698	55.5569
11.0507	24393.3	25263.6	23946.5	24196.7	23018.5	23334.4	22312.2	23070.5	2681.91	2939.99	3046.49	2995.18	2522.06	2585.61	2621.57	2652.57	52.5146	50.743	53.6059	53.0283	55.6487	54.9031	57.4627	55.5576
11.0823	24384.2	25269.6	23946.5	24198.2	23023.1	23337.4	22313.8	23073.5	2683.45	2938.07	3044	2995.37	2522.56	2583.51	2624.07	2655.32	52.5349	50.7302	53.6051	53.025	55.6376	54.8953	57.4594	55.5509
11.1138	24393.3	25269.6	23938.8	24187.5	23017	23332.9	22298.5	23075	2679.37	2938.07	3043.04	2999.09	2521.89	2585.44	2629.25	2655.49	52.5139	50.7302	53.6223	53.0497	55.6524	54.9066	57.5008	55.5473
11.1453	24393.3	25265.1	23937.3	24187.5	23021.6	23337.4	22300	23073.5	2681.91	2937.54	3042.85	2999.09	2522.39	2583.51	2634.06	2657.72	52.5146	50.7394	53.6256	53.0497	55.6414	54.8953	57.4984	55.5516
11.1768	24385.7	25265.1	23934.3	24196.7	23017	23337.4	22310.7	23072	2681.08	2937.54	3042.46	2995.18	2521.89	2583.51	2630.68	2657.54	52.5309	50.7394	53.6325	53.0283	55.6524	54.8953	57.4694	55.5553
11.2083	24393.3	25265.1	23932.7	24195.1	23017	23331.3	22300	23070.5	2679.37	2937.54	3039.78	2994.99	2521.89	2585.27	2631.74	2657.37	52.5139	50.7394	53.6352	53.0317	55.6524	54.9103	57.4977	55.5589
11.2398	24382.7	25268.1	23938.8	24187.5	23018.5	23335.9	22292.4	23064.4	2680.75	2935.26	3035.58	2994.06	2519.66	2585.78	2633.17	2656.67	52.5375	50.7327	53.6201	53.0483	55.6481	54.8995	57.518	55.5736
11.2713	24387.2	25266.6	23932.7	24176.8	23017	23332.9	22290.9	23068.9	2681.25	2937.72	3032.32	2995.25	2521.89	2585.44	2635.3	2654.8	52.5277	50.7363	53.6331	53.0725	55.6524	54.9066	57.5227	55.562
11.3028	24387.2	25259	23935.7	24187.5	23017	23332.9	22306.1	23064.4	2681.25	2942.09	3032.7	2991.54	2519.5	2585.44	2632.46	2656.67	52.5277	50.7529	53.6262	53.0476	55.6517	54.9066	57.4819	55.5736
11.3343	24388.8	25265.1	23935.7	24178.3	23017	23329.8	22289.4	23067.4	2678.88	2940.17	3035.19	2992.92	2519.5	2587.53	2637.45	2652.22	52.5237	50.74	53.627	53.0685	55.6517	54.9144	57.5273	55.5649
11.3658	24388.8	25262	23931.2	24179.9	23014	23331.3	22300	23065.9	2678.88	2942.44	3037.1	2990.6	2519.16	2587.7	2631.74	2652.05	52.5237	50.7467	53.6379	53.0644	55.6591	54.9109	57.4977	55.5687
11.3974	24384.2	25265.1	23928.1	24182.9	23015.5	23329.8	22292.4	23065.9	2678.37	2942.8	3034.23	2985.95	2519.33	2587.53	2626.21	2654.45	52.5337	50.7406	53.644	53.0563	55.6555	54.9144	57.5158	55.5693
11.4289	24378.1	25262	23926.6	24181.4	23014	23331.3	22286.3	23065.9	2680.25	2942.44	3034.04	2985.77	2519.16	2587.7	2620.86	2656.85	52.5474	50.7467	53.6475	53.0596	55.6591	54.9109	57.5302	55.57
11.4604	24387.2	25263.6	23928.1	24172.2	23015.5	23325.2	22283.3	23062.8	2676.17	2942.62	3031.75	2982.12	2521.72	2589.45	2615.87	2658.9	52.5265	50.7436	53.6433	53.0791	55.6561	54.9259	57.5366	55.578
11.492	24385.7	25263.6	23920.5	24167.7	23014	23323.7	22283.3	23061.3	2676	2942.62	3033.27	2981.57	2519.16	2589.29	2613.55	2661.12	52.5297	50.7436	53.6611	53.0891	55.6591	54.9294	57.5359	55.5823
11.5234	24378.1	25260.5	23925.1	24178.3	23012.4	23328.3	22293.9	23058.3	2677.71	2942.27	3033.85	2977.85	2521.39	2589.79	2612.47	2665.57	52.5468	50.7498	53.6508	53.0644	55.6635	54.9187	57.5077	55.591
11.5549	24379.6	25260.5	23926.6	24164.6	23006.3	23323.7	22292.4	23059.8	2677.88	2942.27	3031.55	2981.19	2520.73	2589.29	2614.62	2665.74	52.5435	50.7498	53.6467	53.0958	55.6782	54.9294	57.5123	55.5874
11.5864	24372	25255.9	23923.5	24173.8	23006.3	23320.7	22277.2	23059.8	2677.04	2944.37	3031.17	2979.8	2520.73	2588.95	2619.79	2665.74	52.56	50.7596	53.6536	53.0751	55.6782	54.9366	57.5538	55.5874
11.6179	24378.1	25255.9	23917.4	24167.7	23010.9	23323.7	22275.6	23058.3	2677.71	2944.37	3035.37	2981.57	2521.23	2589.29	2619.61	2665.57	52.5468	50.7596	53.6687	53.0891	55.6671	54.9294	57.5578	55.591
11.6494	24378.1	25255.9	23923.5	24170.7	23010.9	23322.2	22289.4	23053.7	2677.71	2944.37	3033.65	2981.94	2523.62	2589.12	2616.58	2667.44	52.5468	50.7596	53.6543	53.0824	55.6677	54.9331	57.5209	55.6028
11.6809	24370.5	25254.4	23919	24161.6	23006.3	23322.2	22283.3	23056.7	2679.41	2944.19	3038.05	2985.84	2523.12	2586.69	2620.5	2665.39	52.5638	50.7626	53.6659	53.1039	55.6789	54.9325	57.538	55.5948
11.7124	24378.1	25257.5	23920.5	24163.1	23006.3	23317.6	22272.6	23056.7	2675.17	2944.55	3035.75	2986.02	2520.73	2586.19	2626.2	2665.39	52.5462	50.7565	53.6619	53.1006	55.6782	54.9432	57.5678	55.5948
11.744	24368.9	25252.9	23919	24164.6	23004.8	23322.2	22287.8	23058.3	2679.25	2946.64	3038.05	2986.21	2522.95	2586.69	2621.04	2665.57	52.5671	50.7663	53.6659	53.0972	55.6826	54.9325	57.5263	55.591
11.7756	24362.8	25257.5	23920.5	24167.7	23007.9	23320.7	22275.6	23053.7	2681.12	2944.55	3035.75	2986.59	2523.29	2586.52	2628.88	2667.44	52.5809	50.7565	53.6619	53.0905	55.6751	54.936	57.5606	55.6028
11.807	24368.9	25252.9	23915.9	24157	23006.3	23316.1	22274.1	23050.6	2679.25	2946.64	3032.69	2990.3	2520.73	2586.02	2631.02	2671.89	52.5671	50.7663	53.6715	53.1154	55.6782	54.9468	57.5652	55.6115
11.8384	24365.9	25254.4	23915.9	24155.5	23004.8	23319.1	22284.8	23053.7	2678.91	2944.19	3030.2	2992.62	2522.95	2586.35	2627.63	2674.64	52.5737	50.7626	53.6708	53.1194	55.6826	54.9396	57.5363	55.6048
11.8698	24367.4	25251.4	23912.8	24160	23004.8	23316.1	22277.2	23052.2	2679.08	2946.47	3029.82	2993.18	2522.95	2588.44	2629.06	2676.86	52.5704	50.7693	53.6776	53.1094	55.6826	54.9475	57.5566	55.6091
11.9012	24376.6	25252.9	23905.2	24153.9	23003.3	23314.6	22268	23053.7	2677.54	2944.01	3031.34	2994.94	2522.79	2588.28	2630.3	2677.04	52.55	50.7657	53.6954	53.1235	55.6863	54.951	57.5811	55.6055
11.9327	24370.5	25252.9	23908.3	24160	22998.7	23310	22274.1	23050.6	2676.88	2944.01	3031.73	2995.69	2522.29	2590.2	2628.7	2679.08	52.5632	50.7657	53.6885	53.1101	55.6974	54.9625	57.5645	55.6135
11.964	24364.4	25252.9	23906.7	24152.4	22997.2	23313	22277.2	23047.6	2678.75	2944.01	3029.05	2997.27	2522.12	2588.11	2626.74	2681.13	52.577	50.7657	53.6913	53.1275	55.701	54.9547	57.5559	55.6216
11.9955	24368.9	25251.4	23908.3	24152.4	22997.2	23310	22263.4	23047.6	2676.71	2946.47	3029.24	2994.76	2522.12	2587.77	2632.08	2678.73	52.5665	50.7693	53.6878	53.1268	55.701	54.9619	57.5936	55.6209
12.0269	24361.3	25248.4	23911.3	24149.4	23001.7	23311.5	22264.9	23044.5	2680.95	2946.11	3029.63	2994.38	2522.62	2585.51	2632.25	2678.38	52.5842	50.7755	53.681	53.1335	55.69	54.9576	57.5897	55.6282
12.0583	24368.9	25243.8	23903.7	24160	23000.2	23305.4	22266.5	23050.6	2676.71	2948.21	3033.63	2990.67	2522.46	2587.26	2632.43	2676.68	52.5665	50.7853	53.6996	53.1087	55.6936	54.9727	57.5857	55.6128
12.0898	24364.4	25245.3	23908.3	24146.3	22994.1	23305.4	22268	23049.1	2681.28	2945.76	3034.21	2996.51	2521.79	2587.26	2632.61	2674.11	52.5776	50.7816	53.6893	53.1409	55.7084	54.9727	57.5818	55.6159
12.1212	24361.3	25249.9	23900.6	24157	22997.2	23310	22266.5	23047.6	2683.49	2946.29	3030.76	2995.32	2519.73	2585.34	2634.75	2671.54	52.5848	50.7724	53.7057	53.1168	55.7004	54.9612	57.5864	55.6189
12.1527	24368.9	25248.4	23897.6	24155.5	22994.1	23302.3	22261.9	23046	2679.25	2943.49	3030.38	2995.13	2521.79	2586.93	2634.21	2671.36	52.5671	50.7748	53.7126	53.1201	55.7084	54.9799	57.5983	55.6226
12.1841	24368.9	25242.3	23894.5	24152.4	22997.2	23303.9	22260.4	23046	2679.25	2948.03	3032.48	2997.27	2519.73	2587.1	2634.03	2673.75	52.5671	50.7883	53.7202	53.1275	55.7004	54.9762	57.6022	55.6233
12.2155	24365.9	25248.4	23894.5	24146.3	22994.1	23305.4	22264.9	23039.9	2678.91	2946.11	3032.48	3001.53	2517	2587.26	2629.94	2673.05	52.5737	50.7755	53.7202	53.1423	55.7071	54.9727	57.589	55.638
12.2469	24353.7	25245.3	23900.6	24152.4	22991.1	23303.9	22269.5	23041.5	2682.65	2945.76	3028.28	2999.78	2519.07	2587.1	2625.84	2675.63	52.6013	50.7816	53.705	53.1282	55.7152	54.9762	57.5757	55.6349
12.2783	24353.7	25242.3	23891.5	24149.4	22994.1	23299.3	22261.9	23044.5	2682.65	2948.03	3032.09	3004.42	2519.4	2589.01	2624.95	2673.58	52.6013	50.7883	53.727	53.1363	55.7078	54.9877	57.5955	55.6269
12.3097	24353.7	25243.8	23897.6	24149.4	22994.1	23299.3	22252.7	23043	2680.11	2945.58	3030.38	3001.91	2519.4	2589.01	2626.19	2675.8	52.6007	50.7847	53.7126	53.1356	55.7078	54.9877	57.6199	55.6313
12.3412	24356.7	25237.7	23888.4	24152.4	22986.5	23299.3	22254.3	23044.5	2680.45	2947.5	3031.71	3002.29	2518.57	2589.01	2626.37	2683.17	52.5941	50.7976	53.7339	53.1289	55.7263	54.9877	57.6159	55.6296
12.3726	24353.7	25237.7	23894.5	24138.7	22991.1	23302.3	22249.7	23041.5	2682.65	2947.5	3029.99	3008.11	2519.07	2586.93	2628.15	2685.22	52.6013	50.7976	53.7194	53.1612	55.7152	54.9799	57.6285	55.6377
12.4041	24361.3	25236.2	23888.4	24146.3	22991.1	23300.8	22261.9	23044.5	2678.41	2944.7	3029.22	3009.06	2516.67	2589.19	2624.95	2687.97	52.5835	50.7999	53.7332	53.1444	55.7145	54.9841	57.5955	55.631
12.4355	24362.8	25240.7	23883.9	24149.4	22991.1	23300.8	22266.5	23039.9	2676.04	2942.6	3031.13	3009.44	2519.07	2589.19	2625.49	2689.83	52.5797	50.7902	53.7441	53.1377	55.7152	54.9841	57.5836	55.6428
12.4669	24359.8	25234.6	23883.9	24141.7	22988	23294.7	22266.5	23043	2678.25	2944.52	3026.17	3011	2518.73	2588.51	2627.8	2690.18	52.5869	50.8031	53.7427	53.1552	55.7226	54.9985	57.5843	55.6354
12.4983	24359.8	25236.2	23883.9	24143.3	22986.5	23296.2	22263.4	23033.8	2678.25	2942.08	3026.17	3006.18	2518.57	2588.68	2629.76	2689.12	52.5869	50.7993	53.7427	53.1504	55.7263	54.9949	57.5929	55.6575
12.5298	24358.3	25236.2	23888.4	24141.7	22985	23296.2	22261.9	23035.4	2675.55	2942.08	3021.78	3005.98	2518.4	2588.68	2631.89	2691.7	52.5895	50.7993	53.731	53.1538	55.7299	54.9949	57.5976	55.6544
12.5612	24355.2	25236.2	23879.3	24143.3	22985	23293.2	22266.5	23039.9	2675.21	2942.08	3023.11	3003.67	2518.4	2588.34	2634.75	2694.62	52.5961	50.7993	53.7523	53.1497	55.7299	55.0021	57.5864	55.6441
12.5929	24355.2	25228.6	23880.8	24138.7	22980.4	23287.1	22245.2	23033.9	2675.21	2946.44	3023.3	3005.61	2520.29	2587.67	2646.12	2698.71	52.5961	50.8159	53.7488	53.1605	55.7417	55.0165	57.646	55.6602
12.6243	24355.2	25233.1	23883.9	24140.2	22981.9	23293.2	22246.7	23040	2675.21	2941.72	3021.2	3005.8	2520.46	2588.34	2646.3	2697.02	52.5961	50.8054	53.7412	53.1571	55.738	55.0021	57.6421	55.6448
12.6557	24349.1	25230.1	23879.3	24138.7	22980.4	23290.1	22251.3	23038.5	2674.54	2944	3020.63	3008.11	2520.29	2585.58	2644.53	2696.85	52.6094	50.8122	53.7516	53.1612	55.7417	55.0087	57.6295	55.6484
12.6871	24343	25231.6	23882.3	24135.6	22981.9	23285.6	22255.8	23038.5	2676.41	2944.17	3018.53	3012.75	2518.07	2585.08	2642.75	2699.24	52.6232	50.8092	53.744	53.1694	55.7373	55.0194	57.617	55.6491
12.7185	24349.1	25230.1	23876.2	24128	22981.9	23284	22240.6	23035.4	2674.54	2944	3020.24	3014.31	2518.07	2587.33	2647.89	2698.89	52.6094	50.8122	53.7585	53.1869	55.7373	55.0237	57.6586	55.6565
12.7499	24350.6	25230.1	23877.8	24137.2	22978.9	23287.1	22248.2	23029.3	2674.71	2944	3017.96	3012.95	2520.13	2585.24	2639.54	2698.18	52.6061	50.8122	53.7543	53.1659	55.7454	55.0159	57.6359	55.6712
12.7814	24349.1	25230.1	23867.1	24123.4	22980.4	23282.5	22236	23032.4	2674.54	2944	3019.09	3016.25	2520.29	2587.16	2642.72	2698.53	52.6094	50.8122	53.7791	53.1976	55.7417	55.0273	57.669	55.6639
12.8128	24350.6	25224	23867.1	24129.5	22977.3	23285.6	22237.5	23033.9	2674.71	2945.91	3019.09	3014.5	2519.96	2585.08	2638.28	2701.1	52.6061	50.8252	53.7791	53.1835	55.7491	55.0194	57.6637	55.6609
12.8443	24349.1	25227	23868.6	24123.4	22977.3	23279.5	22237.5	23035.4	2677.08	2943.64	3019.28	3013.75	2517.57	2586.83	2638.28	2706.08	52.61	50.8184	53.7757	53.197	55.7485	55.0345	57.6637	55.6585
12.8758	24333.8	25222.5	23868.6	24123.4	22974.3	23284	22234.5	23026.3	2677.94	2945.74	3021.76	3013.75	2517.24	2584.91	2640.23	2707.4	52.6436	50.8282	53.7764	53.197	55.7559	55.0231	57.6723	55.6813
12.9072	24346	25224	23871.6	24121.9	22977.3	23276.4	22231.4	23029.3	2674.21	2943.29	3017.18	3013.55	2515.18	2584.07	2639.87	2710.15	52.616	50.8246	53.7681	53.2004	55.7479	55.0411	57.6802	55.6747
12.9385	24344.5	25225.5	23865.5	24126.5	22975.8	23277.9	22243.6	23030.8	2674.04	2943.46	3016.42	3011.62	2517.41	2584.23	2634.37	2712.72	52.6192	50.8214	53.7819	53.1895	55.7521	55.0375	57.6464	55.6717
12.97	24332.3	25224	23870.1	24117.3	22968.2	23279.5	22228.4	23026.3	2677.78	2943.29	3014.51	3015.49	2516.57	2581.98	2637.2	2712.19	52.6468	50.8246	53.7708	53.2111	55.7707	55.0332	57.6874	55.6827
13.0013	24333.8	25219.4	23867.1	24123.4	22972.8	23277.9	22229.9	23032.4	2677.94	2945.38	3014.13	3011.24	2514.68	2584.23	2637.38	2712.91	52.6436	50.8343	53.7776	53.1963	55.7589	55.0375	57.6834	55.668
13.0328	24341.5	25222.5	23857.9	24126.5	22971.2	23279.5	22234.5	23030.8	2673.71	2943.11	3017.94	3011.62	2514.51	2584.4	2633.29	2712.72	52.6258	50.8276	53.7997	53.1895	55.7627	55.0339	57.6701	55.6717
13.0642	24339.9	25224	23861	24126.5	22968.2	23276.4	22222.3	23026.3	2673.54	2943.29	3020.8	3016.63	2516.57	2584.07	2631.85	2712.19	52.6292	50.8246	53.7935	53.1909	55.7707	55.0411	57.7018	55.6827
13.0955	24339.9	25222.5	23856.4	24124.9	22966.7	23276.4	22234.4	23029.3	2673.54	2943.11	3022.7	3018.95	2516.41	2584.07	2626.35	2714.94	52.6292	50.8276	53.8046	53.195	55.7744	55.0411	57.668	55.676
13.127	24332.3	25219.4	23854.9	24115.8	22969.7	23274.9	22234.5	23024.7	2672.71	2942.76	3024.99	3025.33	2514.35	2583.9	2630.98	2716.8	52.6456	50.8337	53.8087	53.2173	55.7663	55.0447	57.6694	55.6878
13.1584	24339.9	25217.9	23864	24120.4	22968.2	23268.8	22220.7	23027.8	2671.01	2945.2	3021.19	3025.9	2514.18	2583.22	2636.29	2717.16	52.6286	50.8374	53.7867	53.2072	55.7701	55.0592	57.7073	55.6805
13.1898	24336.9	25219.4	23862.5	24111.2	22966.7	23273.4	22229.9	23024.7	2670.68	2945.38	3020.99	3029.77	2514.02	2583.73	2632.76	2716.8	52.6352	50.8343	53.7902	53.2288	55.7737	55.0483	57.6819	55.6878
13.2213	24333.8	25217.9	23857.9	24109.7	22966.7	23270.3	22219.2	23017.1	2672.88	2945.2	3022.9	3029.58	2514.02	2583.39	2633.81	2718.3	52.6424	50.8374	53.8011	53.2322	55.7737	55.0555	57.7104	55.7069
13.2527	24327.7	25219.4	23851.8	24115.8	22966.7	23268.8	22214.6	23018.6	2672.21	2945.38	3024.61	3030.34	2514.02	2583.22	2633.26	2718.48	52.6556	50.8343	53.8156	53.2187	55.7737	55.0592	57.7224	55.7033
13.2841	24332.3	25216.4	23861	24117.3	22966.7	23268.8	22222.3	23024.7	2670.18	2947.65	3020.8	3030.53	2514.02	2585.65	2627.23	2716.8	52.645	50.8411	53.7935	53.2153	55.7737	55.0598	57.7004	55.6878
13.3155	24326.2	25213.3	23856.4	24111.3	22963.6	23268.8	22220.7	23023.2	2674.58	2947.3	3020.22	3032.28	2513.69	2588.07	2631.67	2719.02	52.6594	50.8472	53.8039	53.2295	55.7811	55.0605	57.7058	55.6922
13.347	24327.7	25207.3	23853.3	24120.4	22963.6	23264.2	22219.2	23023.2	2672.21	2949.21	3019.84	3028.41	2511.29	2587.56	2629.18	2721.41	52.6556	50.8601	53.8108	53.2079	55.7805	55.0713	57.709	55.6929
13.3784	24324.7	25214.8	23856.4	24117.3	22963.6	23267.3	22219.2	23015.6	2674.41	2947.47	3017.74	3030.53	2511.29	2587.9	2624.56	2720.51	52.6628	50.8442	53.8032	53.2153	55.7805	55.064	57.7076	55.7114
13.4098	24329.3	25214.8	23853.3	24111.2	22957.5	23261.1	22213.1	23020.2	2672.38	2944.85	3012.4	3029.77	2515.41	2589.64	2621.54	2721.06	52.6522	50.8436	53.8087	53.2288	55.7967	55.0792	57.7227	55.7002
13.4414	24324.7	25214.8	23848.8	24111.2	22962.1	23262.7	22217.7	23021.7	2669.34	2944.85	3009.35	3029.77	2513.52	2589.82	2622.07	2721.23	52.6616	50.8436	53.8182	53.2288	55.7849	55.0755	57.7109	55.6966
13.473	24318.6	25214.8	23847.2	24117.3	22960.5	23265.7	22211.6	23014.1	2671.21	2944.85	3006.68	3028.03	2513.35	2590.15	2621.35	2727.52	52.6754	50.8436	53.821	53.2146	55.7887	55.0683	57.7267	55.7171
13.5044	24321.6	25211.8	23841.1	24111.2	22954.4	23264.2	22204	23020.2	2669.01	2944.5	3005.92	3027.26	2515.07	2589.98	2620.46	2728.24	52.6682	50.8497	53.8348	53.2281	55.8041	55.072	57.7465	55.7023
13.5359	24318.6	25213.3	23848.8	24102.1	22959	23262.7	22197.9	23018.6	2671.21	2944.68	3001.92	3028.63	2513.19	2589.82	2619.75	2728.06	52.6754	50.8466	53.8161	53.249	55.7923	55.0755	57.7623	55.7061
13.5673	24324.7	25207.3	23847.2	24105.1	22957.5	23255	22197.9	23014.1	2666.81	2943.97	3001.72	3026.5	2515.41	2591.39	2622.05	2729.91	52.661	50.8589	53.8196	53.2415	55.7967	55.0943	57.7631	55.7178
13.5987	24315.5	25208.8	23836.6	24108.2	22956	23259.6	22197.9	23014.1	2668.35	2944.14	3005.34	3026.88	2512.85	2589.48	2622.05	2732.31	52.6814	50.8559	53.845	53.2348	55.7997	55.0828	57.7631	55.7185
13.6301	24317.1	25202.7	23844.2	24106.6	22956	23258.1	22213.1	23014.1	2665.98	2946.06	3003.82	3029.19	2515.24	2589.31	2616.91	2734.7	52.6774	50.8688	53.8272	53.2389	55.8003	55.0864	57.7213	55.7192
13.6616	24317.1	25201.2	23842.7	24096	22949.9	23252	22211.6	23017.1	2665.98	2945.88	3006.11	3035.38	2514.58	2588.63	2616.73	2732.67	52.6774	50.8718	53.8313	53.2646	55.8152	55.1009	57.7253	55.7111
13.693	24315.5	25199.6	23835	24109.7	22949.9	23258.1	22210.1	23017.1	2665.82	2945.7	3010.1	3032.08	2514.58	2589.31	2616.56	2735.06	52.6808	50.8749	53.85	53.2329	55.8152	55.0864	57.7292	55.7118
13.7245	24320.1	25199.6	23844.2	24103.6	22952.9	23256.6	22207	23011	2666.32	2945.7	3008.78	3036.33	2514.91	2589.14	2618.51	2734.34	52.6708	50.8749	53.8286	53.2478	55.8078	55.09	57.7378	55.7265
13.7559	24320.1	25198.1	23841.1	24100.5	22951.4	23255	22207	23012.5	2666.32	2945.53	3005.92	3033.44	2514.74	2588.97	2620.82	2732.12	52.6708	50.8779	53.8348	53.2538	55.8115	55.0937	57.7385	55.7222
13.7873	24307.9	25198.1	23835	24105.1	22951.4	23253.5	22188.7	23012.5	2667.51	2945.53	3007.63	3031.51	2514.74	2588.8	2623.29	2732.12	52.698	50.8779	53.8493	53.243	55.8115	55.0972	57.7876	55.7222
13.8187	24314	25201.2	23828.9	24100.5	22949.9	23252	22190.2	23011	2665.65	2943.26	3009.34	3033.44	2514.58	2591.05	2644.23	2731.95	52.684	50.8712	53.8638	53.2538	55.8152	55.1015	57.7902	55.7259
13.8501	24312.5	25199.6	23828.9	24089.9	22945.3	23250.5	22173.4	23012.5	2665.48	2943.08	3006.86	3037.11	2511.69	2588.46	2660.69	2734.52	52.6874	50.8743	53.863	53.2789	55.8257	55.1044	57.8398	55.7229
13.8815	24312.5	25199.6	23838.1	24099.1	22943.8	23248.9	22179.5	23009.5	2665.48	2943.08	3003.06	3038.26	2513.91	2588.29	2652.19	2736.55	52.6874	50.8743	53.8409	53.2586	55.83	55.1081	57.821	55.731
13.9129	24303.3	25201.2	23827.4	24091.4	22942.2	23242.8	22171.9	23001.8	2667.02	2943.26	3009.14	3044.81	2511.36	2590.04	2653.59	2738.04	52.7078	50.8712	53.8673	53.2776	55.8331	55.1232	57.8415	55.7502
13.9443	24312.5	25196.6	23835	24102.1	22945.3	23242.8	22184.1	23008	2662.95	2942.73	3007.63	3041.15	2509.3	2590.04	2650.43	2736.37	52.6868	50.8804	53.8493	53.2525	55.8251	55.1232	57.8082	55.7346
13.9757	24303.3	25199.6	23828.9	24089.9	22940.7	23245.9	22188.7	23009.5	2664.49	2943.08	3006.86	3044.62	2511.19	2587.96	2648.67	2736.55	52.7072	50.8743	53.863	53.281	55.8368	55.1153	57.7955	55.731
14.0071	24306.4	25198.1	23827.4	24094.5	22940.7	23245.9	22185.7	23011	2664.82	2942.91	3004.19	3042.69	2511.19	2587.96	2650.62	2739.13	52.7006	50.8773	53.8658	53.2701	55.8368	55.1153	57.8042	55.7279
14.0386	24304.8	25198.1	23828.9	24096	22942.2	23244.4	22178	23001.8	2664.65	2940.29	3004.39	3040.38	2508.97	2587.79	2652.01	2742.82	52.704	50.8767	53.8623	53.266	55.8325	55.1189	57.8249	55.7516
14.0701	24303.3	25196.6	23828.9	24096	22942.2	23242.8	22176.5	23003.4	2664.49	2942.73	2999.43	3040.38	2506.58	2587.62	2654.14	2740.61	52.7072	50.8804	53.8609	53.266	55.8319	55.1226	57.8296	55.7472
14.1015	24297.2	25193.5	23819.8	24094.5	22937.7	23241.3	22165.8	23006.4	2666.35	2942.38	3003.24	3045.2	2506.09	2587.45	2655.17	2738.58	52.7211	50.8866	53.883	53.2708	55.8429	55.1261	57.8581	55.7391
14.1329	24311	25192.1	23825.9	24093	22939.2	23241.3	22165.8	22995.7	2662.79	2942.2	3001.53	3045.01	2506.25	2587.45	2652.87	2739.71	52.69	50.8896	53.8685	53.2742	55.8393	55.1261	57.8574	55.7657
14.1643	24303.3	25192	23824.3	24082.3	22937.7	23238.3	22178	22995.7	2664.49	2939.58	3001.33	3048.67	2503.7	2587.11	2645.1	2742.1	52.7072	50.889	53.872	53.2993	55.8423	55.1334	57.8227	55.7664
14.1958	24300.3	25192	23822.8	24091.4	22937.7	23238.3	22178	22995.7	2664.15	2939.58	2998.67	3044.81	2503.7	2587.11	2645.1	2744.49	52.7139	50.889	53.8747	53.2776	55.8423	55.1334	57.8227	55.7671
14.2272	24304.8	25186	23821.3	24080.7	22931.6	23236.7	22178	23001.8	2662.12	2941.5	2993.52	3048.47	2503.04	2586.94	2645.1	2742.82	52.7034	50.9019	53.8768	53.3027	55.8572	55.137	57.8227	55.7516
14.2586	24304.8	25184.4	23816.7	24091.4	22936.1	23236.7	22175	23000.3	2662.12	2941.32	2995.43	3044.81	2503.53	2586.94	2644.73	2742.64	52.7034	50.905	53.8878	53.2776	55.8461	55.137	57.8306	55.7553
14.2901	24297.2	25190.5	23819.8	24091.4	22930	23236.7	22165.8	22998.8	2663.82	2939.4	2993.34	3047.32	2502.87	2586.94	2643.65	2744.85	52.7205	50.8921	53.8802	53.2783	55.8609	55.137	57.8545	55.7597
14.3215	24300.3	25189	23818.2	24091.4	22933.1	23235.2	22167.3	22998.8	2661.62	2939.23	2990.67	3047.32	2500.81	2586.78	2641.52	2744.85	52.7133	50.8951	53.883	53.2783	55.8529	55.1406	57.8499	55.7597
14.3529	24298.7	25184.4	23809.1	24079.2	22930	23233.7	22175	22997.3	2661.45	2941.32	2992	3053.29	2500.48	2586.61	2633.2	2744.67	52.7166	50.905	53.9044	53.3074	55.8603	55.1443	57.827	55.7634
14.3843	24300.3	25187.5	23809.1	24079.2	22927	23232.2	22164.3	22989.6	2659.09	2939.05	2992	3053.29	2500.15	2586.44	2634.24	2746.16	52.7126	50.8982	53.9044	53.3074	55.8677	55.1478	57.8557	55.7826
14.4158	24300.3	25189	23812.1	24074.6	22930	23226.1	22165.8	22988.1	2659.09	2939.23	2989.91	3055.21	2500.48	2588.18	2632.12	2745.98	52.7126	50.8951	53.8968	53.3183	55.8603	55.163	57.8509	55.7863
14.4472	24301.8	25184.4	23809.1	24088.4	22930	23226.1	22168.9	22989.6	2656.73	2938.7	2992	3051.94	2500.48	2588.18	2627.87	2746.16	52.7088	50.9044	53.9044	53.2865	55.8603	55.163	57.8415	55.7826
14.4786	24288.1	25176.8	23809.1	24073.1	22928.5	23224.5	22162.8	22986.6	2660.3	2940.43	2989.52	3057.52	2500.32	2588.01	2631.76	2745.79	52.7397	50.9204	53.9037	53.3224	55.8639	55.1666	57.8588	55.79
14.5101	24300.3	25184.4	23801.5	24082.3	22922.4	23227.6	22168.9	22985.1	2656.56	2938.7	2991.05	3056.17	2499.66	2585.93	2630.18	2743.23	52.712	50.9044	53.9216	53.3014	55.8788	55.1588	57.8422	55.793
14.5415	24295.7	25181.4	23801.5	24073.1	22927	23227.6	22155.1	22982	2656.06	2938.34	2991.05	3055.02	2500.15	2585.93	2635.47	2747.64	52.722	50.9105	53.9216	53.3216	55.8677	55.1588	57.8803	55.8018
14.573	24295.7	25181.4	23799.9	24079.2	22925.5	23224.5	22159.7	22985.1	2658.59	2938.34	2988.38	3055.79	2497.6	2585.59	2631.4	2743.23	52.7226	50.9105	53.9244	53.3081	55.8707	55.166	57.8668	55.793
14.6043	24294.2	25181.4	23795.4	24082.3	22925.5	23223	22156.7	22979	2655.9	2938.34	2990.29	3056.17	2497.6	2585.42	2633.35	2742.5	52.7253	50.9105	53.9354	53.3014	55.8707	55.1697	57.8755	55.8078
14.6358	24286.5	25179.8	23799.9	24070.1	22919.3	23216.9	22147.5	22977.4	2657.6	2938.16	2985.91	3064.64	2496.93	2584.75	2636.87	2742.32	52.7425	50.9137	53.9237	53.3313	55.8857	55.1842	57.9009	55.8115
14.6672	24288.1	25179.8	23793.8	24067	22923.9	23215.4	22153.6	22982	2657.77	2938.16	2987.62	3066.75	2497.43	2587	2632.98	2742.86	52.7391	50.9137	53.9382	53.3387	55.8745	55.1884	57.8835	55.8004
14.6986	24294.2	25176.8	23793.8	24077.7	22920.9	23223	22146	22985.1	2655.9	2937.81	2985.15	3065.6	2497.1	2585.42	2636.69	2740.83	52.7253	50.9198	53.9375	53.3144	55.8819	55.1697	57.9049	55.7923
14.7301	24288.1	25176.8	23803	24071.6	22923.9	23216.9	22159.7	22983.5	2655.24	2937.81	2981.34	3064.83	2495.05	2587.16	2633.71	2740.65	52.7385	50.9198	53.9154	53.3279	55.8739	55.1848	57.8675	55.796
14.7615	24288.1	25176.8	23801.5	24079.2	22922.4	23219.9	22144.5	22977.4	2655.24	2937.81	2978.68	3063.29	2494.88	2587.5	2638.81	2742.32	52.7385	50.9198	53.918	53.3103	55.8775	55.1776	57.9095	55.8115
14.793	24283.5	25173.7	23801.5	24065.5	22920.9	23218.4	22141.4	22975.9	2654.74	2940.08	2978.68	3071.55	2494.72	2587.33	2638.45	2744.53	52.7485	50.9266	53.918	53.3436	55.8813	55.1811	57.9175	55.8159
14.8244	24288.1	25173.7	23790.8	24076.2	22916.3	23216.9	22156.7	22979	2652.71	2940.08	2982.29	3070.41	2496.6	2584.75	2635.65	2742.5	52.7379	50.9266	53.9437	53.3192	55.8932	55.1842	57.8762	55.8078
14.8558	24278.9	25167.7	23799.9	24077.7	22914.8	23212.3	22153.6	22974.4	2656.77	2941.99	2978.49	3068.1	2496.44	2586.66	2635.29	2746.73	52.759	50.9395	53.9216	53.3151	55.8968	55.1956	57.8842	55.8203
14.8872	24288.1	25172.2	23789.3	24070.1	22919.3	23207.7	22152.1	22980.5	2652.71	2937.29	2982.11	3072.14	2492.16	2586.15	2635.11	2745.07	52.7379	50.929	53.9471	53.3334	55.8845	55.2066	57.8882	55.8048
14.9187	24283.5	25167.7	23798.4	24065.5	22916.3	23213.8	22153.6	22979	2654.74	2939.37	2978.3	3071.55	2491.83	2586.82	2637.59	2744.89	52.7485	50.9389	53.925	53.3436	55.8919	55.1921	57.8849	55.8085
14.9501	24280.4	25170.7	23795.4	24065.5	22911.7	23212.3	22155.1	22977.4	2651.88	2934.49	2977.92	3074.06	2491.34	2586.66	2635.47	2747.1	52.7545	50.9315	53.9319	53.3443	55.903	55.1956	57.8803	55.8129
14.9815	24274.3	25170.7	23793.8	24067	22913.2	23212.3	22147.5	22977.4	2656.27	2934.49	2980.2	3074.25	2491.5	2586.66	2636.87	2749.49	52.769	50.9315	53.9361	53.3409	55.8993	55.1956	57.9009	55.8136
15.0131	24282	25163.1	23789.3	24071.6	22911.7	23207.7	22146	22977.4	2649.52	2936.23	2982.11	3069.83	2493.73	2586.15	2636.69	2751.88	52.7506	50.9475	53.9471	53.3294	55.9036	55.2066	57.9049	55.8143
15.0444	24278.9	25166.2	23787.7	24070.1	22913.2	23207.7	22138.3	22969.8	2649.19	2933.96	2984.39	3069.64	2491.5	2586.15	2640.39	2750.97	52.7572	50.9407	53.9513	53.3327	55.8993	55.2066	57.9264	55.8328
15.0757	24286.5	25169.2	23789.3	24065.5	22907.1	23210.8	22146	22969.8	2650.01	2934.31	2984.58	3069.05	2493.23	2584.07	2638.99	2750.97	52.7407	50.9345	53.9478	53.3429	55.9149	55.1987	57.9056	55.8328
15.1071	24278.9	25169.2	23786.2	24056.3	22905.6	23206.2	22133.8	22975.9	2649.19	2934.31	2986.66	3070.39	2493.07	2583.57	2642.15	2749.31	52.7572	50.9345	53.9556	53.3639	55.9185	55.2095	57.939	55.8173
15.1384	24277.4	25161.6	23789.3	24059.4	22911.7	23206.2	22146	22971.3	2651.55	2936.05	2984.58	3068.28	2493.73	2583.57	2636.69	2751.15	52.7612	50.9506	53.9478	53.3564	55.9036	55.2095	57.9049	55.8292
15.1698	24278.9	25163.1	23783.1	24051.8	22908.7	23198.6	22130.7	22968.3	2649.19	2933.61	2983.81	3072.31	2493.4	2587.55	2639.48	2753.17	52.7572	50.9468	53.9618	53.3747	55.9111	55.229	57.9462	55.8373
15.2013	24268.2	25161.6	23784.7	24062.4	22907.1	23204.7	22130.7	22968.3	2653.08	2933.43	2981.53	3073.67	2490.84	2585.81	2639.48	2755.56	52.7817	50.95	53.9576	53.3511	55.9142	55.2138	57.9462	55.838
15.2325	24271.3	25161.6	23783.1	24060.9	22902.6	23197.1	22141.4	22962.2	2653.41	2933.43	2981.34	3078.48	2492.74	2587.38	2633.85	2754.83	52.775	50.95	53.9611	53.3558	55.926	55.2326	57.9161	55.8528
15.2639	24263.6	25161.6	23783.1	24056.3	22899.5	23194	22123.1	22969.8	2655.11	2933.43	2978.87	3077.89	2490.02	2587.05	2638.58	2753.36	52.7923	50.95	53.9604	53.366	55.9328	55.2398	57.9663	55.8335
15.2951	24275.9	25161.6	23770.9	24059.4	22905.6	23197.1	22123.1	22968.3	2651.38	2930.81	2982.29	3078.28	2490.68	2587.38	2633.98	2755.56	52.7644	50.9494	53.9895	53.3593	55.9179	55.2326	57.9648	55.838
15.3264	24263.6	25152.4	23780.1	24050.2	22898	23198.6	22130.7	22966.8	2652.58	2934.99	2976.02	3082.11	2489.85	2585.14	2627.98	2757.77	52.7917	50.9691	53.9666	53.381	55.9366	55.2284	57.9426	55.8423
15.3576	24262.1	25154	23777	24056.3	22904.1	23195.5	22124.6	22962.2	2652.42	2932.55	2975.64	3075.39	2490.51	2587.21	2627.26	2757.22	52.7949	50.9653	53.9735	53.3653	55.9217	55.2363	57.9586	55.8535
15.3889	24271.3	25154	23777	24059.4	22902.6	23191	22123.1	22960.6	2650.89	2932.55	2975.64	3078.28	2492.74	2586.71	2627.07	2759.42	52.7744	50.9653	53.9735	53.3593	55.926	55.2471	57.9627	55.858
15.4203	24272.8	25157	23770.9	24053.3	22902.6	23189.4	22123.1	22966.8	2648.53	2930.29	2979.82	3085	2492.74	2586.54	2627.07	2760.16	52.7705	50.9585	53.9888	53.375	55.926	55.2508	57.9627	55.843
15.4516	24265.2	25160.1	23770.9	24045.6	22899.5	23195.5	22127.7	22966.8	2650.22	2930.64	2977.35	3086.52	2492.41	2584.8	2623.01	2762.55	52.7877	50.9524	53.9881	53.3927	55.9334	55.2356	57.9492	55.8437
15.4829	24268.2	25152.4	23764.8	24056.3	22896.5	23187.9	22132.2	22963.7	2648.03	2932.37	2979.06	3085.39	2492.08	2586.37	2621.25	2764.57	52.7805	50.9685	54.0026	53.3682	55.9409	55.2544	57.9365	55.8519
15.5142	24259.1	25157	23772.5	24044.1	22893.4	23192.5	22132.2	22959.1	2649.56	2927.67	2975.07	3091.32	2491.75	2584.46	2621.25	2766.41	52.801	50.9579	53.9838	53.3974	55.9483	55.2429	57.9365	55.8638
15.5455	24268.2	25155.5	23770.9	24051.8	22898	23191	22117	22960.6	2648.03	2927.49	2972.41	3089.8	2489.85	2584.29	2626.35	2766.59	52.7805	50.9611	53.9866	53.3797	55.9366	55.2465	57.9786	55.8601
15.5768	24266.7	25155.5	23767.9	24056.3	22896.5	23189.4	22127.7	22960.6	2647.86	2927.49	2974.5	3092.89	2489.69	2584.12	2620.71	2764.2	52.7837	50.9611	53.9943	53.3704	55.9402	55.2502	57.9484	55.8594
15.608	24263.6	25155.5	23764.8	24053.3	22894.9	23189.4	22126.1	22956.1	2647.53	2924.87	2971.65	3094.99	2489.52	2584.12	2620.53	2763.66	52.7905	50.9604	54.0005	53.3779	55.944	55.2502	57.9525	55.8705
15.6394	24256	25147.9	23760.3	24053.3	22888.8	23187.9	22115.5	22960.6	2649.23	2926.61	2973.55	3094.99	2491.25	2583.96	2621.57	2764.2	52.8076	50.9764	54.0115	53.3779	55.9596	55.2537	57.9811	55.8594
15.6706	24266.7	25152.4	23757.2	24041.1	22891.9	23180.3	22126.1	22959.1	2647.86	2924.52	2970.7	3100.92	2489.19	2583.11	2618.23	2764.02	52.7837	50.9666	54.0178	53.4071	55.9515	55.272	57.9518	55.863
15.7019	24253	25149.4	23764.8	24047.2	22888.8	23180.3	22120	22957.6	2651.42	2924.17	2966.71	3099.21	2491.25	2583.11	2619.81	2768.61	52.8149	50.9728	53.9991	53.3928	55.9596	55.272	57.9685	55.8682
15.7331	24260.6	25147.9	23763.3	24051.8	22891.9	23184.9	22121.6	22956.1	2649.72	2924	2961.58	3097.3	2489.19	2581.2	2617.69	2768.43	52.7977	50.9758	54.0011	53.3819	55.9515	55.2603	57.9637	55.8719
15.7644	24259.1	25149.4	23755.7	24041.1	22890.4	23184.9	22107.8	22954.5	2649.56	2924.17	2963.1	3100.92	2489.03	2583.62	2620.67	2765.86	52.801	50.9728	54.0192	53.4071	55.9551	55.261	58.0012	55.8749
15.7957	24260.6	25150.9	23758.7	24041.1	22890.4	23183.3	22107.8	22945.4	2649.72	2921.73	2958.54	3103.42	2489.03	2583.45	2620.67	2767.15	52.7977	50.969	54.0108	53.4078	55.9551	55.2647	58.0012	55.8979
15.8269	24251.4	25149.4	23751.1	24050.2	22888.8	23178.7	22120	22954.5	2651.26	2921.55	2960.07	3104.6	2488.86	2585.35	2615.21	2768.24	52.8182	50.9721	54.0288	53.3875	55.9589	55.2763	57.967	55.8757
15.8582	24251.4	25147.9	23749.6	24036.5	22887.3	23175.7	22117	22953	2651.26	2921.38	2959.88	3107.82	2488.7	2585.01	2617.15	2768.06	52.8182	50.9752	54.0323	53.4195	55.9626	55.2836	57.9758	55.8793
15.8894	24259.1	25138.7	23752.6	24047.2	22885.8	23175.7	22118.5	22950	2647.03	2925.55	2957.79	3104.2	2488.53	2582.6	2612.73	2772.47	52.8004	50.995	54.0247	53.3943	55.9664	55.2829	57.9702	55.8882
15.9207	24260.6	25143.3	23752.6	24038	22885.8	23174.2	22113.9	22943.9	2647.2	2923.47	2955.32	3108.02	2486.15	2582.43	2607.59	2774.12	52.7971	50.9851	54.024	53.4161	55.9657	55.2865	57.9809	55.9037
15.9519	24259.1	25140.3	23748.1	24045.6	22885.8	23171.1	22113.9	22951.5	2644.51	2923.11	2954.76	3104.01	2486.15	2582.09	2612.19	2775.04	52.7998	50.9913	54.0343	53.3977	55.9657	55.2938	57.9823	55.8852
15.9832	24248.4	25144.9	23752.6	24033.4	22878.2	23174.2	22107.8	22948.5	2645.87	2921.03	2950.38	3107.43	2487.71	2582.43	2616.07	2774.67	52.8237	50.9813	54.0226	53.4263	55.985	55.2865	57.9997	55.8926
16.0145	24254.5	25146.4	23745	24041.1	22884.3	23168.1	22103.3	22943.9	2641.49	2921.2	2949.44	3103.42	2485.99	2581.76	2615.54	2771.74	52.8092	50.9783	54.0399	53.4078	55.9694	55.3011	58.0117	55.903
16.0459	24251.4	25141.8	23740.4	24038	22876.6	23166.5	22100.2	22937.8	2641.16	2920.68	2948.87	3105.53	2485.16	2581.59	2617.48	2773.39	52.8158	50.9875	54.0503	53.4153	55.9881	55.3048	58.0204	55.9186
16.0771	24251.4	25141.8	23749.6	24027.3	22879.7	23166.5	22110.9	22936.3	2641.16	2920.68	2947.54	3106.65	2483.11	2581.59	2614.13	2775.59	52.8158	50.9875	54.0288	53.4399	55.98	55.3048	57.991	55.9231
16.1084	24249.9	25140.3	23743.5	24025.8	22873.6	23166.5	22101.7	22936.3	2640.99	2917.88	2951.72	3103.96	2484.83	2581.59	2615.36	2777.97	52.8191	50.99	54.0441	53.4425	55.9956	55.3048	58.0157	55.9238
16.1396	24248.4	25138.7	23738.9	24036.5	22872	23168.1	22092.6	22940.9	2640.83	2920.32	2951.15	3102.83	2484.67	2579.35	2616.58	2776.14	52.8225	50.9938	54.0546	53.4181	55.9994	55.3004	58.0405	55.9119
16.1709	24240.8	25135.7	23746.5	24027.3	22873.6	23168.1	22088	22936.3	2642.53	2919.97	2944.69	3106.65	2482.45	2579.35	2618.33	2777.97	52.8396	51	54.035	53.4399	55.9949	55.3004	58.0533	55.9238
16.2021	24251.4	25128.1	23745	24025.8	22876.6	23168.1	22101.7	22936.3	2641.16	2924.32	2944.51	3106.45	2482.78	2579.35	2615.36	2777.97	52.8158	51.0166	54.0385	53.4432	55.9875	55.3004	58.0157	55.9238
16.2333	24245.3	25135.7	23740.4	24031.9	22872	23166.5	22092.6	22942.4	2643.02	2919.97	2943.94	3107.24	2484.67	2579.17	2614.28	2776.32	52.8297	51	54.0489	53.4296	55.9994	55.3041	58.0398	55.9082
16.2646	24248.4	25128.1	23738.9	24031.9	22869	23158.9	22086.5	22942.4	2640.83	2921.71	2943.75	3107.24	2484.34	2580.74	2613.56	2776.32	52.8225	51.016	54.0525	53.4296	56.0068	55.3229	58.0558	55.9082
16.2959	24237.7	25131.1	23732.8	24027.3	22873.6	23165	22104.8	22940.9	2644.72	2919.44	2945.46	3109.14	2482.45	2579.01	2604.22	2773.76	52.8469	51.0092	54.0671	53.4406	55.9949	55.3077	58.0041	55.9112
16.3271	24231.6	25131.1	23740.4	24019.7	22872	23162	22086.5	22939.3	2646.58	2919.44	2943.94	3110.66	2482.29	2578.67	2611.26	2773.57	52.8608	51.0092	54.0489	53.4582	55.9987	55.315	58.0551	55.9149
16.3584	24242.3	25134.2	23729.7	24031.9	22870.5	23157.4	22097.2	22936.3	2645.21	2919.8	2945.09	3107.24	2479.74	2580.57	2617.12	2775.59	52.837	51.003	54.074	53.4296	56.0018	55.3266	58.0284	55.9231
16.3897	24233.1	25125.1	23726.7	24018.2	22867.5	23157.4	22084.9	22939.3	2646.74	2921.36	2944.71	3110.46	2479.41	2580.57	2615.68	2780.73	52.8575	51.0221	54.081	53.4617	56.0092	55.3266	58.0606	55.9171
16.4209	24234.7	25131.1	23735.8	24027.3	22870.5	23155.9	22081.9	22934.8	2646.91	2919.44	2940.9	3104.15	2479.74	2580.41	2617.61	2787.33	52.8541	51.0092	54.0587	53.4391	56.0018	55.3302	58.0693	55.9303
16.4522	24243.8	25128.1	23726.7	24019.7	22864.4	23157.4	22092.6	22936.3	2645.38	2921.71	2944.71	3108.16	2479.09	2578.16	2614.28	2785.13	52.8336	51.016	54.081	53.4575	56.0167	55.326	58.0398	55.9259
16.4835	24231.6	25126.6	23726.7	24024.3	22862.9	23157.4	22091	22933.2	2646.58	2921.53	2944.71	3106.25	2481.3	2578.16	2618.69	2784.76	52.8608	51.0191	54.081	53.4466	56.0211	55.326	58.0453	55.9334
16.5147	24234.7	25123.5	23734.3	24021.2	22869	23152.8	22091	22933.2	2644.39	2923.79	2943.19	3108.36	2479.58	2577.66	2620.99	2784.76	52.8535	51.0259	54.0628	53.4542	56.0056	55.3368	58.046	55.9334
16.546	24240.8	25126.6	23729.7	24021.2	22864.4	23152.8	22092.6	22928.7	2642.53	2921.53	2942.62	3108.36	2479.09	2577.66	2618.88	2784.21	52.8396	51.0191	54.0733	53.4542	56.0167	55.3368	58.0412	55.9445
16.5772	24237.7	25119	23734.3	24027.3	22864.4	23154.3	22084.9	22934.8	2642.2	2923.27	2940.72	3106.65	2479.09	2577.82	2622.57	2784.95	52.8463	51.0351	54.0621	53.4399	56.0167	55.3333	58.0628	55.9296
16.6085	24231.6	25126.6	23723.6	24021.2	22865.9	23149.8	22081.9	22924.1	2644.06	2921.53	2941.87	3110.85	2479.25	2579.73	2619.91	2788.42	52.8602	51.0191	54.0872	53.4549	56.013	55.3448	58.0701	55.9571
16.6398	24239.2	25117.4	23722.1	24012.1	22864.4	23152.8	22091	22931.7	2642.36	2925.7	2939.22	3114.66	2479.09	2580.07	2618.69	2789.35	52.843	51.0389	54.0899	53.4767	56.0167	55.3375	58.0453	55.9385
16.6711	24236.2	25122	23720.6	24021.2	22861.4	23151.3	22075.8	22931.7	2642.03	2923.62	2936.56	3110.85	2478.76	2579.9	2621.49	2791.73	52.8497	51.0289	54.0928	53.4549	56.0242	55.3412	58.0868	55.9392
16.7023	24230.1	25120.5	23716	24019.7	22861.4	23149.8	22081.9	22921	2643.89	2923.44	2936	3110.66	2478.76	2582.14	2619.91	2792.82	52.8636	51.0321	54.1031	53.4582	56.0242	55.3454	58.0701	55.966
16.7335	24224	25115.9	23717.5	24009	22855.3	23151.3	22075.8	22927.1	2645.75	2922.91	2933.72	3114.27	2480.48	2579.9	2619.19	2793.56	52.8775	51.0413	54.099	53.4835	56.0398	55.3412	58.0861	55.9511
16.7647	24233.1	25112.9	23722.1	24007.5	22852.2	23149.8	22075.8	22928.7	2639.17	2922.56	2929.35	3116.57	2480.15	2579.73	2621.49	2793.74	52.8557	51.0475	54.0871	53.4876	56.0473	55.3448	58.0868	55.9473
16.796	24220.9	25117.4	23714.5	24009	22858.3	23148.2	22075.8	22927.1	2642.9	2920.47	2930.88	3111.77	2478.43	2579.56	2600.82	2793.56	52.8836	51.0376	54.1053	53.4828	56.0317	55.3485	58.0803	55.9511
16.8274	24224	25109.9	23720.5	24015.1	22856.8	23146.7	22084.9	22925.6	2640.71	2922.21	2931.63	3112.56	2478.26	2579.39	2599.6	2790.99	52.8763	51.0537	54.0913	53.4692	56.0355	55.3521	58.0555	55.954
16.8588	24230.1	25111.3	23719	24015.1	22856.8	23140.6	22083.4	22925.6	2638.84	2919.77	2928.98	3112.56	2478.26	2578.72	2601.72	2786.22	52.8624	51.05	54.0941	53.4692	56.0355	55.3667	58.0602	55.9526
16.8899	24224	25111.3	23709.9	24010.6	22853.7	23145.2	22069.7	22925.6	2638.18	2919.77	2930.32	3114.47	2477.93	2579.22	2606.99	2786.22	52.8757	51.05	54.1156	53.4801	56.0429	55.3558	58.0985	55.9526
16.921	24219.4	25111.3	23716	24001.4	22855.3	23143.7	22072.7	22921	2640.21	2919.77	2928.6	3118.27	2478.1	2579.05	2609.65	2783.29	52.8863	51.05	54.101	53.502	56.0391	55.3594	58.0912	55.9631
16.9521	24219.4	25108.3	23717.5	24010.6	22853.7	23143.7	22080.4	22919.5	2640.21	2919.42	2928.79	3111.97	2477.93	2579.05	2608.25	2783.1	52.8863	51.0562	54.0976	53.4793	56.0429	55.3594	58.0704	55.9669
16.9831	24225.5	25106.8	23711.4	24002.9	22853.7	23140.6	22068.2	22916.4	2638.35	2919.25	2930.5	3115.97	2477.93	2578.72	2616	2787.49	52.8723	51.0592	54.1122	53.4978	56.0429	55.3667	58.1054	55.9758
17.0143	24217.9	25108.3	23709.9	24012.1	22850.7	23140.6	22072.7	22914.9	2640.05	2919.42	2930.32	3112.17	2477.6	2578.72	2611.94	2789.7	52.8896	51.0562	54.1156	53.476	56.0504	55.3667	58.092	55.9802
17.0455	24222.5	25106.8	23711.4	24002.9	22852.2	23139.1	22078.8	22919.5	2638.02	2919.25	2928.04	3113.48	2475.39	2578.54	2605.77	2790.25	52.879	51.0592	54.1115	53.4971	56.046	55.3704	58.0737	55.9691
17.0767	24225.5	25097.7	23700.7	24009	22850.7	23139.1	22077.3	22914.9	2638.35	2920.8	2931.65	3111.77	2475.22	2578.54	2610.19	2792.08	52.8723	51.0784	54.1374	53.4828	56.0498	55.3704	58.0791	55.9809
17.1077	24208.7	25097.7	23706.8	24007.5	22850.7	23137.6	22069.7	22911.9	2639.05	2920.8	2929.94	3111.58	2475.22	2578.38	2618.47	2794.09	52.9096	51.0784	54.1226	53.4861	56.0498	55.374	58.1022	55.9891
17.1388	24219.4	25097.7	23697.7	23993.8	22843.1	23131.4	22065.1	22918	2637.69	2920.8	2931.28	3114.79	2474.41	2582.51	2622.52	2794.83	52.8857	51.0784	54.1443	53.5182	56.0684	55.39	58.1156	55.9742
17.1699	24214.8	25102.2	23697.7	24007.5	22846.1	23128.4	22071.2	22916.4	2637.19	2918.72	2931.28	3109.09	2474.73	2582.17	2618.65	2792.26	52.8957	51.0686	54.1443	53.4854	56.0609	55.3973	58.0981	55.9772
17.201	24210.2	25100.7	23708.3	23999.9	22846.1	23131.4	22063.6	22916.4	2639.22	2918.54	2925.2	3113.09	2472.36	2582.51	2622.34	2794.64	52.9063	51.0716	54.1178	53.5039	56.0603	55.39	58.1197	55.9779
17.2322	24208.7	25100.7	23696.1	23993.8	22843.1	23126.9	22063.6	22914.9	2641.57	2921.15	2926.17	3112.3	2474.41	2584.41	2626.93	2794.46	52.9102	51.0722	54.1463	53.5175	56.0684	55.4015	58.1211	55.9816
17.2633	24211.8	25100.7	23703.8	24002.9	22840	23125.3	22074.3	22913.4	2639.38	2921.15	2919.71	3110.99	2474.08	2581.84	2628.2	2796.65	52.9029	51.0722	54.1268	53.4964	56.0759	55.4046	58.0929	55.9861
17.2944	24214.8	25091.5	23700.7	23998.3	22846.1	23125.3	22059.1	22914.9	2637.19	2922.7	2919.33	3112.89	2472.36	2581.84	2644.74	2794.46	52.8957	51.0915	54.1338	53.5074	56.0603	55.4046	58.1389	55.9816
17.3255	24217.9	25096.1	23702.2	23993.8	22844.6	23117.7	22051.4	22907.3	2635	2923.23	2919.52	3114.79	2472.19	2580.99	2643.83	2795.91	52.8884	51.0822	54.1303	53.5182	56.0641	55.4228	58.1591	56.001
17.3569	24214.8	25097.7	23693.1	23999.9	22840	23116.2	22051.4	22911.9	2634.67	2920.8	2920.87	3113.09	2474.08	2580.82	2641.54	2798.85	52.8951	51.0784	54.1519	53.5039	56.0759	55.4265	58.1584	55.9905
17.388	24210.2	25096.1	23691.5	23992.2	22840	23122.3	22059.1	22911.9	2634.17	2920.62	2923.14	3119.58	2471.7	2579.09	2640.16	2801.24	52.9051	51.0816	54.1562	53.5232	56.0753	55.4113	58.1375	55.9912
17.419	24214.8	25090.1	23697.6	23992.2	22843.1	23120.8	22048.4	22899.7	2632.15	2922.53	2921.42	3119.58	2472.03	2581.33	2641.17	2802.13	52.8945	51.0946	54.1415	53.5232	56.0678	55.4155	58.1664	56.0218
17.4501	24210.2	25088.5	23691.5	23998.3	22841.5	23119.2	22048.4	22908.8	2631.65	2922.35	2923.14	3117.87	2469.48	2583.56	2641.17	2803.25	52.9045	51.0977	54.1562	53.5088	56.071	55.4199	58.1664	55.9994
17.4811	24208.7	25090.1	23685.4	23987.7	22835.4	23116.2	22042.3	22901.2	2631.49	2919.92	2924.85	3123.97	2471.2	2583.23	2645.03	2804.7	52.9078	51.094	54.1708	53.5348	56.0866	55.4272	58.184	56.0188
17.5122	24199.6	25090.1	23693.1	23987.7	22835.4	23111.6	22042.3	22899.7	2633.02	2919.92	2920.87	3123.97	2471.2	2585.13	2642.74	2806.89	52.9284	51.094	54.1519	53.5348	56.0866	55.4387	58.1832	56.0232
17.5432	24207.2	25090.1	23693.1	23987.7	22832.4	23110.1	22037.7	22905.8	2631.32	2917.31	2918.4	3123.97	2470.88	2584.95	2644.48	2805.26	52.9112	51.0933	54.1512	53.5348	56.0941	55.4425	58.1961	56.0076
17.5742	24204.1	25084	23691.5	23983.1	22833.9	23108.6	22037.7	22905.8	2630.99	2916.61	2915.75	3125.86	2468.67	2587.19	2642.19	2805.26	52.9178	51.1057	54.1541	53.5458	56.0896	55.4467	58.1954	56.0076
17.6053	24196.5	25079.4	23690	23992.2	22829.3	23111.6	22045.3	22904.2	2632.69	2918.68	2913.1	3124.56	2470.55	2587.53	2640.81	2805.07	52.9351	51.1157	54.1568	53.5246	56.1016	55.4394	58.1745	56.0114
17.6363	24205.7	25084	23680.9	23981.6	22827.8	23110.1	22037.7	22895.1	2628.64	2914	2914.45	3130.65	2468	2587.36	2644.48	2808.71	52.9139	51.1051	54.1784	53.5506	56.1047	55.4431	58.1961	56.0352
17.6674	24204.1	25084	23679.3	23990.8	22832.4	23111.6	22039.2	22896.6	2628.47	2916.61	2911.79	3129.35	2466.12	2587.53	2640.08	2811.28	52.9172	51.1057	54.1813	53.5294	56.0928	55.4394	58.1906	56.0321
17.6986	24195	25084	23687	23984.7	22833.9	23110.1	22030.1	22902.7	2632.53	2916.61	2907.81	3131.05	2466.29	2587.36	2643.58	2812.03	52.9385	51.1057	54.1624	53.5438	56.089	55.4431	58.2162	56.0172
17.7297	24195	25082.4	23674.8	23975.5	22832.4	23107	22030.1	22898.1	2630.01	2916.43	2911.24	3137.33	2466.12	2587.02	2641.28	2813.85	52.9379	51.1089	54.1917	53.5664	56.0928	55.4504	58.2155	56.0292
17.7607	24204.1	25084	23674.8	23980.1	22829.3	23107	22031.6	22893.6	2625.95	2914	2908.78	3135.43	2468.17	2587.02	2639.17	2813.29	52.9166	51.1051	54.191	53.5555	56.1009	55.4504	58.2108	56.0403
17.7916	24201.1	25076.3	23674.8	23983.1	22826.3	23102.5	22024	22896.6	2628.15	2918.33	2908.78	3138.32	2467.84	2586.51	2638.27	2811.28	52.9239	51.1219	54.191	53.5495	56.1084	55.4613	58.2308	56.0321
17.8226	24201.1	25076.3	23668.7	23984.7	22826.3	23104	22020.9	22896.6	2625.63	2915.72	2910.49	3136.03	2465.47	2589.08	2640.19	2806.52	52.9233	51.1213	54.2056	53.5453	56.1078	55.4584	58.2396	56.0307
17.8536	24190.4	25076.3	23680.9	23974	22823.2	23096.4	22017.9	22896.6	2629.51	2915.72	2907.06	3144.6	2465.14	2590.64	2644.41	2804.14	52.9478	51.1213	54.1763	53.5721	56.1153	55.4773	58.2492	56.03
17.8846	24196.5	25076.3	23667.1	23972.5	22820.2	23099.4	22020.9	22893.6	2627.65	2915.72	2912.76	3144.4	2464.81	2588.58	2642.48	2803.77	52.9339	51.1213	54.2099	53.5755	56.1228	55.4693	58.2404	56.0374
17.9156	24187.4	25073.3	23665.6	23970.9	22818.6	23099.4	22025.5	22895.1	2626.67	2917.98	2915.04	3141.71	2464.64	2588.58	2640.74	2801.57	52.9539	51.1281	54.214	53.5782	56.1266	55.4693	58.2276	56.033
17.9465	24196.5	25074.8	23674.8	23980.1	22826.3	23094.8	22019.4	22893.6	2625.14	2918.16	2911.24	3140.41	2463.09	2588.07	2640.01	2801.39	52.9333	51.125	54.1917	53.557	56.1071	55.4804	58.2437	56.0367
17.9775	24187.4	25065.7	23676.3	23981.6	22824.7	23090.2	22019.4	22881.4	2626.67	2919.71	2911.42	3140.61	2465.3	2587.55	2635.43	2799.91	52.9539	51.1442	54.1882	53.5536	56.1116	55.4914	58.2423	56.0666
18.0085	24187.4	25071.8	23674.8	23969.4	22817.1	23090.2	22022.4	22887.5	2626.67	2917.81	2913.7	3144	2464.48	2587.55	2631.21	2800.65	52.9539	51.1312	54.1924	53.5823	56.1303	55.4914	58.2327	56.0516
18.0395	24190.4	25071.8	23670.2	23980.1	22821.7	23090.2	22020.9	22890.5	2624.48	2917.81	2915.6	3142.9	2462.6	2587.55	2633.32	2798.64	52.9466	51.1312	54.2036	53.5578	56.1185	55.4914	58.2374	56.0434
18.0705	24179.7	25065.7	23673.2	23970.9	22818.6	23088.7	22019.4	22881.4	2628.36	2919.71	2911.05	3149.18	2464.64	2587.39	2630.85	2802.29	52.9713	51.1442	54.1952	53.5804	56.1266	55.495	58.2408	56.0673
18.1015	24190.4	25064.2	23664.1	23966.4	22820.2	23094.8	22017.9	22887.5	2621.96	2919.53	2912.39	3151.07	2462.43	2588.07	2635.25	2800.65	52.946	51.1474	54.2169	53.5913	56.1221	55.4804	58.2462	56.0516
18.1325	24191.9	25062.7	23665.6	23980.1	22820.2	23087.2	22019.4	22878.3	2622.12	2919.36	2907.66	3142.9	2462.43	2587.21	2633.14	2804.29	52.9427	51.1504	54.2119	53.5578	56.1221	55.4987	58.2415	56.0755
18.1635	24188.8	25067.2	23662.6	23974	22815.6	23088.7	22014.8	22881.4	2621.79	2919.88	2907.29	3144.6	2464.32	2587.39	2632.6	2807.04	52.9494	51.1412	54.2189	53.5721	56.1341	55.495	58.2536	56.0687
18.1945	24187.4	25067.2	23667.1	23975.5	22817.1	23087.2	22004.1	22885.9	2624.15	2917.28	2905.38	3142.31	2462.11	2587.21	2635.9	2807.6	52.9533	51.1405	54.2078	53.5679	56.1296	55.4987	58.2834	56.0576
18.2255	24176.7	25065.7	23665.6	23963.3	22814.1	23088.7	22010.2	22878.3	2625.51	2917.1	2905.2	3145.69	2461.78	2587.39	2634.34	2809.05	52.9773	51.1436	54.2112	53.5967	56.1371	55.495	58.2665	56.0769
18.2565	24187.3	25062.7	23665.6	23969.4	22812.5	23085.7	22005.6	22873.7	2621.63	2919.36	2905.2	3144	2459.24	2587.05	2636.08	2810.86	52.9527	51.1504	54.2112	53.5823	56.1403	55.5024	58.2794	56.0889
18.2875	24178.2	25053.5	23659.5	23970.9	22815.6	23088.7	22005.6	22881.4	2625.67	2920.9	2911.83	3144.2	2459.57	2587.39	2636.08	2809.42	52.974	51.1698	54.2273	53.5789	56.1328	55.495	58.2794	56.0695
18.3185	24185.8	25055	23662.6	23964.8	22809.5	23088.7	22013.3	22879.8	2621.46	2921.08	2909.75	3145.89	2461.29	2584.98	2632.41	2809.23	52.9561	51.1666	54.2196	53.5933	56.1485	55.4944	58.2577	56.0733
18.3496	24182.7	25053.5	23659.5	23961.8	22814.1	23085.7	22011.8	22881.4	2623.65	2920.9	2909.37	3147.98	2459.41	2584.64	2634.52	2811.8	52.9634	51.1698	54.2266	53.6009	56.1365	55.5017	58.2624	56.0702
18.3805	24184.3	25055	23661	23963.3	22809.5	23079.6	22001.1	22878.3	2621.3	2918.47	2909.56	3148.18	2458.91	2586.37	2644.69	2809.05	52.9594	51.166	54.2232	53.5974	56.1478	55.517	58.2944	56.0769
18.4116	24179.7	25053.5	23659.5	23963.3	22809.5	23085.7	21998	22873.7	2623.32	2918.3	2906.91	3148.18	2458.91	2582.24	2646.61	2810.86	52.97	51.1692	54.2259	53.5974	56.1478	55.5011	58.3032	56.0889
18.4425	24182.7	25058.1	23650.3	23957.2	22806.4	23085.7	22002.6	22878.3	2621.13	2916.22	2910.71	3149.87	2458.59	2582.24	2644.87	2809.05	52.9628	51.1592	54.2484	53.6119	56.1553	55.5011	58.2904	56.0769
18.4736	24172	25059.6	23653.4	23963.3	22809.5	23078	21998	22867.6	2622.5	2916.4	2908.62	3145.69	2456.54	2586.19	2648.9	2812.5	52.9868	51.156	54.2407	53.5967	56.1472	55.5208	58.3039	56.1046
18.5045	24176.6	25050.5	23656.4	23964.8	22804.9	23078	21999.5	22872.2	2620.48	2917.94	2904.08	3145.89	2456.05	2583.79	2649.08	2810.68	52.9761	51.1754	54.2323	53.5933	56.1584	55.5201	58.3	56.0927
18.5354	24172	25055	23648.8	23963.3	22806.4	23079.6	21999.5	22875.2	2619.98	2915.87	2908.06	3148.18	2456.21	2583.96	2649.08	2811.05	52.9862	51.1654	54.2511	53.5974	56.1547	55.5164	58.3	56.0853
18.5665	24176.6	25056.6	23653.4	23963.3	22806.4	23081.1	21995	22872.2	2617.96	2916.05	2903.7	3150.67	2456.21	2581.73	2650.82	2810.68	52.9755	51.1622	54.2393	53.5982	56.1547	55.5121	58.3128	56.0927
18.5974	24175.1	25053.5	23653.4	23961.8	22801.9	23071.9	21993.4	22869.1	2617.79	2915.69	2901.24	3155.44	2455.72	2580.71	2652.92	2810.3	52.9789	51.1685	54.2386	53.6031	56.1659	55.5341	58.3176	56.1002
18.6284	24170.5	25042.9	23647.3	23951.1	22797.3	23073.5	21993.4	22864.6	2617.3	2919.67	2902.96	3156.53	2455.23	2580.88	2652.92	2812.12	52.9889	51.1915	54.2533	53.6278	56.1772	55.5304	58.3176	56.1121
18.6594	24167.5	25042.9	23647.3	23951.1	22803.4	23076.5	21984.3	22872.2	2616.97	2917.07	2900.5	3156.53	2455.88	2581.22	2656.4	2810.68	52.9956	51.1909	54.2526	53.6278	56.1622	55.5231	58.3434	56.0927
18.6903	24167.5	25050.4	23651.9	23954.1	22798.8	23070.4	21982.8	22870.7	2616.97	2915.34	2898.6	3156.93	2455.4	2580.54	2656.22	2812.87	52.9956	51.1747	54.2413	53.621	56.1734	55.5377	58.3473	56.0971
18.7213	24169	25047.4	23639.7	23954.1	22795.8	23075	21981.2	22870.7	2614.62	2914.98	2904.49	3156.93	2455.07	2581.05	2656.03	2812.87	52.9917	51.181	54.2714	53.621	56.1809	55.5268	58.3515	56.0971
18.7524	24169	25038.3	23648.8	23955.7	22795.8	23068.9	21985.8	22864.6	2614.62	2916.53	2900.69	3159.62	2455.07	2580.37	2652.01	2812.12	52.9917	51.2002	54.249	53.6182	56.1809	55.5415	58.3378	56.1121
18.7834	24159.8	25038.3	23635.1	23955.7	22795.8	23071.9	21981.2	22864.6	2618.67	2916.53	2903.93	3159.62	2452.7	2580.71	2649.17	2812.12	53.013	51.2002	54.282	53.6182	56.1803	55.5341	58.3492	56.1121
18.8144	24167.5	25044.4	23644.2	23946.5	22794.2	23067.4	21985.8	22861.5	2614.46	2914.63	2900.13	3163.39	2452.53	2580.21	2647.44	2814.13	52.995	51.1872	54.2596	53.6402	56.1841	55.5451	58.3363	56.1203
18.8454	24167.5	25041.3	23645.8	23948	22794.2	23070.4	21987.3	22864.6	2614.46	2914.28	2900.32	3161.1	2452.53	2578.14	2647.62	2814.5	52.995	51.1934	54.256	53.6361	56.1841	55.5371	58.3323	56.1128
18.8764	24170.5	25044.4	23645.8	23943.5	22798.8	23062.8	21982.8	22864.6	2612.27	2914.63	2897.86	3160.51	2450.65	2579.69	2647.07	2816.88	52.9877	51.1872	54.2553	53.6463	56.1722	55.5562	58.3444	56.1136
18.9074	24158.3	25039.8	23642.7	23938.9	22797.3	23068.9	21969	22855.4	2613.47	2914.11	2897.49	3159.9	2450.48	2577.97	2650	2818.13	53.0151	51.1965	54.2623	53.6566	56.176	55.5408	58.3824	56.1368
18.9383	24155.3	25041.3	23641.2	23941.9	22791.2	23064.3	21978.2	22864.6	2613.15	2914.28	2897.3	3157.82	2452.2	2577.47	2644.24	2819.25	53.0218	51.1934	54.2659	53.649	56.1916	55.5518	58.3559	56.1143
18.9693	24162.9	25038.3	23639.7	23945	22794.2	23061.3	21969	22855.4	2611.45	2913.93	2897.12	3155.73	2450.16	2577.13	2645.43	2820.51	53.0045	51.1996	54.2693	53.6415	56.1835	55.5591	58.3809	56.1375
19.0003	24155.3	25029.2	23627.5	23946.5	22788.1	23058.2	21964.4	22852.4	2613.15	2915.48	2898.08	3158.42	2451.88	2579.19	2642.59	2820.13	53.0218	51.2189	54.2981	53.6387	56.1992	55.5671	58.3924	56.145
19.0313	24161.4	25036.8	23629	23946.5	22786.6	23062.8	21975.1	22850.8	2611.29	2913.76	2895.81	3160.91	2451.71	2572.49	2637.02	2819.94	53.0078	51.2027	54.2939	53.6395	56.203	55.5542	58.3617	56.1488
19.0623	24153.7	25038.3	23636.6	23945	22792.7	23058.2	21973.6	22858.5	2612.98	2913.93	2889.37	3163.19	2450	2571.99	2639.12	2816.13	53.0252	51.1996	54.2742	53.6437	56.1872	55.5652	58.3665	56.1285
19.0933	24150.7	25035.2	23629	23943.5	22789.6	23062.8	21970.6	22852.4	2612.65	2913.58	2890.9	3165.48	2449.67	2570.09	2638.76	2817.76	53.0319	51.2058	54.2925	53.6478	56.1948	55.5536	58.3746	56.1442
19.1243	24158.3	25032.2	23630.5	23941.9	22783.5	23062.8	21969	22846.3	2610.96	2913.22	2888.63	3165.27	2451.39	2572.49	2638.57	2819.38	53.0145	51.2121	54.2883	53.6513	56.2105	55.5542	58.3787	56.16
19.1553	24146.1	25032.2	23625.9	23932.8	22785.1	23056.7	21959.9	22846.3	2614.68	2910.62	2888.07	3166.56	2453.93	2574.22	2637.48	2821.76	53.0424	51.2114	54.2988	53.6725	56.2073	55.5696	58.403	56.1607
19.1863	24156.8	25029.2	23629	23938.9	22782	23053.6	21966	22844.7	2610.79	2910.27	2888.44	3164.87	2453.6	2576.28	2635.92	2821.57	53.0179	51.2177	54.2918	53.6581	56.2148	55.5776	58.386	56.1645
19.2174	24149.2	25030.7	23629	23941.9	22786.6	23053.6	21955.3	22853.9	2612.49	2910.45	2888.44	3160.3	2451.71	2576.28	2639.21	2817.94	53.0351	51.2145	54.2918	53.6498	56.203	55.5776	58.416	56.1406
19.2483	24150.7	25030.7	23627.5	23926.7	22785.1	23053.6	21953.8	22853.9	2610.14	2910.45	2890.72	3163.27	2451.55	2573.88	2639.03	2815.57	53.0313	51.2145	54.296	53.6855	56.2067	55.5769	58.42	56.1398
19.2794	24150.7	25020	23619.8	23934.3	22785.1	23053.6	21956.8	22852.4	2610.14	2911.82	2894.7	3159.3	2451.55	2573.88	2637.12	2815.38	53.0313	51.237	54.315	53.6668	56.2067	55.5769	58.4111	56.1435
19.3104	24147.6	25029.2	23619.8	23931.3	22785.1	23049	21962.9	22849.3	2609.81	2907.66	2897.15	3158.9	2451.55	2573.37	2635.56	2817.38	53.038	51.217	54.3157	53.6737	56.2067	55.588	58.3942	56.1517
19.3414	24155.3	25017	23619.8	23932.8	22783.5	23052.1	21949.2	22843.2	2608.12	2911.46	2899.61	3156.62	2451.39	2573.71	2659.03	2819.01	53.0206	51.2432	54.3164	53.6696	56.2105	55.5805	58.4389	56.1675
19.3724	24152.2	25021.6	23621.4	23917.5	22777.4	23049	21941.6	22850.8	2607.79	2909.39	2899.8	3162.06	2450.73	2573.37	2678.64	2819.94	53.0272	51.2332	54.3128	53.706	56.2256	55.588	58.4658	56.1488
19.4034	24153.7	25026.1	23622.9	23926.7	22777.4	23049	21938.6	22840.2	2605.43	2907.31	2899.98	3155.81	2450.73	2573.37	2671.43	2823.38	53.0234	51.2233	54.3093	53.6832	56.2256	55.588	58.4717	56.1764
19.4344	24149.2	25023.1	23622.9	23919.1	22774.4	23049	21947.7	22846.3	2604.95	2909.57	2899.98	3159.78	2450.41	2573.37	2663.41	2824.13	53.0333	51.2301	54.3093	53.7018	56.2331	55.588	58.4444	56.1614
19.4654	24149.2	25023.1	23619.8	23928.2	22774.4	23049	21938.6	22840.2	2604.95	2909.57	2899.61	3153.53	2450.41	2573.37	2662.3	2825.76	53.0333	51.2301	54.3164	53.679	56.2331	55.588	58.4687	56.1771
19.4963	24138.5	25023.1	23618.3	23925.2	22772.9	23041.4	21937	22840.2	2608.83	2909.57	2899.42	3150.65	2450.25	2574.92	2662.12	2828.13	53.0581	51.2301	54.3198	53.6851	56.2368	55.607	58.4729	56.1779
19.5273	24149.2	25018.5	23610.7	23926.7	22777.4	23044.5	21946.2	22843.2	2604.95	2911.64	2903.4	3148.36	2448.36	2572.86	2656.38	2826.13	53.0333	51.24	54.3388	53.681	56.2249	55.599	58.4462	56.1696
19.5583	24146.1	25018.5	23607.6	23917.5	22772.9	23042.9	21937	22834.1	2607.13	2909.04	2900.57	3149.65	2450.25	2572.69	2659.84	2829.75	53.0406	51.2394	54.3451	53.7023	56.2368	55.6027	58.4721	56.1936
19.5893	24141.5	25012.4	23610.7	23917.5	22771.3	23041.4	21934	22843.2	2606.64	2910.94	2898.49	3147.16	2447.71	2572.52	2659.47	2826.13	53.0508	51.2525	54.3374	53.7016	56.24	55.6063	58.4802	56.1696
19.6202	24146.1	25018.5	23618.3	23920.6	22775.9	23042.9	21938.6	22835.6	2604.62	2909.04	2894.51	3147.56	2448.2	2572.69	2657.74	2827.56	53.04	51.2394	54.3184	53.6947	56.2286	55.6027	58.4672	56.1892
19.6513	24144.6	25017	23607.6	23917.5	22769.8	23042.9	21940.1	22835.6	2604.45	2908.86	2898.12	3149.65	2447.55	2570.29	2657.92	2825.19	53.0435	51.2426	54.3444	53.7023	56.2437	55.6021	58.4632	56.1885
19.6822	24135.4	25018.5	23607.6	23914.5	22772.9	23039.9	21929.4	22834.1	2605.99	2909.04	2895.66	3154.21	2447.88	2572.35	2661.2	2825.01	53.0642	51.2394	54.3437	53.7106	56.2362	55.6101	58.4931	56.1922
19.7132	24141.5	25007.9	23612.2	23906.8	22771.3	23039.9	21929.4	22835.6	2601.61	2910.41	2891.31	3160.66	2447.71	2569.95	2661.2	2825.19	53.0496	51.2619	54.3319	53.7301	56.24	55.6094	58.4931	56.1885
19.7442	24130.8	25017	23607.6	23917.5	22763.7	23036.8	21937	22831	2605.49	2908.86	2893.21	3157.1	2446.9	2572.01	2659.84	2827	53.0743	51.2426	54.343	53.7045	56.2588	55.6174	58.4721	56.2005
19.7752	24138.5	25012.4	23609.1	23902.3	22768.3	23035.3	21930.9	22832.6	2603.8	2910.94	2890.94	3165.02	2445.01	2571.85	2663.66	2827.19	53.0569	51.2525	54.3389	53.7418	56.2469	55.6211	58.4899	56.1967
19.8062	24132.4	25012.4	23610.7	23912.9	22769.8	23036.8	21937	22835.6	2603.15	2910.94	2888.67	3163.94	2445.18	2572.01	2659.84	2825.19	53.0703	51.2525	54.3346	53.7171	56.2431	55.6174	58.4721	56.1885
19.8371	24133.9	25010.9	23600	23912.9	22768.3	23030.7	21927.9	22828	2600.79	2910.76	2892.28	3163.94	2442.64	2571.34	2661.01	2826.62	53.0664	51.2557	54.3606	53.7171	56.2462	55.6322	58.4972	56.208
19.8681	24127.8	25010.9	23606.1	23903.8	22768.3	23030.7	21934	22831	2602.65	2908.16	2890.57	3167.7	2442.64	2573.73	2659.47	2824.62	53.0804	51.2551	54.3459	53.7392	56.2462	55.6328	58.4802	56.1998
19.8991	24133.9	25006.3	23598.5	23909.9	22763.7	23032.3	21924.8	22834.1	2600.79	2910.23	2892.09	3166.02	2442.16	2571.51	2667.48	2822.63	53.0664	51.2651	54.3641	53.7247	56.2575	55.6284	58.5076	56.1914
19.9301	24123.2	25007.9	23601.5	23900.7	22762.2	23032.3	21932.5	22824.9	2604.68	2907.81	2892.46	3167.3	2441.99	2571.51	2666.13	2826.25	53.091	51.2613	54.3571	53.746	56.2613	55.6284	58.4865	56.2155
19.9611	24123.2	25001.8	23598.5	23899.2	22759.1	23030.7	21924.8	22821.9	2602.16	2909.7	2892.09	3167.1	2441.67	2571.34	2672.04	2828.24	53.0904	51.2744	54.3641	53.7494	56.2689	55.6322	58.5091	56.2238
19.9921	24130.8	25003.3	23592.4	23906.8	22756.1	23029.2	21929.4	22820.4	2600.47	2907.28	2891.35	3165.62	2441.34	2571.17	2677.16	2828.06	53.0731	51.2707	54.3782	53.7316	56.2764	55.6358	58.4984	56.2275
20.023	24118.6	25003.3	23598.5	23900.7	22762.2	23024.6	21926.4	22826.5	2604.18	2907.28	2887.19	3164.82	2439.62	2570.66	2676.79	2828.81	53.1011	51.2707	54.3627	53.7453	56.2607	55.6469	58.5065	56.2124
20.054	24129.3	25000.2	23600	23900.7	22759.1	23029.2	21927.9	22831	2600.31	2906.92	2884.92	3167.3	2439.3	2571.17	2676.97	2829.37	53.0764	51.2769	54.3585	53.746	56.2682	55.6358	58.5025	56.2012
20.085	24118.6	24994.1	23598.5	23893.1	22760.7	23024.6	21927.9	22817.3	2601.67	2908.82	2884.73	3168.78	2439.46	2570.66	2679.25	2832.43	53.1005	51.2901	54.362	53.7639	56.2644	55.6469	58.5032	56.2365
20.116	24123.2	24994.1	23595.4	23894.6	22760.7	23021.6	21921.8	22826.5	2599.65	2908.82	2884.36	3168.98	2439.46	2570.32	2680.79	2828.81	53.0898	51.2901	54.369	53.7605	56.2644	55.6543	58.5203	56.2124
20.147	24117.1	24997.2	23593.9	23891.6	22759.1	23018.5	21923.3	22821.9	2601.51	2906.57	2884.17	3171.05	2439.3	2569.98	2680.98	2830.62	53.1038	51.2832	54.3726	53.7681	56.2682	55.6616	58.5161	56.2245
20.1779	24115.6	24989.6	23593.9	23888.5	22751.5	23020.1	21921.8	22823.4	2603.86	2908.3	2884.17	3170.65	2440.86	2570.15	2685.35	2830.81	53.1078	51.2994	54.3726	53.775	56.2877	55.6579	58.5218	56.2207
20.2089	24115.6	24989.6	23593.9	23897.7	22757.6	23015.5	21920.2	22826.5	2601.34	2908.3	2884.17	3164.42	2439.14	2569.64	2694.27	2831.18	53.1072	51.2994	54.3726	53.7521	56.2719	55.669	58.5289	56.2132
20.2399	24121.7	24995.7	23583.2	23885.5	22751.5	23018.5	21915.7	22826.5	2599.49	2906.4	2887.78	3167.77	2440.86	2569.98	2702.83	2831.18	53.0932	51.2863	54.3986	53.7811	56.2877	55.6616	58.5441	56.2132
20.2708	24123.2	24988.1	23592.4	23897.7	22750	23021.6	21905	22824.9	2599.65	2908.12	2883.99	3161.93	2438.32	2567.92	2710.62	2830.99	53.0898	51.3025	54.3761	53.7514	56.2909	55.6536	58.5757	56.217
20.3017	24121.7	24995.7	23583.2	23884	22754.6	23014	21909.6	22820.4	2596.97	2906.4	2885.33	3167.57	2438.81	2569.48	2708.91	2830.43	53.0926	51.2863	54.3979	53.7845	56.2795	55.6727	58.5627	56.2282
20.3328	24123.2	24992.6	23587.8	23888.5	22751.5	23014	21908	22821.9	2597.14	2906.05	2883.43	3165.69	2438.49	2569.48	2711	2828.24	53.0892	51.2925	54.3867	53.7735	56.287	55.6727	58.5676	56.2238
20.3638	24117.1	24992.6	23575.6	23884	22753	23014	21909.6	22820.4	2599	2903.45	2886.85	3165.09	2436.28	2569.48	2713.47	2828.06	53.1032	51.2919	54.4162	53.7837	56.2827	55.6727	58.5642	56.2275
20.3948	24121.7	24992.6	23577.1	23888.5	22753	23012.4	21905	22811.2	2594.46	2903.45	2884.59	3163.21	2436.28	2569.3	2715.18	2826.93	53.092	51.2919	54.4119	53.7727	56.2827	55.6764	58.5773	56.25
20.4258	24109.5	24989.6	23578.6	23888.5	22751.5	23012.4	21901.9	22809.7	2598.18	2905.7	2882.32	3165.69	2433.75	2569.3	2717.08	2822	53.1201	51.2987	54.4078	53.7735	56.2858	55.6764	58.5862	56.2524
20.4567	24120.2	24989.6	23578.6	23887	22751.5	23014	21905	22815.7	2594.3	2905.7	2879.87	3167.97	2433.75	2569.48	2717.45	2820.38	53.0953	51.2987	54.4071	53.7776	56.2858	55.6727	58.578	56.2366
20.4877	24118.6	24986.6	23584.7	23879.4	22743.9	23014	21905	22815.7	2596.65	2905.34	2878.16	3171.92	2435.3	2569.48	2717.45	2820.38	53.0993	51.305	54.3923	53.7963	56.3053	55.6727	58.578	56.2366
20.5187	24108	24985	23580.2	23879.4	22748.5	23007.9	21898.9	22808.2	2598.02	2905.17	2880.06	3171.92	2435.79	2568.8	2716.7	2821.81	53.1234	51.3082	54.4035	53.7963	56.2939	55.6874	58.5943	56.2561
20.5497	24117.1	24986.6	23578.6	23874.8	22746.9	23006.3	21905	22809.7	2593.98	2902.75	2877.42	3173.79	2433.26	2568.63	2715.18	2822	53.102	51.3044	54.4064	53.8075	56.2971	55.6912	58.5773	56.2524
20.5807	24114.1	24983.5	23577.1	23885.5	22745.4	23010.9	21897.4	22812.7	2593.65	2904.99	2877.23	3170.25	2433.09	2566.74	2716.52	2820	53.1088	51.3112	54.4098	53.7818	56.301	55.6794	58.5984	56.2441
20.6117	24100.3	24975.9	23567.9	23882.4	22737.8	23004.8	21895.9	22809.7	2597.2	2906.71	2881.02	3167.37	2434.65	2568.45	2720.88	2822	53.1403	51.3275	54.4325	53.788	56.3204	55.6949	58.604	56.2524
20.6426	24101.9	24983.5	23571	23884	22743.9	23007.9	21895.9	22809.7	2597.37	2902.39	2878.94	3167.57	2432.94	2566.4	2723.15	2819.63	53.1368	51.3106	54.4247	53.7845	56.3047	55.6868	58.6048	56.2517
20.6736	24109.5	24980.5	23567.9	23879.4	22742.3	22998.7	21891.3	22800.5	2593.16	2902.04	2876.12	3166.96	2430.4	2567.78	2727.14	2820.87	53.1189	51.3169	54.4311	53.7948	56.3079	55.7097	58.6185	56.275
20.7046	24106.4	24972.8	23572.5	23874.8	22737.8	22998.7	21895.9	22806.6	2592.83	2903.76	2871.78	3168.83	2432.29	2567.78	2727.7	2816.88	53.1256	51.3332	54.4191	53.806	56.3198	55.7097	58.6063	56.2584
20.7356	24108	24974.4	23558.8	23871.7	22736.2	23004.8	21889.8	22806.6	2593	2901.34	2875.01	3168.43	2432.12	2566.06	2726.95	2819.25	53.1222	51.3294	54.4522	53.8128	56.3236	55.6943	58.6227	56.2592
20.7665	24104.9	24972.8	23571	23874.8	22740.8	22997.2	21891.3	22799	2592.67	2901.16	2869.14	3173.79	2430.24	2567.61	2727.14	2820.69	53.1289	51.3325	54.4219	53.8075	56.3116	55.7133	58.6185	56.2787
20.7975	24098.8	24974.4	23567.9	23864.1	22739.3	23001.7	21894.4	22800.5	2592.02	2901.34	2868.77	3184.77	2430.08	2565.72	2722.97	2818.5	53.1424	51.3294	54.429	53.8353	56.3154	55.7016	58.6088	56.2742
20.8285	24098.8	24974.4	23555.7	23861.1	22737.8	22994.1	21889.8	22802.1	2592.02	2901.34	2872.19	3194.27	2429.92	2567.27	2726.95	2818.69	53.1424	51.3294	54.4586	53.8452	56.3192	55.7207	58.6227	56.2704
20.8595	24109.5	24974.4	23564.9	23867.2	22736.2	23000.2	21892.8	22796	2588.14	2898.74	2868.4	3190.13	2429.75	2565.56	2722.77	2815.57	53.1177	51.3287	54.436	53.8299	56.323	55.7053	58.613	56.2847
20.8904	24091.2	24972.8	23564.9	23847.3	22733.2	22998.7	21892.8	22799	2593.71	2898.56	2865.95	3204.82	2429.43	2562.99	2720.5	2815.95	53.1598	51.3319	54.4353	53.88	56.3306	55.7084	58.6122	56.2772
20.9214	24103.4	24963.7	23558.8	23838.2	22734.7	22994.1	21891.3	22794.4	2587.49	2902.7	2865.21	3203.6	2427.23	2564.88	2718.04	2815.38	53.1311	51.3519	54.4494	53.9007	56.3261	55.7201	58.6155	56.2886
20.9524	24092.7	24968.3	23549.6	23842.8	22725.6	22988	21885.2	22797.5	2591.37	2900.64	2866.55	3201.74	2428.62	2566.6	2717.28	2818.13	53.1558	51.3419	54.4713	53.8895	56.3494	55.7355	58.6318	56.2818
20.9834	24088.1	24968.3	23545.1	23839.7	22724	22994.1	21885.2	22797.5	2590.88	2900.64	2868.45	3201.33	2430.82	2562.49	2717.28	2818.13	53.166	51.3419	54.4825	53.8964	56.3539	55.7194	58.6318	56.2818
21.0144	24092.7	24966.8	23545.1	23836.7	22727.1	22986.5	21886.7	22788.3	2588.86	2900.46	2868.45	3203.4	2426.42	2564.03	2717.47	2819.37	53.1552	51.3451	54.4825	53.9041	56.345	55.7386	58.6278	56.3051
21.0454	24095.8	24966.8	23554.2	23842.8	22727.1	22985	21880.6	22786.8	2586.68	2897.86	2864.66	3199.26	2426.42	2561.47	2718.99	2819.18	53.1479	51.3444	54.4599	53.8888	56.345	55.7416	58.6449	56.3089
21.0764	24088.1	24965.2	23545.1	23830.5	22722.5	22989.5	21882.2	22796	2590.88	2900.28	2868.45	3205.05	2428.3	2559.58	2714.63	2817.94	53.166	51.3482	54.4825	53.9188	56.357	55.7299	58.6392	56.2855
21.1074	24095.8	24965.2	23554.2	23844.3	22728.6	22988	21876	22789.8	2586.68	2900.28	2862.21	3199.46	2426.58	2559.42	2718.42	2817.19	53.1479	51.3482	54.4592	53.8854	56.3412	55.7335	58.6572	56.3006
21.1384	24095.8	24957.6	23546.6	23829	22722.5	22988	21876	22782.2	2586.68	2902	2863.73	3204.85	2428.3	2559.42	2722.97	2818.62	53.1479	51.3645	54.4776	53.9222	56.357	55.7335	58.6587	56.3202
21.1693	24082	24962.2	23551.2	23841.2	22727.1	22988	21876	22785.3	2592.73	2899.93	2856.94	3199.05	2426.42	2559.42	2722.97	2818.99	53.18	51.3545	54.4649	53.8923	56.345	55.7335	58.6587	56.3126
21.2003	24094.2	24960.7	23548.1	23841.2	22719.5	22986.5	21871.5	22788.3	2589.02	2899.76	2859.03	3199.05	2425.61	2559.25	2724.68	2817	53.1519	51.3576	54.4727	53.8923	56.3639	55.7373	58.6717	56.3043
21.2314	24095.8	24962.2	23549.6	23827.5	22725.6	22981.9	21879.1	22785.3	2586.68	2899.93	2856.76	3207.11	2423.89	2558.74	2716.53	2818.99	53.1479	51.3545	54.4685	53.9264	56.3481	55.7483	58.6481	56.3126
21.2624	24094.2	24953	23534.4	23826	22719.5	22978.9	21874.5	22785.3	2586.51	2904.07	2859.81	3206.91	2425.61	2560.8	2715.96	2821.36	53.1513	51.3745	54.5052	53.9298	56.3639	55.7564	58.6605	56.3134
21.2934	24080.5	24956.1	23545.1	23821.4	22716.4	22981.9	21873	22782.2	2590.06	2901.82	2856.21	3206.29	2422.92	2558.74	2715.77	2820.99	53.1829	51.3676	54.479	53.9402	56.3708	55.7483	58.6646	56.3209
21.3244	24092.7	24957.6	23532.9	23821.4	22716.4	22981.9	21874.5	22785.3	2586.35	2899.4	2859.63	3203.82	2425.29	2558.74	2715.96	2818.99	53.1546	51.3638	54.5087	53.9395	56.3715	55.7483	58.6605	56.3126
21.3554	24088.1	24946.9	23542	23829	22714.9	22975.8	21876	22785.3	2588.37	2903.35	2855.84	3197.43	2425.12	2560.46	2716.15	2818.99	53.1654	51.3873	54.4861	53.9199	56.3753	55.7638	58.6564	56.3126
21.3864	24088.1	24942.3	23540.5	23816.8	22719.5	22977.3	21874.5	22785.3	2585.86	2905.42	2855.65	3203.21	2423.24	2558.23	2720.51	2818.99	53.1648	51.3972	54.4897	53.9498	56.3633	55.7595	58.662	56.3126
21.4173	24080.5	24953	23535.9	23812.2	22713.4	22972.8	21874.5	22783.7	2590.06	2898.87	2857.55	3202.6	2424.96	2557.73	2725.06	2816.44	53.1829	51.3733	54.5009	53.9602	56.379	55.7705	58.6635	56.3157
21.4483	24072.9	24949.9	23528.3	23824.4	22713.4	22975.8	21876	22782.2	2591.75	2898.51	2859.07	3196.81	2422.6	2555.68	2727.52	2813.88	53.2003	51.3797	54.5193	53.9303	56.3784	55.7625	58.6603	56.3187
21.4793	24085.1	24949.9	23529.8	23826	22716.4	22975.8	21869.9	22780.7	2585.53	2898.51	2859.26	3197.02	2422.92	2555.68	2733.58	2813.69	53.1715	51.3797	54.5157	53.9268	56.3708	55.7625	58.6789	56.3225
21.5103	24088.1	24951.5	23539	23816.8	22710.3	22972.8	21874.5	22780.7	2585.86	2896.11	2855.47	3200.74	2422.27	2557.73	2731.88	2813.69	53.1648	51.3757	54.4931	53.949	56.386	55.7705	58.6658	56.3225
21.5413	24079	24948.4	23535.9	23821.4	22710.3	22972.8	21868.4	22770	2584.88	2895.74	2857.55	3201.35	2422.27	2557.73	2737.94	2814.75	53.185	51.3822	54.5009	53.9387	56.386	55.7705	58.6845	56.3496
21.5722	24083.5	24946.9	23526.7	23815.3	22713.4	22968.2	21868.4	22771.5	2582.86	2898.16	2861.33	3205.48	2422.6	2559.61	2733.39	2814.94	53.1743	51.386	54.5236	53.9541	56.3784	55.7824	58.683	56.3459
21.6033	24072.9	24937.7	23526.7	23812.2	22713.4	22966.7	21863.8	22768.5	2586.74	2899.7	2861.33	3210.01	2420.23	2561.84	2732.82	2812.19	53.1991	51.4054	54.5236	53.9625	56.3778	55.7867	58.6953	56.3527
21.6342	24080.5	24945.4	23529.8	23806.1	22707.3	22968.2	21862.3	22776.1	2582.54	2897.99	2859.26	3211.66	2419.58	2559.61	2730.36	2810.77	53.1811	51.3891	54.5157	53.9771	56.3929	55.7824	58.6986	56.333
21.6652	24066.8	24948.4	23529.8	23798.6	22704.2	22969.7	21866.9	22773.1	2586.09	2895.74	2859.26	3215.58	2419.26	2557.39	2726.38	2810.39	53.2125	51.3822	54.5157	53.9959	56.4005	55.7779	58.6848	56.3406
21.6961	24069.8	24940.8	23517.6	23807.7	22708.8	22962.1	21863.8	22773.1	2583.91	2897.46	2860.23	3209.4	2419.74	2558.94	2726	2812.76	53.2052	51.3986	54.5448	53.9728	56.3892	55.7972	58.693	56.3413
21.7271	24077.4	24942.3	23514.5	23792.4	22701.1	22969.7	21857.7	22760.9	2579.7	2895.04	2859.86	3212.29	2418.93	2557.39	2725.25	2815.99	53.1872	51.3947	54.5519	54.009	56.4082	55.7779	58.7094	56.373
21.7581	24066.8	24936.2	23517.6	23792.4	22704.2	22966.7	21865.4	22771.5	2583.58	2899.53	2857.78	3212.29	2416.9	2557.05	2721.65	2814.94	53.2119	51.4085	54.5441	54.009	56.3998	55.7853	58.6873	56.3459
21.7891	24074.4	24928.6	23526.7	23790.9	22699.6	22962.1	21865.4	22765.4	2579.38	2901.24	2853.99	3209.62	2418.77	2556.55	2721.65	2816.55	53.1939	51.4249	54.5215	54.0117	56.4119	55.7965	58.6873	56.3617
21.8201	24071.3	24933.2	23519.1	23789.4	22707.3	22965.1	21860.8	22768.5	2579.05	2899.18	2855.52	3214.35	2417.22	2554.49	2718.81	2814.56	53.2007	51.4148	54.5398	54.0166	56.3923	55.7885	58.6989	56.3534
21.8511	24065.2	24931.6	23522.2	23801.6	22704.2	22963.6	21848.6	22763.9	2580.91	2899	2853.45	3211.05	2416.9	2556.72	2767.25	2816.37	53.2148	51.418	54.5321	53.9874	56.3998	55.7928	58.7487	56.3654
21.8821	24059.1	24928.6	23514.5	23794	22705.7	22960.5	21856.2	22762.4	2580.26	2898.64	2852.52	3214.97	2414.69	2556.37	2745.5	2818.54	53.2283	51.4243	54.5498	54.0063	56.3955	55.8003	58.7204	56.37
21.9131	24062.2	24927.1	23520.6	23798.5	22704.2	22953	21856.2	22767	2580.59	2898.47	2850.81	3210.64	2414.53	2557.92	2743.23	2816.74	53.2215	51.4274	54.535	53.9943	56.3992	55.8194	58.7196	56.3579
21.944	24068.3	24930.1	23510	23789.4	22701.1	22960.5	21847.1	22767	2576.22	2896.23	2854.42	3209.42	2416.57	2556.37	2748.9	2816.74	53.2068	51.4205	54.5611	54.0151	56.4075	55.8003	58.7465	56.3579
21.975	24059.1	24922.5	23503.9	23786.3	22699.6	22954.5	21850.1	22765.4	2577.75	2897.94	2853.68	3211.47	2414.05	2555.7	2749.28	2816.55	53.2277	51.4368	54.5752	54.0229	56.4106	55.8151	58.7383	56.3617
22.006	24062.2	24928.6	23505.4	23795.5	22699.6	22954.5	21848.6	22763.9	2575.57	2896.05	2853.86	3207.77	2414.05	2555.7	2749.09	2814	53.2203	51.4236	54.5717	54.0005	56.4106	55.8151	58.7425	56.3647
22.0369	24054.6	24924.1	23511.5	23783.3	22695	22954.5	21847.1	22762.4	2577.27	2895.53	2849.71	3216	2413.56	2555.7	2753.44	2813.81	53.2377	51.433	54.5562	54.0314	56.4221	55.8151	58.7481	56.3685
22.0679	24066.8	24928.6	23513	23786.3	22699.6	22957.5	21842.5	22754.8	2573.56	2893.46	2847.45	3211.47	2414.05	2556.04	2752.86	2815.24	53.2096	51.423	54.5519	54.0229	56.4106	55.8077	58.7604	56.3881
22.099	24056.1	24919.5	23505.4	23777.2	22696.6	22956	21842.5	22760.9	2574.92	2897.59	2848.97	3220.11	2413.72	2555.87	2755.13	2815.99	53.2338	51.4431	54.5703	54.0468	56.4182	55.8113	58.7612	56.373
22.13	24062.2	24922.5	23508.4	23790.9	22698.1	22949.9	21837.9	22753.2	2573.07	2895.35	2846.9	3214.56	2411.52	2555.19	2754.56	2817.41	53.2197	51.4362	54.5626	54.0132	56.4139	55.8262	58.7734	56.3927
22.161	24063.7	24922.5	23503.9	23775.7	22696.6	22953	21839.4	22759.3	2573.23	2895.35	2848.79	3222.38	2411.36	2555.53	2754.75	2815.8	53.2163	51.4362	54.5738	54.051	56.4176	55.8188	58.7694	56.3768
22.192	24062.2	24919.5	23502.3	23780.2	22692	22953	21839.4	22759.3	2573.07	2895	2848.61	3222.99	2410.87	2555.53	2752.48	2815.8	53.2197	51.4425	54.5774	54.0406	56.429	55.8188	58.7686	56.3768
22.223	24053	24914.9	23505.4	23781.8	22692	22951.4	21834.8	22750.2	2574.6	2897.06	2846.53	3220.73	2410.87	2555.36	2751.9	2817.04	53.2406	51.4526	54.5697	54.0363	56.429	55.8225	58.781	56.4002
22.254	24060.7	24922.5	23500.8	23774.1	22690.5	22943.8	21834.8	22754.8	2570.4	2892.76	2850.87	3222.17	2410.72	2556.91	2754.17	2815.24	53.2224	51.4356	54.5816	54.0545	56.4328	55.8417	58.7818	56.3881
22.285	24062.2	24922.5	23496.2	23781.8	22690.5	22943.8	21828.7	22747.1	2570.56	2890.16	2850.31	3218.26	2410.72	2556.91	2757.94	2814.3	53.2191	51.4349	54.5923	54.0356	56.4328	55.8417	58.7998	56.4071
22.316	24059.1	24911.8	23505.4	23781.8	22688.9	22943.8	21831.8	22754.8	2570.24	2894.12	2846.53	3215.79	2410.55	2556.91	2751.52	2810.51	53.2259	51.4582	54.5697	54.0348	56.4366	55.8417	58.7892	56.3866
22.3469	24046.9	24913.4	23490.1	23769.6	22685.9	22940.8	21831.8	22745.6	2573.95	2894.29	2852.02	3219.09	2410.23	2558.96	2744.72	2811.74	53.2541	51.455	54.6072	54.0641	56.4442	55.8498	58.7869	56.4102
22.3779	24056.1	24913.4	23487.1	23778.7	22687.4	22943.8	21830.3	22751.7	2569.91	2894.29	2854.09	3210.45	2410.39	2556.91	2744.53	2807.77	53.2326	51.455	54.615	54.0402	56.4403	55.8417	58.7909	56.3935
22.4089	24043.9	24910.3	23494.7	23777.1	22682.8	22939.2	21830.3	22750.2	2573.63	2893.94	2847.69	3210.24	2412.27	2556.4	2742.26	2807.58	53.2608	51.4613	54.5951	54.0437	56.4524	55.8529	58.7901	56.3973
22.4399	24050	24907.3	23499.3	23771.1	22685.9	22939.2	21833.3	22750.2	2571.77	2896.18	2843.35	3214.35	2410.23	2554.01	2740.37	2807.58	53.2467	51.4682	54.5831	54.0591	56.4442	55.8522	58.7812	56.3973
22.4709	24056.1	24905.8	23497.8	23771.1	22685.9	22936.2	21833.3	22741	2567.41	2893.41	2843.17	3216.82	2410.23	2556.06	2742.64	2811.18	53.232	51.4708	54.5866	54.0599	56.4442	55.8603	58.7819	56.4215
22.5018	24054.6	24902.7	23496.2	23775.7	22685.9	22940.8	21833.3	22748.7	2567.25	2895.65	2845.43	3219.91	2410.23	2554.18	2742.64	2807.4	53.2353	51.4777	54.5909	54.0502	56.4442	55.8484	58.7819	56.401
22.5328	24043.9	24910.3	23488.6	23777.2	22681.3	22934.7	21828.7	22745.6	2571.12	2891.35	2844.51	3217.64	2407.39	2553.51	2742.07	2809.38	53.2602	51.4607	54.6086	54.046	56.4549	55.8633	58.7943	56.4094
22.5637	24042.3	24902.7	23482.5	23777.2	22676.7	22939.2	21830.3	22747.1	2570.96	2893.06	2846.21	3220.11	2409.26	2554.01	2742.26	2809.57	53.2637	51.4771	54.6236	54.0468	56.467	55.8522	58.7901	56.4056
22.5947	24034.7	24911.8	23493.2	23771.1	22681.3	22933.1	21830.3	22736.4	2572.65	2888.93	2842.62	3219.29	2407.39	2553.34	2742.26	2810.62	53.2811	51.457	54.5973	54.0607	56.4549	55.8671	58.7901	56.4329
22.6257	24043.9	24908.8	23488.6	23757.4	22679.8	22933.1	21822.6	22734.9	2568.62	2891.17	2844.51	3224.84	2404.86	2553.34	2745.84	2810.43	53.2596	51.4639	54.6086	54.0942	56.4581	55.8671	58.8123	56.4366
22.6567	24037.8	24905.8	23490.1	23769.6	22672.2	22928.6	21824.2	22734.9	2570.47	2890.82	2844.69	3219.09	2406.42	2552.83	2746.03	2810.43	53.2738	51.4702	54.6051	54.0641	56.4777	55.8782	58.8081	56.4366
22.6877	24045.4	24902.7	23487.1	23757.4	22679.8	22934.7	21819.6	22744.1	2566.27	2893.06	2844.33	3224.84	2404.86	2551.12	2749.99	2809.2	53.2557	51.4771	54.6122	54.0942	56.4581	55.8626	58.8221	56.4132
22.7186	24040.8	24896.6	23487.1	23768	22678.3	22934.7	21816.5	22733.4	2568.3	2894.95	2844.33	3221.34	2407.07	2551.12	2751.88	2807.88	53.2664	51.4903	54.6122	54.0684	56.4625	55.8626	58.8311	56.4397
22.7497	24039.3	24902.7	23485.6	23763.5	22676.7	22930.1	21818.1	22730.3	2568.13	2890.47	2841.7	3223.2	2406.9	2550.61	2747.54	2809.87	53.2698	51.4765	54.615	54.0795	56.4663	55.8739	58.8253	56.448
22.7806	24033.2	24904.3	23482.5	23763.5	22669.1	22924	21822.6	22739.5	2567.48	2890.65	2841.33	3220.73	2408.46	2552.32	2743.57	2808.63	53.2834	51.4733	54.6222	54.0787	56.4859	55.8894	58.8115	56.4246
22.8117	24042.3	24901.2	23481	23757.4	22672.2	22928.6	21821.1	22731.9	2565.95	2890.3	2841.15	3222.37	2406.42	2550.44	2743.38	2812.42	53.2625	51.4796	54.6257	54.0934	56.4777	55.8775	58.8156	56.4449
22.8429	24033.2	24904.3	23476.4	23763.5	22673.7	22924	21821.1	22727.3	2567.48	2888.06	2843.04	3218.26	2406.58	2549.94	2741.12	2811.86	53.2834	51.4727	54.6371	54.078	56.4739	55.8887	58.8148	56.4563
22.8738	24040.8	24890.5	23481	23763.5	22669.1	22930.1	21815	22730.3	2565.79	2894.25	2841.15	3218.26	2408.46	2548.22	2742.62	2809.87	53.2658	51.5029	54.6257	54.078	56.4859	55.8732	58.832	56.448
22.9048	24040.8	24898.2	23471.8	23749.7	22672.2	22927	21821.1	22728.8	2565.79	2889.95	2842.49	3223.81	2404.06	2547.89	2741.12	2812.05	53.2658	51.4859	54.6477	54.1116	56.477	55.8806	58.8148	56.4525
22.9358	24031.7	24896.6	23481	23748.2	22672.2	22924	21816.5	22725.8	2564.82	2889.77	2836.27	3223.6	2404.06	2547.55	2738.27	2814.03	53.2861	51.4891	54.6243	54.115	56.477	55.8881	58.8264	56.4608
22.9668	24036.2	24892.1	23474.9	23746.7	22663	22925.5	21812	22731.9	2562.8	2891.83	2837.98	3223.39	2405.46	2547.72	2744.51	2810.06	53.2754	51.4991	54.6392	54.1185	56.5005	55.8843	58.841	56.4442
22.9978	24027.1	24896.6	23467.2	23754.3	22670.6	22924	21815	22731.9	2564.33	2889.77	2841.94	3221.96	2403.9	2547.55	2742.62	2812.42	53.2963	51.4891	54.6584	54.1003	56.4809	55.8881	58.832	56.4449
23.0288	24028.6	24893.6	23474.9	23745.2	22663	22924	21818.1	22724.2	2562	2889.42	2837.98	3225.66	2403.1	2545.16	2743	2813.84	53.2923	51.4953	54.6392	54.1227	56.4998	55.8874	58.8238	56.4646
23.0597	24024	24883	23464.2	23746.7	22669.1	22919.4	21816.5	22733.4	2561.51	2893.37	2836.69	3223.39	2403.74	2547.04	2745.07	2810.24	53.3025	51.5186	54.6641	54.1185	56.4846	55.8993	58.8287	56.4404
23.0907	24034.7	24886	23473.3	23745.2	22663	22920.9	21812	22725.8	2560.14	2891.13	2832.91	3225.66	2403.1	2544.83	2746.77	2809.31	53.2781	51.5117	54.6414	54.1227	56.4998	55.8949	58.8418	56.4593
23.1217	24027.1	24884.5	23465.7	23743.6	22664.5	22913.3	21813.5	22728.8	2561.83	2890.95	2834.44	3222.98	2400.89	2543.98	2746.96	2807.32	53.2957	51.5149	54.6598	54.1255	56.4955	55.9135	58.8377	56.451
23.1526	24019.5	24889	23459.6	23740.6	22663	22917.9	21812	22728.8	2561.03	2888.89	2833.7	3222.57	2403.1	2542.1	2746.77	2804.96	53.3126	51.5047	54.674	54.1324	56.4998	55.9016	58.8418	56.4503
23.1836	24019.5	24889	23464.2	23748.2	22660	22914.8	21810.4	22727.3	2561.03	2888.89	2829.37	3221.14	2402.78	2541.77	2748.84	2804.77	53.3126	51.5047	54.662	54.1142	56.5075	55.9091	58.8468	56.4541
23.2146	24021	24886	23464.2	23736	22660	22914.8	21807.4	22727.3	2558.68	2888.54	2829.37	3224.41	2402.78	2539.38	2743.93	2804.77	53.3086	51.511	54.662	54.1437	56.5075	55.9084	58.8534	56.4541
23.2456	24028.6	24887.5	23456.6	23745.2	22656.9	22914.8	21805.9	22716.6	2554.49	2886.13	2830.9	3223.19	2400.09	2541.77	2739.21	2803.46	53.2905	51.5073	54.6804	54.122	56.5146	55.9091	58.8559	56.4806
23.2766	24025.6	24883	23455	23737.5	22660	22913.3	21813.5	22725.8	2556.67	2888.19	2830.71	3224.62	2400.42	2539.21	2735.63	2799.86	53.2978	51.5173	54.684	54.1402	56.5068	55.9122	58.8339	56.4564
23.3076	24019.5	24876.9	23464.2	23745.2	22660	22904.1	21813.5	22719.7	2558.52	2890.08	2826.93	3223.19	2400.42	2542.97	2735.63	2801.47	53.312	51.5306	54.6613	54.122	56.5068	55.9358	58.8339	56.4723
23.3386	24014.9	24878.4	23462.7	23746.7	22653.8	22910.2	21810.4	22724.2	2560.54	2890.25	2829.19	3220.93	2399.77	2541.26	2739.78	2802.03	53.3228	51.5275	54.6655	54.1178	56.5222	55.9203	58.8436	56.461
23.3696	24010.3	24884.5	23459.6	23736	22658.4	22910.2	21808.9	22722.7	2560.06	2885.77	2828.82	3226.87	2400.25	2541.26	2744.12	2801.85	53.3329	51.5136	54.6726	54.1445	56.5107	55.9203	58.8492	56.4647
23.4006	24016.4	24879.9	23452	23736	22649.3	22908.7	21805.9	22712	2558.2	2887.84	2832.78	3226.87	2401.65	2541.1	2741.48	2805.26	53.3187	51.5236	54.6918	54.1445	56.5341	55.924	58.8567	56.4928
23.4315	24021	24883	23459.6	23729.9	22650.8	22907.2	21805.9	22721.2	2556.18	2888.19	2831.26	3228.51	2399.45	2540.92	2741.48	2801.66	53.308	51.5173	54.6733	54.1592	56.5298	55.9277	58.8567	56.4685
23.4625	24014.9	24878.4	23448.9	23737.5	22649.3	22902.6	21805.9	22710.5	2558.04	2887.66	2832.42	3224.62	2399.29	2542.81	2741.48	2802.71	53.3222	51.5268	54.6989	54.1402	56.5335	55.9395	58.8567	56.4958
23.4936	24011.8	24867.7	23452	23739	22650.8	22902.6	21802.8	22719.7	2557.71	2891.6	2832.78	3219.9	2397.09	2540.42	2743.36	2801.47	53.3289	51.5502	54.6918	54.1352	56.5291	55.9389	58.8657	56.4723
23.5245	24008.8	24878.4	23444.4	23731.4	22644.7	22905.7	21802.8	22718.1	2557.39	2887.66	2834.31	3223.8	2398.8	2540.76	2743.36	2801.28	53.3357	51.5268	54.7103	54.1541	56.545	55.9314	58.8657	56.4761
23.5556	24014.9	24873.8	23442.8	23722.3	22644.7	22899.6	21801.3	22715.1	2555.54	2889.73	2834.12	3227.48	2398.8	2540.09	2743.17	2803.27	53.3216	51.5369	54.7139	54.1765	56.545	55.9463	58.8699	56.4844
23.5866	24014.9	24864.7	23456.6	23736	22650.8	22901.1	21801.3	22710.5	2555.54	2891.25	2828.46	3221.95	2397.09	2540.25	2743.17	2805.07	53.3216	51.5565	54.6797	54.1429	56.5291	55.9426	58.8699	56.4965
23.6175	24014.9	24872.3	23441.3	23736	22649.3	22899.6	21798.2	22716.6	2555.54	2886.96	2831.5	3226.87	2396.93	2537.7	2740.52	2805.82	53.3216	51.5394	54.7167	54.1445	56.5329	55.9457	58.8773	56.4813
23.6485	24008.8	24861.6	23439.8	23734.5	22649.3	22898	21792.1	22705.9	2557.39	2890.9	2831.32	3226.67	2396.93	2537.53	2742.02	2809.23	53.3357	51.5628	54.7203	54.1479	56.5329	55.9494	58.8946	56.5094
23.6794	24008.8	24866.2	23442.8	23732.9	22649.3	22895	21792.1	22713.6	2554.89	2888.84	2829.25	3226.46	2396.93	2539.58	2739.76	2805.45	53.3351	51.5527	54.7125	54.1514	56.5329	55.9575	58.8938	56.4889
23.7104	24007.3	24860.1	23448.9	23722.3	22646.2	22890.4	21795.2	22713.6	2557.23	2890.73	2827.54	3229.94	2396.61	2541.46	2740.14	2803.09	53.3391	51.5659	54.6976	54.1773	56.5405	55.9693	58.8856	56.4882
23.7414	24010.3	24867.7	23445.9	23726.8	22641.6	22888.9	21795.2	22713.6	2555.05	2886.43	2829.61	3223.17	2398.48	2543.67	2740.14	2803.09	53.3317	51.549	54.7054	54.1646	56.5526	55.9738	58.8856	56.4882
23.7724	24013.4	24857.1	23433.7	23719.2	22644.7	22887.4	21792.2	22701.3	2555.38	2890.38	2830.58	3224.61	2396.45	2543.51	2744.28	2803.94	53.3249	51.5722	54.7345	54.1827	56.5444	55.9774	58.8954	56.5194
23.8034	24001.1	24863.2	23445.9	23717.7	22643.2	22887.4	21798.2	22710.5	2559.08	2888.49	2827.17	3226.86	2396.29	2543.51	2742.78	2800.35	53.3533	51.559	54.7047	54.187	56.5481	55.9774	58.8781	56.495
23.8344	24007.3	24854	23430.6	23713.1	22638.6	22887.4	21789.1	22699.8	2557.23	2890.02	2832.65	3228.7	2395.8	2541.12	2746.17	2801.4	53.3391	51.5786	54.7424	54.1982	56.5596	55.9768	58.9044	56.5224
23.8654	24001.1	24857.1	23442.8	23726.8	22641.6	22893.5	21789.1	22702.9	2556.58	2887.79	2826.81	3223.17	2393.77	2539.41	2743.9	2799.41	53.3527	51.5716	54.7118	54.1646	56.5514	55.9612	58.9036	56.5141
23.8963	24008.8	24866.2	23442.8	23719.2	22641.6	22888.9	21792.1	22699.8	2552.39	2883.67	2829.25	3224.61	2393.77	2541.29	2739.76	2799.04	53.3345	51.5514	54.7125	54.1827	56.5514	55.9731	58.8938	56.5216
23.9273	23996.6	24860.1	23429.1	23717.7	22637.1	22884.3	21789.1	22705.9	2556.1	2885.56	2832.47	3226.86	2393.29	2540.79	2737.11	2797.43	53.3628	51.5647	54.746	54.187	56.5627	55.9842	58.9013	56.5057
23.9583	23992	24857.1	23426	23720.7	22638.6	22888.9	21787.5	22701.3	2555.61	2885.2	2832.1	3224.81	2393.45	2536.52	2739.18	2799.22	53.3731	51.571	54.7531	54.1793	56.559	55.9718	58.9063	56.5179
23.9893	24002.7	24854	23427.6	23717.7	22632.5	22884.3	21786	22702.9	2551.75	2887.44	2832.29	3224.4	2395.16	2538.41	2736.73	2797.05	53.3481	51.5779	54.7495	54.1863	56.5748	55.9836	58.9095	56.5133
24.0203	24005.7	24860.1	23441.3	23708.5	22635.5	22887.4	21786	22696.8	2552.07	2885.56	2826.63	3228.08	2393.13	2538.74	2734.47	2798.67	53.3413	51.5647	54.7153	54.2087	56.5666	55.9761	58.9088	56.5292
24.0513	23996.6	24854	23433.7	23707	22635.5	22881.3	21787.5	22701.3	2553.6	2887.44	2828.15	3227.88	2393.13	2540.45	2732.39	2796.86	53.3622	51.5779	54.7338	54.2122	56.5666	55.9917	58.9039	56.5172
24.0823	23990.5	24848	23435.2	23708.5	22626.4	22885.8	21783	22699.8	2555.45	2886.74	2825.89	3225.62	2394.52	2538.57	2734.08	2796.68	53.3764	51.5906	54.7297	54.208	56.5901	55.9799	58.917	56.5209
24.1132	23992	24855.5	23423	23716.2	22634	22885.8	21784.5	22695.2	2553.11	2885.03	2829.3	3221.73	2392.97	2538.57	2734.27	2793.76	53.3725	51.5742	54.7595	54.1889	56.5703	55.9799	58.9129	56.5316
24.1442	23988.9	24846.4	23432.1	23710.1	22632.5	22881.3	21778.4	22698.3	2552.79	2886.56	2823.09	3223.37	2392.81	2540.45	2738.04	2791.77	53.3793	51.5938	54.7361	54.2036	56.5742	55.9917	58.931	56.5233
24.1752	23992	24849.4	23430.6	23713.1	22631	22875.1	21778.4	22695.2	2550.62	2884.32	2822.91	3221.32	2392.65	2542.15	2735.77	2793.76	53.3719	51.5868	54.7396	54.1959	56.578	56.0074	58.9302	56.5316
24.2062	23999.6	24848	23421.5	23697.8	22621.8	22875.1	21776.9	22693.7	2546.42	2886.74	2826.68	3226.63	2394.04	2539.77	2733.32	2793.57	53.3537	51.5906	54.7624	54.2332	56.6015	56.0068	58.9335	56.5354
24.2372	23984.4	24848	23423	23694.8	22623.3	22872.1	21778.4	22695.2	2552.31	2884.15	2824.43	3223.76	2394.2	2541.82	2733.51	2791.4	53.3894	51.5899	54.7582	54.2394	56.5977	56.0149	58.9294	56.5309
24.2681	23998.1	24849.4	23421.5	23707	22627.9	22872.1	21775.4	22695.2	2546.26	2881.74	2824.25	3220.5	2392.33	2539.44	2735.39	2789.04	53.3571	51.5862	54.7617	54.2098	56.5856	56.0142	58.9385	56.5302
24.2992	23993.5	24844.9	23424.5	23693.3	22626.4	22878.2	21773.9	22684.6	2548.28	2883.8	2822.18	3223.56	2392.16	2537.73	2739.73	2792.45	53.3678	51.5963	54.7538	54.2429	56.5895	55.9985	58.9441	56.5582
24.3302	23995	24846.4	23421.5	23702.4	22626.4	22870.6	21770.8	22687.6	2545.94	2881.39	2824.25	3224.8	2392.16	2539.27	2741.61	2790.47	53.3639	51.5925	54.7617	54.2219	56.5895	56.0179	58.9531	56.5498
24.3611	23992	24840.3	23413.8	23694.8	22615.7	22869	21770.8	22686.1	2545.62	2883.27	2825.77	3226.22	2393.4	2539.1	2741.61	2787.92	53.3707	51.6058	54.7803	54.2402	56.6169	56.0217	58.9531	56.553
24.3921	23973.7	24844.9	23410.8	23702.4	22617.2	22875.1	21775.4	22690.7	2551.18	2881.21	2825.4	3224.8	2393.56	2537.39	2742.18	2786.12	53.4132	51.5956	54.7874	54.2219	56.613	56.0061	58.9408	56.5408
24.4231	23978.3	24834.2	23406.2	23704	22621.8	22873.6	21773.9	22681.5	2549.17	2882.57	2827.29	3225.01	2394.04	2537.23	2744.25	2787.36	53.4024	51.6184	54.7987	54.2184	56.6015	56.0098	58.9456	56.5643
24.454	23990.5	24828.2	23421.5	23693.3	22611.1	22864.5	21773.9	22686.1	2542.96	2884.45	2821.81	3226.01	2395.27	2540.98	2741.99	2783.2	53.3734	51.6317	54.761	54.2436	56.6289	56.0335	58.9449	56.5515
24.4851	23976.7	24837.3	23409.3	23697.8	22614.2	22870.6	21767.8	22689.1	2549	2880.33	2825.22	3224.17	2393.24	2536.89	2743.49	2781.22	53.4058	51.6115	54.7909	54.2324	56.6206	56.0172	58.9622	56.5432
24.516	23987.4	24838.8	23416.9	23690.2	22611.1	22870.6	21769.3	22686.1	2545.14	2877.93	2821.26	3228.06	2392.92	2539.27	2743.68	2780.85	53.3808	51.6076	54.7717	54.2514	56.6283	56.0179	58.9581	56.5508
24.547	23973.7	24835.8	23415.4	23696.3	22617.2	22867.5	21766.2	22681.5	2548.68	2880.16	2821.08	3223.97	2388.85	2536.55	2747.82	2780.29	53.4126	51.6146	54.7752	54.2359	56.6117	56.0247	58.9679	56.5621
24.5781	23976.7	24831.2	23410.8	23696.3	22608.1	22866	21766.2	22686.1	2546.51	2882.22	2820.53	3221.51	2392.6	2536.38	2750.08	2778.49	53.4052	51.6248	54.786	54.2351	56.6359	56.0285	58.9687	56.5501
24.6091	23982.8	24825.1	23412.3	23690.2	22606.5	22867.5	21763.2	22678.5	2542.16	2881.51	2820.72	3223.14	2392.43	2534.17	2749.7	2779.92	53.3905	51.6374	54.7824	54.2498	56.6398	56.0241	58.977	56.5697
24.64	23978.3	24831.2	23404.7	23682.6	22614.2	22866	21761.7	22681.5	2544.17	2879.63	2822.23	3224.57	2388.53	2534	2749.51	2780.29	53.4012	51.6241	54.801	54.2681	56.6194	56.0279	58.981	56.5621
24.671	23978.3	24823.6	23410.8	23681.1	22605	22862.9	21760.1	22672.4	2544.17	2883.92	2820.53	3224.36	2389.92	2536.05	2744.79	2781.53	53.4012	51.6413	54.786	54.2716	56.6429	56.036	58.9837	56.5857
24.702	23973.7	24820.5	23397	23691.7	22602	22855.3	21761.7	22669.3	2543.69	2883.57	2826.18	3220.89	2389.6	2537.59	2742.72	2781.16	53.4114	51.6476	54.8203	54.2456	56.6506	56.0553	58.9787	56.5933
24.733	23975.2	24825.1	23406.2	23678	22609.6	22861.4	21763.2	22676.9	2543.85	2881.51	2822.42	3226.41	2385.69	2535.88	2738.39	2777.37	53.408	51.6374	54.7973	54.2793	56.6303	56.0397	58.9731	56.5729
24.764	23973.7	24820.5	23406.2	23685.6	22609.6	22861.4	21761.7	22669.3	2543.69	2880.98	2822.42	3222.52	2385.69	2538.26	2740.46	2778.8	53.4114	51.647	54.7973	54.2604	56.6303	56.0403	58.9779	56.5926
24.7949	23970.6	24822.1	23406.2	23687.2	22606.5	22852.3	21760.1	22678.5	2543.37	2881.16	2822.42	3222.73	2385.37	2539.63	2740.27	2775.2	53.4182	51.6437	54.7973	54.2568	56.6379	56.0634	58.9821	56.5683
24.8259	23978.3	24814.4	23404.7	23678	22605	22852.3	21758.6	22669.3	2539.18	2882.86	2822.23	3223.95	2385.21	2539.63	2737.82	2778.8	53.4	51.6602	54.801	54.2786	56.6417	56.0634	58.9854	56.5926
24.8569	23966.1	24820.5	23401.6	23673.4	22605	22850.7	21755.6	22673.9	2540.39	2878.4	2821.87	3225.78	2385.21	2539.46	2739.7	2779.36	53.4278	51.6463	54.8081	54.2899	56.6417	56.0672	58.9944	56.5812
24.8879	23963	24825.1	23404.7	23685.6	22598.9	22849.2	21757.1	22670.8	2540.07	2876.35	2819.8	3217.6	2386.93	2539.29	2735.37	2783.7	53.4346	51.6362	54.8003	54.2588	56.6576	56.0709	58.9888	56.5903
24.9189	23975.2	24822.1	23389.4	23673.4	22595.9	22853.8	21752.5	22672.4	2536.36	2876	2822.84	3220.87	2386.61	2535.04	2737.06	2781.53	53.4062	51.6425	54.8374	54.2883	56.6652	56.0584	59.0019	56.5857
24.9499	23970.6	24811.4	23400.1	23676.5	22594.4	22850.7	21755.6	22672.4	2535.88	2879.93	2819.25	3218.82	2386.44	2534.7	2732.92	2781.53	53.4165	51.666	54.8109	54.2806	56.6691	56.0659	58.9921	56.5857
24.9809	23953.8	24820.5	23386.4	23667.3	22600.4	22852.3	21754	22672.4	2541.6	2875.82	2822.47	3220.04	2384.73	2532.49	2732.72	2781.53	53.4557	51.6457	54.8446	54.3023	56.6532	56.0614	58.9963	56.5857
25.0119	23966.1	24817.5	23384.8	23681.1	22592.8	22850.7	21755.6	22667.8	2537.89	2878.05	2822.28	3214.53	2386.29	2532.32	2732.92	2780.97	53.4272	51.6527	54.8482	54.2685	56.6729	56.0653	58.9921	56.5972
25.0428	23970.6	24819	23386.4	23676.5	22598.9	22852.3	21757.1	22660.2	2535.88	2875.65	2820.04	3216.37	2384.57	2532.49	2728.58	2782.4	53.4165	51.6488	54.8439	54.2798	56.6569	56.0614	58.9865	56.6169
25.0739	23961.5	24812.9	23395.5	23670.4	22591.3	22841.6	21757.1	22669.3	2537.41	2877.53	2816.27	3220.46	2383.77	2533.69	2730.84	2778.8	53.4374	51.6621	54.821	54.2953	56.6761	56.0884	58.9873	56.5926
25.1049	23966.1	24803.8	23384.8	23668.9	22591.3	22840.1	21755.6	22666.3	2535.4	2879.06	2819.85	3220.25	2383.77	2535.9	2730.66	2778.43	53.4266	51.6817	54.8475	54.2988	56.6761	56.0927	58.9913	56.6002
25.1359	23963	24814.4	23386.4	23662.8	22592.8	22844.6	21751	22667.8	2535.08	2875.12	2817.61	3221.88	2383.93	2534.03	2730.08	2776.26	53.4334	51.6584	54.8432	54.3136	56.6722	56.0809	59.0038	56.5957
25.1669	23956.9	24809.9	23377.2	23673.4	22589.8	22846.2	21749.5	22667.8	2536.93	2877.18	2821.37	3215.95	2381.26	2534.2	2729.89	2776.26	53.4477	51.6684	54.866	54.2868	56.6793	56.0771	59.0079	56.5957
25.1979	23950.8	24799.2	23390.9	23670.4	22591.3	22838.5	21749.5	22655.6	2538.78	2878.53	2815.72	3220.46	2381.42	2535.73	2725.37	2779.48	53.4619	51.6913	54.8318	54.2953	56.6755	56.0965	59.0063	56.6276
25.2289	23950.8	24805.3	23390.9	23662.8	22591.3	22835.5	21746.4	22664.7	2536.28	2876.65	2815.72	3221.88	2381.42	2535.4	2722.73	2778.24	53.4613	51.678	54.8318	54.3136	56.6755	56.104	59.0139	56.6041
25.2598	23959.9	24803.8	23377.2	23661.2	22583.7	22834	21746.4	22663.2	2532.26	2876.48	2818.94	3221.67	2382.97	2535.23	2718.21	2780.42	53.4397	51.6811	54.8653	54.3171	56.6952	56.1077	59.0124	56.6085
25.2909	23947.7	24800.8	23383.3	23667.3	22589.8	22840.1	21749.5	22655.6	2535.96	2876.13	2814.81	3217.59	2381.26	2533.53	2711.81	2781.84	53.4681	51.6875	54.8496	54.3016	56.6793	56.092	59.0016	56.6284
25.3219	23955.4	24806.9	23384.8	23667.3	22580.7	22840.1	21746.4	22660.2	2534.27	2874.25	2812.56	3215.13	2382.65	2531.15	2715.95	2782.4	53.4505	51.6742	54.8454	54.3008	56.7029	56.0914	59.0116	56.6169
25.3528	23955.4	24800.8	23383.3	23664.3	22586.7	22837	21747.9	22658.6	2534.27	2873.54	2812.38	3214.72	2380.94	2530.81	2713.88	2782.21	53.4505	51.6868	54.8489	54.3078	56.6869	56.0989	59.0066	56.6208
25.3838	23953.8	24800.8	23371.1	23665.8	22585.2	22837	21743.3	22651	2531.62	2876.13	2815.78	3212.47	2380.78	2530.81	2713.31	2783.63	53.4533	51.6875	54.879	54.3034	56.6908	56.0989	59.0191	56.6406
25.4149	23941.6	24800.8	23377.2	23653.6	22583.7	22834	21741.8	22652.5	2535.32	2876.13	2814.08	3218.18	2380.62	2530.48	2710.86	2786.17	53.4818	51.6875	54.8639	54.3339	56.6946	56.1064	59.0224	56.6375
25.4458	23947.7	24788.6	23375.7	23655.1	22580.7	22834	21741.8	22654	2533.47	2879.88	2813.89	3218.39	2380.3	2530.48	2710.86	2786.36	53.4675	51.7141	54.8676	54.3303	56.7022	56.1064	59.0224	56.6337
25.4769	23952.3	24785.5	23368.1	23661.2	22582.2	22826.3	21743.3	22660.2	2531.46	2882.1	2815.41	3216.76	2380.46	2532.01	2711.05	2782.4	53.4567	51.7212	54.8861	54.3156	56.6985	56.1258	59.0183	56.6169
25.5078	23940.1	24794.7	23366.5	23656.6	22574.6	22830.9	21741.8	22658.6	2535.16	2875.42	2815.23	3218.59	2382.01	2532.51	2710.86	2779.85	53.4851	51.7001	54.8898	54.3269	56.7182	56.1146	59.0224	56.62
25.5388	23952.3	24793.1	23375.7	23658.2	22582.1	22826.3	21740.3	22655.6	2531.46	2877.82	2811.46	3218.8	2378.11	2532.01	2708.41	2781.84	53.4567	51.704	54.8669	54.3233	56.6978	56.1258	59.0258	56.6284
25.5697	23937.1	24793.1	23377.2	23650.5	22577.6	22826.3	21741.8	22655.6	2534.84	2875.25	2809.22	3220.22	2379.98	2532.01	2706.34	2779.48	53.4919	51.7034	54.8626	54.3417	56.7099	56.1258	59.0209	56.6276
25.6007	23943.2	24793.1	23362	23656.6	22571.5	22827.8	21740.3	22654	2532.99	2875.25	2814.68	3218.59	2381.69	2532.17	2706.15	2779.29	53.4777	51.7034	54.9004	54.3269	56.726	56.1221	59.0251	56.6315
25.6317	23937.1	24781	23374.2	23649	22577.6	22823.3	21740.3	22644.9	2534.84	2879	2808.85	3220.02	2377.63	2531.67	2706.15	2780.53	53.4919	51.73	54.8697	54.3451	56.7093	56.1333	59.0251	56.6551
25.6627	23941.6	24784	23372.6	23656.6	22577.6	22826.3	21740.3	22646.4	2530.33	2876.77	2808.67	3216.14	2377.63	2529.63	2706.15	2780.72	53.4806	51.723	54.8733	54.3261	56.7093	56.1252	59.0251	56.6513
25.6937	23941.6	24787.1	23366.5	23655.1	22576.1	22823.3	21738.8	22652.5	2530.33	2877.12	2807.94	3215.94	2377.47	2531.67	2703.71	2776.75	53.4806	51.7167	54.8877	54.3296	56.7132	56.1333	59.0284	56.6345
25.7246	23944.7	24785.5	23360.4	23649	22574.6	22818.7	21738.8	22651	2530.66	2876.94	2809.64	3217.56	2377.31	2531.17	2703.71	2776.57	53.4738	51.7199	54.9027	54.3444	56.7169	56.1446	59.0284	56.6384
25.7556	23940.1	24787.1	23354.3	23641.4	22573	22818.7	21737.2	22640.3	2530.18	2874.54	2811.34	3221.44	2374.8	2528.79	2703.52	2777.62	53.4839	51.7161	54.9177	54.3635	56.7202	56.144	59.0326	56.6658
25.7866	23937.1	24774.9	23363.5	23639.9	22570	22824.8	21734.2	22641.8	2532.35	2880.87	2807.57	3223.69	2374.48	2527.09	2705.4	2775.45	53.4913	51.7434	54.8948	54.3677	56.7279	56.1283	59.0416	56.6613
25.8176	23938.6	24777.9	23365	23653.6	22565.4	22817.2	21735.7	22651	2530.01	2878.65	2807.76	3220.64	2376.35	2526.25	2705.59	2774.21	53.4874	51.7364	54.8912	54.3347	56.74	56.147	59.0374	56.6377
25.8486	23938.6	24784	23358.9	23635.3	22565.4	22817.2	21731.1	22646.4	2530.01	2876.77	2809.46	3235.32	2376.35	2526.25	2705.02	2773.66	53.4874	51.723	54.9062	54.3822	56.74	56.147	59.0499	56.6491
25.8796	23937.1	24777.9	23363.5	23639.9	22562.3	22818.7	21729.6	22637.3	2529.86	2876.07	2807.57	3231.04	2376.03	2528.79	2702.58	2772.54	53.4907	51.7357	54.8948	54.3701	56.7477	56.144	59.0532	56.672
25.9106	23940.1	24782.5	23354.3	23646	22563.9	22814.1	21728.1	22643.4	2527.68	2874.01	2811.34	3226.97	2373.84	2530.66	2704.64	2768.58	53.4833	51.7256	54.9177	54.3545	56.7432	56.1558	59.0582	56.6552
25.9416	23932.5	24779.4	23362	23644.4	22565.4	22817.2	21729.6	22632.7	2529.37	2873.66	2809.82	3226.76	2374	2528.62	2702.58	2769.63	53.501	51.732	54.8991	54.3581	56.7394	56.1477	59.0532	56.6827
25.9725	23920.3	24776.4	23360.4	23644.4	22565.4	22814.1	21729.6	22644.9	2533.08	2875.89	2807.21	3226.76	2374	2528.29	2700.32	2768.76	53.5295	51.739	54.902	54.3581	56.7394	56.1552	59.0524	56.6515
26.0035	23920.3	24777.9	23363.5	23638.3	22556.2	22808	21728.1	22638.8	2533.08	2873.49	2807.57	3228.38	2375.39	2529.99	2697.87	2768.02	53.5295	51.7351	54.8948	54.3729	56.7631	56.1709	59.0559	56.6667
26.0345	23920.3	24774.9	23351.3	23636.8	22563.9	22806.5	21729.6	22638.8	2533.08	2875.72	2808.54	3225.72	2373.84	2527.45	2695.8	2765.66	53.5295	51.7421	54.9242	54.3755	56.7432	56.174	59.0509	56.666
26.0654	23934	24764.2	23345.2	23639.9	22563.9	22814.1	21729.6	22632.7	2529.54	2877.06	2812.67	3226.14	2371.49	2525.91	2695.8	2764.92	53.4976	51.765	54.94	54.3685	56.7426	56.1545	59.0509	56.6813
26.0964	23929.4	24761.2	23349.7	23629.2	22562.3	22812.6	21728.1	22629.6	2529.05	2879.29	2808.36	3229.59	2371.33	2523.37	2697.87	2762.2	53.5078	51.772	54.9279	54.3947	56.7465	56.1577	59.0559	56.6882
26.1274	23918.8	24768.8	23354.3	23626.1	22560.8	22808	21708.3	22628.1	2532.92	2875.02	2806.48	3231.63	2371.17	2525.24	2740.54	2762.02	53.5329	51.7548	54.9163	54.4025	56.7502	56.1696	59.1253	56.692
26.1585	23914.2	24767.3	23354.3	23635.3	22554.7	22809.5	21715.9	22626.6	2532.43	2874.84	2804.05	3225.51	2372.88	2523.03	2725.7	2761.83	53.5432	51.758	54.9157	54.3791	56.7662	56.1652	59.0991	56.6958
26.1894	23917.2	24753.6	23352.8	23626.1	22556.2	22800.4	21711.3	22628.1	2532.75	2880.99	2803.87	3226.72	2370.69	2524.4	2731.9	2759.66	53.5363	51.7885	54.9193	54.4009	56.7618	56.1884	59.1139	56.6912
26.2205	23920.3	24765.8	23351.3	23635.3	22554.7	22800.4	21686.9	22626.6	2530.58	2874.66	2806.12	3220.61	2370.53	2524.4	2749.12	2759.48	53.5289	51.7612	54.9235	54.3775	56.7656	56.1884	59.1876	56.6951
26.2514	23923.3	24761.2	23349.7	23632.2	22556.2	22805	21686.9	22635.7	2528.41	2876.71	2803.5	3220.19	2370.69	2522.53	2749.12	2755.88	53.5215	51.7714	54.9265	54.3846	56.7618	56.1764	59.1876	56.6707
26.2824	23926.4	24752	23339.1	23632.2	22548.6	22801.9	21688.4	22625.1	2526.24	2878.23	2807.09	3217.74	2372.25	2524.57	2747.06	2756.94	53.5141	51.7911	54.9529	54.3838	56.7816	56.1846	59.1826	56.6981
26.3134	23921.8	24761.2	23349.7	23620	22547.1	22794.3	21685.4	22622	2528.26	2874.14	2801.07	3220.99	2369.74	2526.1	2746.68	2758.92	53.5248	51.7708	54.9258	54.4134	56.7848	56.2041	59.1909	56.7065
26.3443	23924.9	24759.7	23345.2	23618.5	22544	22795.8	21680.8	22629.6	2526.08	2873.96	2805.39	3220.79	2369.42	2526.27	2750.6	2755.14	53.5174	51.7739	54.9379	54.4169	56.7925	56.2003	59.205	56.686
26.3753	23908.1	24758.1	23342.1	23632.2	22551.7	22800.4	21682.3	22632.7	2529.3	2871.21	2805.02	3217.74	2367.87	2524.4	2746.29	2753.16	53.5562	51.7765	54.9451	54.3838	56.7726	56.1884	59.1992	56.6777
26.4063	23917.2	24747.5	23331.4	23620	22551.7	22794.3	21685.4	22629.6	2525.28	2875.13	2806.17	3220.99	2367.87	2526.1	2744.42	2752.79	53.5345	51.8	54.9709	54.4134	56.7726	56.2041	59.1901	56.6853
26.4373	23906.5	24756.6	23336	23626.1	22550.1	22798.9	21679.3	22629.6	2529.14	2873.61	2804.29	3219.37	2365.36	2524.24	2745.91	2752.79	53.5597	51.7803	54.9594	54.3986	56.7759	56.1921	59.2075	56.6853
26.4683	23903.5	24758.1	23329.9	23624.6	22545.6	22792.8	21677.7	22619	2528.82	2871.21	2805.99	3214.26	2367.23	2523.56	2743.46	2753.85	53.5665	51.7765	54.9745	54.4005	56.788	56.2071	59.211	56.7127
26.4993	23909.6	24755.1	23339.1	23627.7	22544	22791.2	21676.2	22628.1	2526.97	2873.43	2802.23	3209.77	2367.07	2523.39	2743.27	2752.61	53.5523	51.7835	54.9515	54.3919	56.7919	56.211	59.2151	56.6891
26.5302	23918.8	24739.9	23337.5	23617	22545.6	22795.8	21674.7	22619	2525.44	2876.82	2802.05	3210.77	2364.88	2521.53	2740.82	2753.85	53.5311	51.8166	54.9552	54.4173	56.7874	56.199	59.2185	56.7127
26.5612	23900.4	24752	23337.5	23612.4	22545.6	22794.3	21670.1	22626.6	2528.5	2873.08	2799.62	3212.6	2364.88	2521.36	2742.5	2752.42	53.5734	51.7899	54.9545	54.4287	56.7874	56.2028	59.2317	56.6929
26.5922	23897.4	24750.5	23326.9	23624.6	22545.6	22792.8	21671.6	22620.5	2530.67	2870.33	2803.2	3206.91	2364.88	2521.19	2740.44	2754.03	53.5808	51.7924	54.981	54.3982	56.7874	56.2065	59.2268	56.7089
26.6232	23909.6	24742.9	23339.1	23609.3	22534.9	22789.7	21674.7	22615.9	2524.48	2874.6	2797.38	3209.74	2366.11	2520.85	2738.57	2751.12	53.5517	51.8096	54.9502	54.435	56.8149	56.2141	59.2177	56.7198
26.6542	23902	24752	23339.1	23621.6	22537.9	22789.7	21674.7	22623.5	2528.66	2870.51	2794.95	3208.94	2364.09	2520.85	2738.57	2749.7	53.5699	51.7892	54.9495	54.406	56.8066	56.2141	59.2177	56.6999
26.6852	23894.3	24739.9	23333	23613.9	22533.4	22788.2	21674.7	22614.4	2530.34	2874.25	2796.65	3210.36	2363.61	2520.69	2738.57	2750.94	53.5876	51.816	54.9645	54.4244	56.8181	56.2178	59.2177	56.7235
26.7162	23908.1	24746	23326.9	23618.5	22536.4	22780.5	21671.6	22620.5	2524.32	2869.8	2798.35	3208.53	2363.93	2524.59	2735.94	2749.33	53.555	51.802	54.9796	54.413	56.8104	56.238	59.2253	56.7075
26.7472	23902	24742.9	23331.4	23618.5	22533.4	22780.5	21676.2	22620.5	2526.17	2869.45	2794.04	3208.53	2363.61	2524.59	2729.76	2749.33	53.5693	51.8083	54.9675	54.413	56.8181	56.238	59.2103	56.7075
26.7782	23906.5	24738.3	23331.4	23617	22537.9	22777.5	21677.7	22609.8	2524.16	2874.07	2796.47	3208.32	2361.74	2524.25	2729.95	2750.39	53.5585	51.8192	54.9682	54.4166	56.806	56.2455	59.2062	56.7351
26.8091	23902	24739.9	23331.4	23617	22534.9	22777.5	21676.2	22617.4	2523.68	2871.68	2796.47	3208.32	2361.42	2524.25	2729.76	2748.96	53.5687	51.8153	54.9682	54.4166	56.8137	56.2455	59.2103	56.7151
26.8401	23900.4	24741.4	23319.2	23613.9	22533.4	22779	21677.7	22615.9	2523.52	2869.28	2802.29	3210.36	2361.26	2522.05	2727.69	2748.77	53.5722	51.8116	54.999	54.4244	56.8175	56.2411	59.2055	56.719
26.8711	23900.4	24733.8	23317.7	23617	22534.9	22776	21674.7	22614.4	2521.03	2870.97	2804.53	3208.32	2361.42	2521.72	2727.31	2750.94	53.5716	51.8281	55.0032	54.4166	56.8137	56.2486	59.2138	56.7235
26.902	23900.4	24736.8	23319.2	23612.4	22534.9	22777.5	21674.7	22605.2	2521.03	2871.32	2799.86	3210.15	2361.42	2521.88	2731.82	2752.19	53.5716	51.8217	54.9983	54.4279	56.8137	56.2449	59.2154	56.7472
26.9331	23894.3	24733.8	23320.8	23612.4	22525.7	22772.9	21668.6	22614.4	2520.39	2870.97	2800.05	3212.6	2362.81	2519.01	2733.3	2748.59	53.5853	51.8281	54.9947	54.4287	56.8374	56.2555	59.2328	56.7228
26.9641	23892.8	24723.1	23316.2	23600.2	22531.8	22772.9	21668.6	22603.7	2520.23	2874.88	2799.5	3215.85	2361.1	2519.01	2733.3	2749.65	53.5886	51.8518	55.0055	54.4584	56.8214	56.2555	59.2328	56.7504
26.9951	23883.7	24733.8	23319.2	23603.2	22521.1	22779	21665.5	22602.2	2524.25	2870.97	2797.44	3211.36	2362.33	2514.94	2732.92	2747.12	53.6103	51.8281	54.9976	54.4498	56.849	56.2391	59.2412	56.7534
27.026	23880.6	24730.7	23325.3	23598.7	22530.3	22777.5	21668.6	22605.2	2523.93	2873.19	2795.74	3210.75	2360.95	2514.77	2733.3	2745.14	53.6172	51.8351	54.9825	54.4603	56.8252	56.2429	59.2328	56.745
27.057	23891.2	24717	23322.3	23595.6	22528.8	22769.9	21668.6	22605.2	2520.07	2876.75	2797.8	3210.33	2360.78	2518.67	2728.8	2745.14	53.5921	51.8653	54.9904	54.4674	56.8291	56.263	59.2312	56.745
27.088	23892.8	24727.7	23310.1	23597.1	22522.7	22776	21670.1	22609.8	2517.74	2872.84	2803.62	3208.09	2362.5	2516.97	2728.99	2743.33	53.588	51.8415	55.0213	54.4631	56.8451	56.2473	59.227	56.7329
27.1189	23888.2	24729.2	23320.8	23598.7	22525.7	22771.4	21665.5	22611.3	2519.75	2873.01	2797.62	3205.85	2360.47	2516.47	2730.67	2743.52	53.5989	51.8384	54.994	54.4588	56.8368	56.2586	59.2404	56.729
27.1499	23891.2	24723.1	23310.1	23600.2	22524.2	22772.9	21665.5	22597.6	2517.58	2874.88	2801.19	3203.6	2357.96	2516.64	2728.42	2746.56	53.5915	51.8518	55.0206	54.4545	56.8401	56.2548	59.2396	56.765
27.1809	23894.3	24713.9	23314.7	23604.7	22525.7	22771.4	21670.1	22608.3	2517.9	2878.97	2796.89	3199.32	2358.12	2514.1	2726.74	2740.8	53.5847	51.8723	55.0084	54.4424	56.8361	56.258	59.2262	56.7359
27.2118	23886.7	24710.9	23305.5	23589.5	22522.7	22772.9	21668.6	22606.7	2519.59	2881.18	2798.22	3204.61	2357.8	2514.27	2728.8	2740.62	53.6023	51.8793	55.0308	54.4799	56.8438	56.2542	59.2312	56.7398
27.2428	23894.3	24703.3	23302.4	23586.5	22516.6	22769.9	21668.6	22600.6	2515.41	2890.58	2797.85	3206.65	2359.51	2516.3	2726.55	2742.23	53.5841	51.8978	55.038	54.4877	56.8599	56.2624	59.2305	56.7558
27.2738	23879.1	24703.3	23300.9	23595.6	22521.1	22762.2	21670.1	22605.2	2521.28	2888.01	2797.68	3202.99	2357.64	2517.83	2722.24	2738.08	53.6201	51.8972	55.0415	54.465	56.8478	56.2819	59.2247	56.7429
27.3048	23873	24713.9	23313.1	23592.6	22512	22762.2	21670.1	22594.5	2520.64	2884.11	2791.86	3205.02	2359.03	2515.46	2722.24	2739.14	53.6338	51.8736	55.0106	54.4728	56.8715	56.2813	59.2247	56.7704
27.3357	23885.1	24706.3	23299.4	23598.7	22519.6	22769.9	21668.6	22605.2	2516.94	2885.8	2797.49	3200.95	2357.49	2513.93	2724.3	2735.73	53.6052	51.8902	55.0452	54.4572	56.8515	56.2617	59.2297	56.7421
27.3667	23871.4	24698.7	23300.9	23594.1	22516.6	22768.3	21662.5	22599.1	2522.96	2887.48	2795.25	3202.78	2357.17	2513.76	2725.78	2737.35	53.6379	51.9069	55.0408	54.4686	56.8592	56.2655	59.2471	56.7582
27.3977	23879	24695.6	23299.4	23595.6	22518.1	22766.8	21659.4	22593	2518.79	2887.12	2795.07	3200.54	2357.32	2511.23	2725.4	2738.96	53.6195	51.9133	55.0445	54.4642	56.8555	56.2686	59.2555	56.7742
27.4287	23879	24698.7	23310.1	23594.1	22508.9	22765.3	21657.9	22596.1	2518.79	2887.48	2791.5	3200.33	2358.72	2513.43	2727.46	2739.33	53.6195	51.9069	55.0178	54.4678	56.8792	56.2731	59.2605	56.7666

## Sheet: 4000 Hz
Time (hrs)	A1 R	A2 R	A3 R	A4 R	A5 R	A6 R	A7 R	A8 R
0.00068472	403.382	441.391	436.341	466.511	369.457	416.223	413.911	445.397
0.0392122	388.883	426.752	424.24	450.975	361.068	402.672	404.171	433.723
0.0707417	379.933	417.339	416.147	440.441	355.348	393.05	397.052	424.801
0.102245	372.924	409.982	409.791	432.277	350.946	385.339	391.396	417.731
0.133792	367.534	404.098	404.616	425.894	347.485	379.222	386.898	412.088
0.165321	363.3	399.399	400.614	420.556	344.861	374.316	383.356	407.402
0.196816	359.914	395.451	397.329	416.278	342.622	370.322	380.46	403.728
0.228319	356.888	392.32	394.681	412.818	340.937	366.927	378.05	400.589
0.259814	354.515	389.73	392.404	409.733	339.487	364.137	376.13	398.093
0.291322	352.717	387.537	390.476	407.282	338.221	361.789	374.362	395.971
0.322838	351.013	385.624	388.878	405.067	337.218	359.864	373	394.223
0.354316	349.44	384.079	387.417	403.131	336.439	358.041	371.79	392.602
0.385815	348.288	382.801	386.149	401.483	335.662	356.516	370.669	391.157
0.417288	347.212	381.596	385.096	400.051	334.931	355.236	369.755	389.992
0.4488	346.191	380.454	384.176	398.891	334.313	354.092	368.881	388.94
0.480286	345.316	379.511	383.314	397.692	333.855	352.92	368.273	387.949
0.511824	344.644	378.555	382.569	396.711	333.433	352.009	367.616	387.109
0.543332	343.879	377.905	381.918	395.705	332.992	351.174	366.959	386.36
0.574831	343.299	377.161	381.346	395.031	332.533	350.484	366.469	385.583
0.606382	342.772	376.475	380.813	394.108	332.27	349.776	365.979	384.915
0.637829	342.281	375.903	380.334	393.625	331.932	349.117	365.598	384.404
0.669297	341.826	375.447	379.897	392.915	331.772	348.446	365.295	383.82
0.700818	341.409	374.913	379.497	392.34	331.406	347.969	364.991	383.411
0.732326	341.064	374.55	379.173	391.977	331.244	347.491	364.688	383.003
0.763825	340.699	374.113	378.944	391.534	330.962	347.051	364.403	382.656
0.795294	340.39	373.711	378.618	391.133	330.922	346.524	364.267	382.309
0.826749	340.134	373.481	378.427	390.809	330.761	346.21	364.091	382.042
0.858266	339.914	373.252	378.276	390.486	330.654	345.894	363.903	381.843
0.889739	339.693	373.096	377.894	390.107	330.547	345.531	363.765	381.577
0.921199	339.51	372.77	377.874	389.973	330.507	345.235	363.684	381.399
0.952694	339.235	372.711	377.663	389.766	330.399	345.1	363.516	381.172
0.984206	339.177	372.326	377.547	389.521	330.414	344.908	363.505	381.095
1.01567	339.03	372.17	377.469	389.314	330.36	344.792	363.444	380.868
1.15389	342.62	364.867	378.312	394.993	320.193	337.276	357.795	377.869
1.18883	328.794	356.352	370.764	385.362	314.904	333.213	353.582	373.239
1.22035	326.406	355.325	370.886	383.754	314.675	333.049	353.332	373.203
1.25187	326.633	356.417	372.417	384.691	316.201	334.293	355.075	374.945
1.28339	328.025	358.72	374.496	386.524	317.631	335.723	357.286	376.78
1.31492	329.703	360.859	376.912	388.349	319.165	337.225	359.535	378.125
1.34644	331.494	362.979	378.584	389.069	320.682	338.53	360.562	378.234
1.37787	332.905	364.726	379.267	388.858	321.807	338.97	360.714	377.925
1.40934	334.103	366.127	379.53	389.064	322.242	339.001	360.726	377.796
1.44086	334.431	366.77	379.7	389.06	322.38	339.001	360.661	377.766
1.47232	334.574	367.301	379.908	389.285	322.622	338.988	360.81	377.696
1.50384	334.741	367.677	380.875	389.493	322.608	339.024	360.831	377.804
1.53532	334.833	367.848	381.747	389.62	322.663	339.08	360.929	377.713
1.56681	334.959	368.018	382.984	389.827	322.874	339.011	361.008	377.711
1.5983	335.102	368.127	383.844	389.766	322.91	339.048	360.958	377.837
1.62977	335.137	368.297	384.356	389.705	323.031	339.135	361.103	377.835
1.66127	335.266	368.37	384.44	389.832	323.133	339.135	361.112	378.002
1.69274	335.229	368.503	384.529	389.905	323.256	339.222	361.246	378.1
1.72421	335.358	368.636	385.102	389.977	323.292	339.241	361.409	378.265
1.75565	335.593	368.748	385.235	390.089	323.377	339.222	361.599	378.282
1.78712	335.628	368.785	385.403	390.12	323.498	339.241	361.645	378.191
1.81859	335.719	368.821	385.592	390.381	323.636	339.345	361.759	378.138
1.85005	335.846	368.761	386.026	390.359	323.79	339.345	361.95	378.263
1.88154	335.973	368.991	386.286	390.831	323.929	339.471	362.226	378.537
1.91303	336.21	368.931	386.47	391.02	324.154	339.488	362.649	378.81
1.94451	336.428	369.101	386.252	391.186	324.294	339.539	362.75	379.014
1.97599	336.574	369.137	386.092	391.163	324.518	339.699	363.199	379.239
2.0075	336.774	369.234	385.586	391.311	324.725	339.732	363.349	379.274
2.03896	336.901	369.27	385.484	391.555	324.865	339.873	363.497	379.48
2.07041	337.119	369.404	385.573	391.642	324.95	339.96	363.753	379.643
2.10191	337.357	369.574	385.761	391.674	325.176	340.047	363.834	379.502
2.13339	337.502	369.574	385.91	391.689	325.419	340.171	364.187	379.715
2.1649	337.848	369.746	386.208	391.758	325.711	340.432	364.665	379.939
2.19635	338.083	369.782	386.545	392.135	325.833	340.432	365.24	380.27
2.22781	338.321	369.916	386.975	392.205	326.057	340.589	365.657	380.366
2.25928	338.539	369.916	387.218	392.582	326.216	340.817	366.274	380.549
2.29074	338.794	370.049	387.366	392.731	326.459	340.817	366.525	380.813
2.32222	338.939	370.256	387.875	393.107	326.683	341.028	366.711	381.144
2.35374	339.175	370.292	388.688	393.296	327.081	341.221	366.915	381.821
2.38527	339.523	370.329	389.58	393.587	327.086	341.308	367.577	382.47
2.4168	339.667	370.462	389.994	393.924	327.432	341.519	368.258	382.99
2.44828	339.956	370.499	390.544	394.246	327.573	341.73	368.688	383.323
2.47973	340.268	370.572	390.943	394.504	327.902	341.991	369.304	383.458
2.51123	340.432	370.745	391.703	394.707	328.042	342.134	369.838	383.613
2.54273	340.668	370.915	391.906	394.84	328.181	342.345	370.495	383.836
2.57428	340.941	371.048	392.375	395.162	328.463	342.574	371.329	383.883
2.60575	341.033	371.219	392.83	395.459	328.585	342.768	371.672	383.89
2.63727	341.399	371.195	393.498	395.726	328.846	342.892	372.206	384.003
2.66874	341.526	371.365	394.126	395.969	329.023	343.159	372.676	384.179
2.7002	341.798	371.365	394.674	396.345	329.335	343.371	373.1	384.335
2.73172	342.036	371.365	395.357	396.493	329.51	343.562	373.443	384.47
2.76321	342.291	371.439	396.402	396.681	329.859	343.81	373.7	384.793
2.79469	342.581	371.478	396.818	397.176	330.017	343.954	374.003	385.037
2.82615	342.912	371.721	397.287	397.404	330.212	344.253	374.894	385.191
2.85766	343.093	371.888	397.956	397.472	330.439	344.483	375.463	385.624
2.88916	343.476	372.055	399.028	397.927	330.805	344.695	375.954	385.949
2.92065	343.713	372.159	399.296	398.425	331.049	344.961	376.758	386.382
2.95214	343.878	372.256	400.248	398.841	331.244	345.212	377.543	386.924
2.98365	344.134	372.494	400.907	399.256	331.471	345.46	377.759	387.269
3.01512	344.425	372.599	401.47	399.658	331.752	345.69	378.396	387.592
3.04662	344.865	372.731	402.289	400.02	331.894	346.008	378.847	387.897
3.07815	345.156	372.835	402.349	400.208	332.138	346.257	379.506	388.16
3.10966	345.32	373.134	402.148	400.624	332.402	346.506	380.881	388.269
3.14117	345.67	373.266	402.468	400.771	332.788	346.668	382.381	388.683
3.17265	346.089	373.094	403.202	400.905	332.928	346.986	383.251	389.393
3.20413	346.345	373.129	403.361	401.187	333.087	347.168	384.163	389.842
3.23566	346.748	373.465	404.042	401.724	333.351	347.484	385.332	390.602
3.2672	347.097	373.632	404.874	401.994	333.682	347.753	386.206	391.14
3.29865	347.28	373.259	405.949	402.531	333.946	348.11	386.999	391.637
3.33015	347.773	373.49	407.736	403.162	334.209	348.464	388.022	391.724
3.36162	348.049	373.623	408.667	403.688	334.542	348.703	389.216	392.392
3.39313	348.488	373.695	409.743	404.05	334.947	348.933	391.155	392.909
3.42463	348.949	374.056	410.74	404.575	335.278	349.415	392.271	393.272
3.45609	349.241	374.196	411.02	404.548	335.58	349.772	393.404	393.811
3.48756	349.7	374.293	412.037	404.655	335.911	350.184	394.214	394.089
3.51909	350.104	374.654	412.763	404.883	336.349	350.434	395.864	394.524
3.5506	350.509	374.885	413.179	405.246	336.735	350.704	396.915	395.003
3.58212	350.877	375.176	414.479	405.959	337.16	351.149	397.583	395.609
3.61358	351.152	374.718	416.05	405.878	337.425	351.399	398.659	396.232
3.64504	351.54	374.949	417.79	406.271	337.843	351.667	400.097	396.621
3.67651	352.035	375.314	417.478	407.039	338.109	351.987	401.366	397.078
3.70797	352.589	375.41	417.707	407.971	338.429	352.275	402.813	397.343
3.73945	353.085	375.567	417.936	408.727	338.658	352.508	403.958	397.732
3.77095	353.566	376.045	418.697	409.269	339.113	352.845	405.19	397.95
3.80247	354.082	376.082	420.149	409.539	339.589	353.096	405.278	398.231
3.83398	354.709	376.839	421.436	410.079	339.996	353.405	405.603	398.709
3.86551	355.391	377.501	422.167	410.566	340.613	353.85	407.53	398.944
3.89701	355.854	378.198	422.355	411.203	341.175	354.352	409.59	399.528
3.92852	356.242	378.665	423.58	411.608	341.652	354.748	409.936	399.938
3.96002	356.851	379.293	424.429	412.272	342.128	355.087	410.154	400.461
3.9915	357.647	379.823	425.521	412.326	342.66	355.502	410.872	400.805
4.02302	358.184	380.618	427.013	412.951	343.137	356.092	412.024	401.538
4.05447	358.704	381.052	428.446	413.628	343.948	356.489	412.459	402.055
4.08599	359.388	381.715	429.94	414.39	344.461	356.992	413.677	402.556
4.11756	360	382.549	430.667	415.151	345.094	357.372	415.748	403.427
4.14904	360.428	383.115	432.287	415.778	345.504	357.855	417.653	404.102
4.1806	361.002	384.009	433.746	416.515	345.781	358.341	419.71	404.367
4.21215	361.689	384.676	434.016	417.049	346.279	358.718	421.509	404.781
4.24365	362.34	385.51	435.396	417.581	346.862	359.456	423.071	404.958
4.27512	362.86	386.443	435.815	418.001	347.465	359.943	424.482	405.396
4.30657	363.603	386.976	437.44	418.535	348.031	360.517	426.023	406.179
4.33804	364.329	387.715	438.824	419.394	348.633	361.168	426.417	407.133
4.36954	365.057	388.382	440.834	420.428	349.237	361.888	426.433	407.807
4.40106	365.912	389.182	442.606	420.736	349.679	362.628	428.02	408.418
4.4326	366.473	389.985	444.785	421.234	350.177	363.281	429.051	408.815
4.46405	367.108	390.884	446.191	422.333	350.85	363.983	429.219	409.425
4.49551	367.761	391.687	447.763	423.323	351.56	364.363	432.178	409.994
4.52698	368.452	392.258	448.915	424.077	352.291	364.89	434.724	410.953
4.55851	369.274	393.197	450.503	424.481	353.07	365.505	436.772	412.375
4.58999	369.799	394.098	453.691	425.138	353.82	366.189	439.222	413.687
4.62149	370.546	395.037	456.375	426.123	354.513	366.696	439.918	414.758
4.65298	371.314	395.744	457.654	426.638	355.246	367.675	441.119	415.219
4.68445	372.156	396.781	459.604	427.394	356.142	368.419	442.661	415.921
4.71595	373.094	397.722	462.097	428.244	356.886	369.291	445.642	416.449
4.74739	373.901	398.799	463.618	429.176	357.87	369.906	447.554	417.047
4.77888	374.671	399.508	465.491	430.106	358.692	370.907	449.373	418.343
4.81038	375.649	400.354	465.864	430.487	359.514	371.653	450.11	418.872
4.84186	376.38	401.59	467.909	431.261	360.442	372.636	451.31	419.73
4.87332	377.075	402.437	468.978	432.098	361.265	373.529	453.034	420.966
4.90485	378.037	403.749	470.496	432.817	362.34	374.405	454.134	422.025
4.93639	379.205	404.597	471.599	433.384	363.116	375.37	455.579	422.377
4.96784	380.488	405.738	473.515	434.401	364.173	376.158	456.639	423.307
4.99935	381.356	406.784	474.469	435.066	365.086	377.145	459.587	423.757
5.03085	382.261	407.498	475.197	435.785	365.807	378.082	461.168	424.376
5.06235	383.547	408.853	475.274	436.562	366.613	379.071	462.246	425.949
5.09386	384.702	410.383	476.464	437.268	367.566	380.14	463.397	427.165
5.12533	385.877	411.779	479.253	437.852	368.259	381.297	464.442	428.987
5.15683	387.245	413.099	481.709	438.52	369.262	382.329	466.327	429.769
5.18835	389.071	414.226	485.203	439.256	369.964	383.171	468.71	430.593
5.2198	390.425	415.589	487.037	440.307	370.881	384.114	471.442	430.752
5.25132	391.778	416.738	490.045	441.726	372.071	384.637	472.971	431.78
5.2828	392.805	418.103	492.851	442.532	373.58	385.782	473.871	433.633
5.31429	393.548	419.704	495.751	443.516	374.706	386.495	477.213	434.795
5.34578	394.807	421.109	498.914	444.65	375.812	387.819	479.18	435.421
5.37726	395.952	422.537	501.196	445.636	377.071	389.113	480.057	436.047
5.40877	397.217	424.044	503.856	446.446	378.544	390.3	480.804	436.788
5.44029	398.928	425.514	505.015	447.337	379.911	391.388	483.185	438.067
5.47181	400.714	427.26	505.843	448.709	381.219	392.688	485.214	439.01
5.50328	402.214	428.594	507.467	449.726	382.887	393.858	487.018	440.541
5.53477	404.006	430.03	509.7	450.44	384.408	394.77	489.209	441.262
5.56628	405.51	431.192	511.341	450.785	385.654	395.792	489.456	441.782
5.59777	407.05	432.469	513.035	451.667	387.374	396.774	489.533	443.022
5.62925	408.477	433.732	517.604	452.314	388.604	398.1	491.66	443.881
5.66069	410.237	435.11	520.035	453.154	390.003	399.235	495.416	444.059
5.69221	411.865	436.808	520.831	453.884	391.621	400.523	499.097	445.434
5.72371	413.255	438.687	521.69	454.575	393.067	401.722	500.155	446.047
5.75519	414.615	440.446	523.225	455.998	395.27	402.792	503.176	447.158
5.78671	416.697	442.071	525.126	457.161	396.964	404.152	505.359	448.019
5.81818	418.211	443.499	528.412	458.422	398.763	405.813	507.585	448.449
5.84967	419.456	444.988	533.414	459.684	400.331	407.477	508.971	448.881
5.88112	420.719	446.578	536.552	460.227	402.307	409.149	509.256	449.903
5.91264	422.195	448.148	540.214	460.991	403.66	410.426	511.121	451.381
5.94412	423.771	450	543.471	462.129	405.254	411.419	515.103	452.589
5.97593	425.703	451.635	546.784	463.2	406.717	412.476	517.761	454.047
6.00745	427.442	453.731	547.331	464.076	408.183	413.687	522.02	454.573
6.03899	429.28	455.13	548.067	464.815	409.454	415.035	523.393	455.257
6.07051	431.316	457.19	549.794	465.303	410.855	416.445	525.682	456.698
6.102	433.119	458.832	553.418	466.363	412.608	417.949	528.709	458.463
6.13346	434.823	460.756	556.484	467.731	414.478	419.854	529.935	459.427
6.16493	435.871	462.443	558.524	469.999	416.303	421.565	531.905	460.277
6.19643	437.673	464.131	562.581	471.359	418.42	423.186	533.404	461.518
6.22795	439.029	465.904	565.822	472.734	420.627	424.499	533.633	462.279
6.25946	440.256	467.653	569.656	474.195	423.277	426.147	536.469	464.237
6.29106	441.537	469.388	572.962	475.658	425.895	427.913	539.425	466.628
6.32253	442.684	470.76	575.448	477.645	428.003	429.452	542.827	468.07
6.354	444.283	472.275	577.887	478.397	430.316	431.042	547.93	468.273
6.38545	445.788	473.605	580.968	478.978	432.167	432.789	550.528	469.672
6.41696	447.979	475.363	584.443	479.601	434.151	434.78	549.88	470.635
6.44843	449.392	477.149	587.779	480.962	435.804	436.758	551.943	471.878
6.48006	451.313	479.011	587.43	481.53	437.817	438.309	556.089	472.828
6.51156	453.691	481.327	589.382	481.671	439.923	440.179	558.992	474.437
6.54304	455.606	483.22	594.379	482.405	441.562	441.666	558.525	475.366
6.57456	458.237	484.846	599.473	483.061	443.762	442.844	559.564	476.137
6.606	460.17	486.8	601.941	484.42	445.808	443.951	563.959	477.19
6.63748	462.288	489.185	604.784	485.712	446.931	445.761	566.588	477.615
6.66898	464.044	491.561	607.117	487.006	448.869	447.369	568.32	477.893
6.70047	466.668	493.609	609.855	488.159	450.744	449.003	569.071	478.655
6.73202	469.768	495.946	612.791	489.826	453.051	450.844	569.316	480.299
6.76361	471.62	498.143	613.91	491.169	454.726	452.367	574.219	481.578
6.79509	473.388	500.574	618.318	492.568	456.745	453.871	578.078	482.303
6.8266	475.071	502.88	620.148	493.607	458.901	455.306	582.519	483.811
6.85808	476.66	504.391	623.762	494.792	461.658	456.929	585.245	484.532
6.88957	479.025	506.267	623.812	496.313	464.098	458.389	585.453	484.895
6.92109	480.392	508.957	627.044	497.662	465.879	460.29	586.639	485.359
6.95272	482.913	510.415	629.553	499.092	467.105	461.619	587.574	486.741
6.98424	485.158	512.732	628.377	500.345	469.966	462.717	590.486	487.565
7.01576	487.408	514.997	630.894	501.488	472.05	464.532	595.156	488.62
7.04726	489.746	517.252	632.843	501.852	473.442	465.565	599.004	490.312
7.07877	492.053	519.344	636.386	503.12	476.177	466.895	602.702	491.744
7.11028	494.222	521.281	639.995	504.346	478.688	468.572	604.849	492.309
7.14179	496.684	523.847	643.193	504.964	480.161	470.209	608.425	492.766
7.17327	498.434	525.688	648.207	505.526	481.795	472.703	611.732	493.818
7.20474	500.796	527.88	649.608	507.44	483.429	474.275	612.181	496.012
7.23617	503.162	529.444	653.188	508.814	485.372	476.08	612.292	498.149
7.26769	505.667	531.065	655.315	510.333	487.318	477.423	611.308	500.611
7.29916	507.567	532.632	655.836	511.301	489.187	479.676	611.661	501.359
7.33065	509.759	534.628	654.9	511.501	491.367	481.545	613.09	501.415
7.36216	511.82	535.665	659.058	511.61	493.7	483.622	616.501	502.072
7.39365	514.914	536.886	659.37	511.81	496.495	484.947	620.796	502.625
7.42513	516.444	538.455	661.56	512.588	498.074	486.846	625.306	504.161
7.4568	518.543	540.468	663.65	513.611	499.401	488.429	629.679	505.597
7.48828	520.644	542.087	666.259	516.028	501.139	490.308	633.894	506.889
7.51979	522.415	543.81	668.082	518.874	502.906	492.032	636.76	507.402
7.55128	524.988	544.85	671.17	520.463	505.549	493.366	638.623	508.305
7.58276	527.856	546.528	671.586	522.231	507.872	494.723	640.696	509.531
7.6143	530.059	547.904	671.213	523.532	510.459	496.035	641.571	511.956
7.6458	532.416	550.028	674.303	524.002	512.975	497.995	639.431	513.261
7.67729	533.908	551.554	679.133	525.133	514.618	499.239	641.893	515.175
7.7089	534.733	553.766	681.557	526.772	515.862	500.441	648.223	516.077
7.74044	536.133	555.49	684.826	528.147	518.51	502.521	652.846	516.556
7.77205	538.305	556.826	686.264	529.936	520.737	504.281	655.543	518.295
7.8037	539.759	558.449	686.255	531.251	521.976	505.625	658.252	519.753
7.83519	541.786	560.076	689.208	531.363	524.354	507.62	659.283	521.689
7.86676	544.779	562.111	692.422	532.681	526.497	509.339	659.999	522.681
7.8983	546.956	563.554	696.354	533.322	527.937	511.806	661.247	525.281
7.92979	549.429	565.185	699.54	534.339	529.459	512.875	664.057	526.336
7.96131	552.241	565.991	704.137	535.511	531.091	514.04	667.864	528.233
7.99281	554.184	567.029	707.322	536.595	533.431	514.969	670.404	529.805
8.02429	555.743	568.269	709.602	537.869	536	517.162	672.307	531.66
8.05581	557.544	569.322	712.275	540.726	537.243	518.515	673.71	532.563
8.08735	559.785	571.414	717.844	542.078	539.593	519.633	676.482	532.66
8.11885	561.832	572.215	724.924	544.243	542.707	521.271	680.24	534.188
8.15035	564.323	574.207	725.185	545.6	545.577	523.051	685.056	535.431
8.18203	566.278	575.508	726.886	546.052	547.407	525.069	687.102	536.527
8.21352	568.48	576.711	726.27	546.682	548.962	526.522	688.9	537.484
8.24517	568.822	578.211	725.316	548.087	550.177	527.924	689.071	539.203
8.27668	570.34	579.565	727.173	549.78	552.35	529.097	688.191	539.921
8.3082	571.612	580.97	734.523	551.531	553.477	530.271	688.609	541.696
8.3397	574.258	582.274	737.481	553.592	554.227	531.673	692.784	543.705
8.37124	576.419	583.833	740.794	555.246	555.988	533.275	696.365	544.233
8.40287	578.63	585.037	739.563	554.958	557.451	535.398	698.252	545.586
8.43433	580.302	586.692	740.066	555.85	558.639	536.907	701.475	546.505
8.46586	581.135	587.648	740.724	556.985	559.148	538.366	702.365	548.049
8.49743	583.252	589.101	741.529	558.475	559.777	539.262	704.765	550.366
8.52892	585.962	590.257	743.166	560.255	560.948	541.34	706.823	552.394
8.56041	586.994	591.716	744.304	562.805	562.868	542.38	712.396	553.458
8.59196	588.127	592.922	746.408	564.125	564.11	543.987	715.871	554.573
8.62348	589.457	594.685	749.065	566.334	564.986	544.785	715.1	555.547
8.65496	591.828	596.502	753.155	567.114	566.748	546.061	713.039	558.413
8.68646	593.46	598.117	755.336	568.391	569.922	547.631	714.088	561.285
8.71802	594.943	600.134	753.567	570.016	571.421	548.861	715.848	562.405
8.7495	596.323	602.254	754.074	571.502	573.087	549.242	716.237	563.573
8.78102	598.308	603.719	757.622	573.45	574.418	550.766	719.176	565.182
8.81259	599.199	605.845	761.18	575.184	576.751	553.24	721.944	567.139
8.84423	601.138	607.157	761.731	575.873	578.186	554.71	724.344	569.1
8.87607	601.925	608.327	765.712	577.35	578.972	555.854	725.585	570.132
8.90754	604.611	609.947	769.393	579.628	580.864	557.197	727.549	570.422
8.93904	605.853	611.872	771.937	581.291	581.561	557.428	731.361	570.57
8.97051	607.139	612.637	775.508	582.86	582.083	557.993	733.288	571.355
9.002	609.433	613.699	781.42	584.16	583.207	559.089	734.866	573.169
9.0335	611.118	616.338	782.933	583.918	583.274	560.227	734.906	574.84
9.06505	612.965	617.356	783.459	584.244	584.673	561.468	734.397	575.43
9.09655	614.463	618.223	782.26	586.742	585.614	562.42	734.455	576.213
9.12804	615.551	619.545	783.179	588.325	586.712	563.999	733.208	578.723
9.15956	616.496	620.41	784.16	590.072	587.538	565.672	732.583	580.498
9.19111	617.743	621.175	784.506	591.674	589.28	568.028	735.228	582.281
9.22262	619.183	622.499	786.818	592.759	590.366	569.705	735.53	582.827
9.25411	620.431	623.164	787.401	596.512	592.517	571.196	740.127	584.761
9.28579	620.875	624.132	787.751	597.748	594.433	573.112	742.641	588.036
9.31729	622.273	624.845	790.836	598.845	596.365	574.155	744.378	590.074
9.34882	623.064	626.888	794.754	600.213	597.798	575.156	747.119	591.516
9.3803	625.259	627.959	798.964	601.409	598.624	576.549	748.442	593.407
9.4118	625.042	630.003	804.124	602.468	600.146	577.067	747.607	595.952
9.44333	626.8	631.537	809.658	604.497	600.802	578.017	747.725	595.552
9.47482	628.194	632.457	813.399	605.096	600.918	579.522	748.378	597.799
9.50635	628.991	632.764	814.302	605.04	601.865	580.91	751.83	597.999
9.53786	630.746	633.684	814.698	606.311	602.878	582.553	754.542	598.299
9.5694	633.412	634.402	816.398	606.464	604.328	584.331	757.841	599.25
9.60093	635.117	635.117	818.859	608.761	605.617	586.331	759.545	600.601
9.63242	636.466	635.679	819.64	610.589	606.779	588.018	757.997	601.804
9.6639	637.373	635.73	816.987	612.472	607.305	589.462	760.613	603.811
9.6954	638.474	636.087	817.047	613.804	607.748	590.719	761.941	604.763
9.72689	639.525	636.083	818.518	614.266	608.549	590.841	764.868	605.966
9.75843	641.589	636.852	819.087	614.944	608.357	591.321	768.155	607.273
9.78989	643.047	637.158	820.12	615.93	610.642	592.13	770.628	608.883
9.82139	644.357	637.771	819.133	618.704	611.841	594.27	775.064	609.891
9.8529	644.846	637.974	820.812	621.115	612.968	596.122	777.175	610.749
9.88455	645.034	638.895	821.44	621.767	614.06	597.13	778.74	614.379
9.91609	645.425	638.893	822.282	624.112	615.517	598.1	778.557	616.246
9.94762	646.591	638.79	822.552	627.037	617.61	597.482	782.641	618.78
9.97911	646.475	639.506	821.8	629.95	619.506	598.188	781.681	622.636
10.0106	647.329	640.992	823.002	633.303	620.309	598.748	778.752	625.839
10.0421	649.104	640.987	823.059	637.172	620.915	599.08	777.646	629.354
10.0738	648.987	640.475	824.269	638.372	621.261	599.349	778.52	631.904
10.1053	649.432	641.344	826.401	639.62	622.395	601.589	778.838	632.674
10.1369	650.486	642.779	828.673	639.592	623.653	602.466	782.066	631.294
10.1684	653.323	644.011	831.409	640.32	624.951	603.474	785.889	630.729
10.1999	653.402	645.139	834.548	641.189	625.68	604.484	785.059	632.769
10.2313	654.756	645.497	833.868	642.276	626.796	605.881	786.217	634.249
10.2629	655.201	646.371	833.108	643.832	628.385	606.651	787.533	636.346
10.2943	654.477	647.396	832.838	644.674	628.878	607.676	791.117	637.928
10.3258	654.672	648.528	835.049	645.566	629.703	607.85	795.406	639.001
10.3574	654.965	648.834	836.835	646.238	630.836	608.755	794.574	639.868
10.3889	656.125	649.037	839.999	647.024	630.415	609.777	796.283	640.884
10.4204	656.764	648.774	843.009	648.473	631.917	611.176	795.421	642.52
10.4521	656.993	648.975	842.799	651.063	632.502	611.695	794.365	644.574
10.4836	657.491	650.055	842.204	654.452	633.251	612.201	794.594	645.604
10.5151	658.307	651.186	843.157	656.402	633.287	613.012	795.888	647.61
10.5467	659.044	652.165	845.034	657.932	634.292	613.97	800.193	647.964
10.5782	659.488	652.113	844.674	659.044	636.295	615.982	803.29	647.752
10.6097	661.161	652.523	843.287	659.209	636.491	615.955	807.252	648.674
10.6412	662.637	652.471	845.442	659.903	636.856	617.569	807.145	649.436
10.6726	662.766	653.084	849.42	661.38	637.094	618.034	806.833	650.773
10.7042	663.004	653.905	848.322	663.895	637.699	619.06	806.577	652.682
10.7357	664.994	653.39	849.959	665.787	638.006	620.955	808.659	654.018
10.7672	666.889	654.213	849.634	669.147	638.52	622.372	808.923	654.732
10.7987	666.865	654.21	848.436	670.617	639.435	623.371	808.521	655.071
10.8302	666.732	654.827	849.017	671.349	640.699	624.641	808.08	657.193
10.8617	666.62	655.292	851.318	672.764	640.917	625.322	806.152	659.12
10.8932	666.487	657.922	853.577	673.928	641.471	625.439	806.006	659.124
10.9247	666.931	658.744	855.001	674.671	642.351	625.943	802.619	659.188
10.9562	667.43	659.157	856.595	676.248	643.381	626.624	805.391	659.598
10.9877	667.515	659.67	859.066	677.886	643.417	627.158	805.983	660.504
11.0192	668.485	660.235	861.74	678.097	644.626	628.724	808.748	662.264
11.0507	668.528	660.796	867.231	678.891	645.431	629.413	812.473	664.103
11.0823	669.842	661.362	868.729	680.957	646.092	629.839	813.471	666.242
11.1138	669.72	661.102	867.253	681.751	646.862	630.303	814.642	668.057
11.1453	670.383	661.464	868.688	682.174	647.289	630.93	818.884	668.774
11.1768	670.109	661.199	866.693	682.867	647.1	631.908	819.337	667.786
11.2083	670.151	661.557	866.111	683.775	647.282	632.868	820.084	668.77
11.2398	670.717	662.639	865.817	682.608	648.087	634.95	820.822	670.098
11.2713	671.744	664.348	862.352	681.183	648.577	636.022	821.428	671.899
11.3028	671.938	666.049	862.952	682.936	649.325	636.208	823.486	673.033
11.3343	673.088	668.074	866.248	685.167	650.004	637.481	824.594	672.91
11.3658	671.854	669.061	867.722	684.853	649.801	638.74	823.394	673.189
11.3974	672.923	670.146	867.99	684.857	649.226	639.166	819.181	674.098
11.4289	672.175	670.243	866.638	686.664	650.427	639.853	813.46	675.948
11.4604	672.369	670.756	866.097	686.136	651.932	641.088	810.117	677.63
11.492	671.469	670.179	866.846	685.183	651.379	641.422	809.965	679.945
11.5234	672.025	670.484	867.696	685.553	652.59	642.606	812.558	682.63
11.5549	673.243	671.051	868.623	687.25	652.477	643.884	812.366	682.924
11.5864	673.492	672.712	867.787	687.886	652.672	643.698	814.545	683.236
11.6179	674.311	673.59	870.324	689.902	654.553	644.736	816.514	684.166
11.6494	674.755	674.05	871.638	692.136	655.972	644.051	817.716	685.928
11.6809	675.004	674.504	873.615	693.785	655.859	643.552	819.051	686.469
11.7124	675.502	674.498	874.088	695.487	656.041	643.424	818.099	687.535
11.744	677.043	675.269	875.102	696.073	656.483	644.292	819.202	691.133
11.7756	677.07	676.884	875.743	696.501	657.208	644.311	822.629	692.885
11.807	677.192	677.344	873.969	698.953	657.185	644.515	826.258	697.229
11.8384	677.708	676.926	874.336	701.035	659.071	645.346	827.31	701.071
11.8698	678.969	677.494	873.929	703.759	658.662	646.844	827.758	701.463
11.9012	679.831	677.846	875.128	704.992	658.992	647.454	826.332	702.22
11.9327	679.245	678.673	875.933	705.687	659.06	648.344	828.404	703.189
11.964	680.635	679.288	876.093	706.274	659.718	648.621	828.951	703.386
11.9955	680.662	679.802	877.5	707.13	660.012	649.138	831.117	703.674
12.0269	681.785	680.782	880.533	706.802	660.753	648.913	832.3	704.476
12.0583	682.662	680.613	882.881	708.036	660.285	649.171	833.579	705.056
12.0898	684.721	680.816	884.827	710.714	659.672	649.821	833.228	706.119
12.1212	685.235	681.6	881.219	712.596	659.842	649.71	834.95	705.808
12.1527	684.721	681.127	880.821	712.811	660.557	650.467	835.112	706.677
12.1841	685.373	681.904	880.525	713.661	659.887	651.687	835.397	708.426
12.2155	685.206	682.833	880.864	716.623	659.714	652.985	837.474	709.36
12.2469	685.053	684.016	880.47	718.504	660.306	652.352	837.79	711.047
12.2783	685.593	683.846	881.441	720.933	660.896	653.002	837.912	712.296
12.3097	685.925	684.36	882.967	721.633	661.078	654.167	836.476	715.729
12.3412	686.745	684.086	882.599	721.206	661.735	653.832	836.35	721.612
12.3726	687.687	684.024	884.22	722.4	662.302	655.368	836.859	725.092
12.4041	687.713	683.084	883.939	725.487	662.074	655.704	837.658	727.764
12.4355	687.432	682.755	883.735	726.462	663.29	656	836.954	729.489
12.4669	687.819	682.383	882.781	725.806	663.948	656.368	838.708	730.972
12.4983	689.31	682.849	882.888	724.664	665.343	656.276	841.805	730.883
12.5298	689.082	683.68	881.716	724.394	665.409	656.701	842.474	734.003
12.5612	687.829	683.828	881.895	723.254	665.738	657.181	843.402	737.685
12.5929	687.2	684.453	881.716	724.498	666.889	657.269	843.943	741.259
12.6243	687.81	683.82	881.191	726.016	668.607	658.045	844.452	741.543
12.6557	687.907	684.546	881.958	727.484	668.309	658.117	844.868	740.906
12.6871	688.328	685.378	881.131	729.602	668.465	657.537	845.031	741.316
12.7185	688.786	685.37	881.589	730.731	668.055	657.721	846.051	741.521
12.7499	689.952	686.046	879.004	732.355	669.798	658.245	845.051	740.574
12.7814	689.977	686.982	878.649	732.888	669.684	658.837	845.426	742.282
12.8128	690.744	687.13	877.721	733.799	670.628	659.205	844.935	744.679
12.8443	691.605	687.231	879.095	733.619	669.065	659.777	847.353	747.742
12.8758	690.918	687.799	881.588	735.837	668.335	659.68	847.986	749.917
12.9072	690.886	687.744	880.061	736.913	668.483	659.487	848.24	752.928
12.9385	691.65	688.001	878.637	738.982	669.049	659.318	848.589	755.459
12.97	691.959	688.934	879.146	738.702	669.763	659.501	847.369	756.69
13.0013	692.152	688.989	880.075	738.422	669.41	659.854	848.323	758.961
13.0328	691.923	688.833	881.131	740.541	669.18	660.358	847.517	759.458
13.0642	690.802	688.88	883.309	744.958	670.009	660.838	845.899	760.029
13.0955	691.472	689.09	885.183	747.408	670.781	661.706	846.277	761.854
13.127	691.778	689.86	886.239	752.269	669.812	661.275	847.526	763.661
13.1584	691.625	691.163	886.164	755.765	670.107	661.275	848.832	765.796
13.1898	691.971	692.046	886.864	756.576	669.426	662.164	847.903	767.139
13.2213	692.638	693.09	888.408	757.661	670.107	662.884	846.654	768.384
13.2527	693.137	693.982	888.319	759.144	670.075	663.685	844.899	769.598
13.2841	693.619	694.349	887.768	761.124	670.107	664.872	844.102	769.745
13.3155	694.539	694.964	887.144	763.084	670.493	666.999	845.475	769.116
13.347	694.845	694.744	885.703	763.62	670.821	667.742	845.058	771.429
13.3784	695.343	694.689	885.69	764.421	671.091	669.139	841.282	771.751
13.4098	694.293	694.357	882.832	764.457	672.457	670.329	839.133	772.513
13.4414	693.246	694.558	880.666	766.523	672.81	671.04	841.778	774.887
13.473	693.914	695.283	880.841	767.065	673.697	671.99	839.95	778.117
13.5044	693.953	695.265	879.106	767.87	674.234	671.819	838.037	779.467
13.5359	694.05	695.631	878.277	767.187	674.974	672.598	838.442	780.318
13.5673	692.96	696.047	879.638	767.607	675.894	673.139	840.736	782.026
13.5987	693.096	695.576	879.828	769.537	675.695	672.461	841.111	784.835
13.6301	693.345	695.833	880.745	771.497	676.435	672.245	841.545	786.396
13.6616	692.126	696.09	882.396	773.166	676.85	672.783	841.862	787.469
13.693	692.587	696.025	883.842	775.153	677.622	673.676	842.158	788.886
13.7245	693.999	696.808	885.308	777.096	678.156	673.688	843.073	788.679
13.7559	694.44	697.312	884.239	775.324	678.781	673.345	844.848	788.891
13.7873	694.593	697.513	883.853	775.645	679.257	673.791	844.806	789.609
13.8187	694.708	697.345	884.613	776.343	678.316	675.397	845.727	789.925
13.8501	695.056	696.978	884.347	777.631	677.93	674.775	844.457	794.06
13.8815	695.379	696.666	883.545	780.622	678.316	675.622	842.131	795.963
13.9129	695.435	696.656	884.449	783.182	677.849	675.633	841.944	795.015
13.9443	694.634	696.968	884.954	784.953	677.025	675.278	843.061	795.947
13.9757	693.949	697.436	884.416	784.203	677.649	675.072	844.175	796.654
14.0071	694.351	697.26	882.951	784.506	677.976	675.965	844.912	798.559
14.0386	694.237	696.949	882.703	786.524	677.712	675.53	844.12	801.476
14.0701	695.38	697.049	881.467	788.461	676.738	675.266	845.271	800.398
14.1015	696.147	696.894	882.024	791.499	676.3	675.423	846.318	801.866
14.1329	696.531	696.683	882.39	792.768	675.416	675.514	845.122	800.881
14.1643	696.972	696.569	882.924	794.888	673.672	676.352	844.285	803.551
14.1958	697.566	696.358	881.387	796.363	673.23	676.089	844.098	805.332
14.2272	698.063	696.349	877.6	797.842	673.91	676.511	845.785	805.643
14.2586	697.836	696.816	876.916	798.26	674.205	676.603	843.29	807.474
14.2901	696.802	696.816	875.991	800.34	674.237	676.751	841.75	810.663
14.3215	697.051	697.329	873.722	801.12	673.678	676.66	840.556	811.421
14.3529	696.689	697.598	873.374	802.532	673.232	677.438	838.079	810.545
14.3843	695.907	698.166	874.589	802.15	673.591	678.307	836.506	810.118
14.4158	696.021	697.588	875.864	804.39	673.742	678.158	836.144	810.341
14.4472	695.716	697.63	876.725	807.307	674.242	678.963	835.109	811.584
14.4786	694.839	697.263	876.366	807.865	674.306	679.295	837.279	812.926
14.5101	694.209	697.108	876.275	808.83	674.071	679.717	839.023	811.67
14.5415	695.279	697.52	877.327	808.196	674.076	679.545	841.326	813.309
14.573	696.348	697.676	875.271	807.778	674.082	680.174	839.346	812.318
14.6043	695.854	699.036	874.27	809.906	673.376	679.518	838.966	811.895
14.6358	695.549	698.98	874.333	813.957	673.346	679.436	840.239	812.691
14.6672	696.826	699.76	873.711	816.135	673.939	680.092	839.848	814.201
14.6986	696.332	699.438	871.798	816.439	673.673	680.894	840.324	815.097
14.7301	696.485	699.805	871.013	816.644	674.266	680.812	840.07	816.542
14.7615	695.914	700.006	870.805	818.487	674.181	680.937	841.686	817.823
14.793	694.995	700.633	870.841	820.951	674.299	681.499	841.872	818.799
14.8244	694.768	700.207	871.786	822.554	674.628	680.165	843.454	819.308
14.8558	695.244	699.774	872.187	823.14	674.567	680.554	843.669	820.732
14.8872	695.854	699.196	873.263	824.199	673.245	680.438	844.191	822.199
14.9187	695.549	698.826	872.45	825.691	672.831	681.359	846.6	821.955
14.9501	694.864	697.926	873.008	827.347	672.747	681.244	848.486	823.605
14.9815	695.474	697.501	875.122	828.576	673.189	681.392	848.161	826.991
15.0131	694.52	696.612	876.755	827.372	673.955	681.541	849.192	829.013
15.0444	694.31	697.29	877.11	826.454	673.839	681.186	849.08	828.402
15.0757	695.019	696.768	878.571	827.66	674.871	680.53	849.749	829.237
15.1071	694.083	697.225	879.486	828.075	675.255	681.186	849.88	828.826
15.1384	695.401	696.858	879.859	829.538	676.322	681.31	849.451	829.115
15.1698	696.486	697.214	878.625	831.025	677.032	681.426	848.435	831.341
15.2013	696.983	697.47	878.533	835.304	676.001	681.608	848.185	833.324
15.2325	697.479	697.882	877.635	839.118	676.179	681.732	848.1	833.139
15.2639	697.653	697.249	877.704	840.424	675.562	681.647	848.512	834.364
15.2951	698.149	697.405	877.712	840.591	675.593	682.245	846.52	836.858
15.3264	697.556	697.661	876.451	841.73	676.241	682.485	843.729	838.605
15.3576	698.741	697.07	875.573	840.806	677.129	682.667	841.813	839.382
15.3889	698.722	697.115	875.796	843.296	678.073	682.758	840.49	841.457
15.4203	698.129	696.593	876.307	847.483	678.958	682.019	841.074	843.153
15.4516	697.595	697.37	875.261	848.234	678.958	682.648	840.425	847.428
15.4829	697.443	696.537	874.998	849.347	679.019	682.888	839.663	850.067
15.5142	697.634	696.158	873.893	852.224	678.34	683.544	838.785	851.172
15.5455	697.481	696.158	873.275	852.435	678.429	683.784	839.738	851.638
15.5768	698.415	696.416	872.754	855.713	678.313	683.342	839.051	851.771
15.608	698.72	695.681	871.845	858.093	678.018	682.813	838.778	850.79
15.6394	699.543	694.735	871.196	860.601	678.429	682.548	838.044	850.779
15.6706	700.421	693.893	870.288	862.393	678.433	682.581	837.904	851.811
15.7019	700.977	694.159	868.275	862.7	678.107	682.132	838.18	853.709
15.7331	701.531	693.938	864.959	863.056	678.875	682.548	838.31	854.369
15.7644	701.893	694.038	864.059	864.224	678.875	683.648	836.842	854.134
15.7957	701.683	694.027	862.941	867.72	679.26	683.83	836.132	853.97
15.8269	701.13	693.603	861.751	871.775	679.555	683.804	835.399	855.043
15.8582	701.626	694.283	861.498	872.634	678.789	683.804	834.448	856.852
15.8894	701.146	694.327	861.186	872.925	678.494	682.977	834.148	859.271
15.9207	700.364	694.738	861.003	872.68	678.583	682.949	832.925	861.004
15.9519	699.544	694.683	860.52	873.309	678.227	683.13	834.022	862.801
15.9832	698.301	694.572	858.076	872.727	677.757	683.072	832.09	862.738
16.0145	697.574	694.617	856.987	873.925	677.287	682.634	831.453	860.392
16.0459	697.594	695.083	856.667	874.416	677.376	682.699	832.209	861.734
16.0771	696.984	694.393	857.581	873.647	677.523	683.41	832.993	864.126
16.1084	697.594	693.861	858.575	874.536	676.667	682.764	831.739	866.625
16.1396	697.727	694.371	857.091	875.874	676.667	682.29	832.053	868.668
16.1709	698.032	694.571	855.635	876.718	676.903	683.094	832.355	870.548
16.2021	699.426	694.937	854.026	878.701	677.17	682.38	833.09	872.374
16.2333	699.769	695.702	854.875	880.379	676.872	683.036	831.356	873.39
16.2646	700.227	695.381	855.982	883.323	676.903	683.366	829.664	873.455
16.2959	701.241	695.015	855.757	883.876	676.55	683.638	830.656	872.921
16.3271	701.946	694.804	855.27	883.424	676.667	683.696	831.544	872.339
16.3584	702.847	695.37	854.682	884.272	676.108	683.961	830.995	873.861
16.3897	703.705	695.935	854.112	884.809	675.728	684.349	830.853	877.275
16.4209	703.973	696.67	854.38	885.015	676.228	684.233	830.629	880.441
16.4522	704.126	697.335	856.257	886.058	675.992	684.828	831.528	878.727
16.4835	702.942	697.49	857.328	887.948	676.111	684.505	833.931	877.989
16.5147	702.637	698.267	858.238	889.338	676.67	684.86	835.63	879.004
16.546	702.366	698.733	857.272	889.632	676.937	685.041	835.459	880.069
16.5772	703.419	698.777	856.958	890.757	676.82	685.549	835.577	881.506
16.6085	702.847	698.666	856.253	892.21	676.79	685.756	834.508	883.477
16.6398	702.694	698.977	854.834	892.994	676.673	686.617	834.859	887.652
16.6711	703.247	700.135	852.73	893.627	677.115	687.487	834.374	889.116
16.7023	703.553	700.068	851.123	894.37	677.321	688.264	832.588	889.969
16.7335	703.133	699.376	850.062	895.537	677.234	688.886	831.234	890.878
16.7647	702.48	699.265	848.808	896.491	677.824	688.892	829.488	891.604
16.796	702.766	699.253	848.549	895.997	678.177	688.859	829.057	891.838
16.8274	701.926	699.564	849.83	897.355	678.416	688.807	828.265	891.178
16.8588	701.888	698.351	848.836	898.989	678.177	688.24	828.265	889.433
16.8899	701.713	698.72	849.286	900.616	678.208	688.302	830.633	888.837
16.921	702.441	698.04	849.096	900.984	678.238	689.61	831.651	887.625
16.9521	702.116	697.774	849.932	900.778	677.999	689.318	831.795	886.871
16.9831	701.75	697.619	850.224	901.587	678.118	689.823	833.906	889.406
17.0143	702.326	697.563	849.223	902.264	678.149	689.887	832.992	891.986
17.0455	702.078	697.452	847.871	902.734	677.059	689.472	830.956	894.585
17.0767	702.689	697.607	848.356	904.431	677.059	690.425	831.008	896.547
17.1077	701.846	697.962	848.229	903.417	677.56	690.605	831.073	897.282
17.1388	702.611	698.228	848.356	902.934	677.237	690.605	829.982	899.692
17.1699	702.917	698.993	847.899	901.944	676.264	691.114	828.896	899.278
17.201	703.317	698.937	845.776	904.186	676.028	690.281	830.094	901.299
17.2322	703.89	700.138	843.628	905.143	676.117	690.669	833.001	902.928
17.2633	703.602	700.986	842.889	906.434	676.264	689.866	833.837	903.88
17.2944	703.335	700.871	841.968	907.984	676.5	689.512	834.163	904.865
17.3255	702.359	701.806	842.774	908.873	676.236	688.89	833.932	906.071
17.3569	701.919	701.751	841.905	910.674	676.531	689.427	832.485	908.875
17.388	701.31	701.794	843.45	912.858	675.856	689.251	829.994	911.455
17.419	700.944	701.794	845.675	913.853	676.239	690.144	829.618	912.089
17.4501	700.525	701.202	846.345	915.956	675.383	690.112	828.939	914.414
17.4811	699.801	700.935	846.152	917.166	675.797	690.95	830.186	914.977
17.5122	699.82	699.777	845.703	917.504	675.444	691.072	829.652	916.734
17.5432	699.878	698.664	843.716	917.037	675.885	690.713	830.081	916.711
17.5742	700.01	698.354	841.601	917.867	676.033	691.072	830.534	918.038
17.6053	699.55	697.666	841.286	917.867	674.828	691.28	830.65	919.802
17.6363	699.016	697.555	839.04	919.841	673.914	691.609	830.256	921.923
17.6674	699.778	698.286	837.569	922.289	673.798	691.668	828.136	924.342
17.6986	700.181	698.342	837.45	923.93	673.032	691.7	827.432	926.537
17.7297	699.301	698.274	837.46	924.824	673.887	691.524	827.016	927.172
17.7607	699.13	697.952	837.467	926.422	674.738	691.853	825.535	927.679
17.7916	699.224	698.517	837.026	929.536	674.355	691.408	824.029	927.355
17.8226	699.701	698.771	838.15	929.94	674.386	692.092	823.144	925.997
17.8536	699.701	698.815	839.753	933.548	673.798	691.674	824.209	924.415
17.8846	699.891	699.28	840.428	934.81	673.623	691.2	823.885	924.985
17.9156	698.668	700.537	840.138	932.823	673.268	690.785	823.117	924.895
17.9465	699.185	699.901	840.813	934.017	673.09	690.695	822.024	924.369
17.9775	699.527	699.547	842.188	935.492	673.828	690.609	819.714	923.211
18.0085	698.534	700.226	844.076	935.855	674.034	689.953	817.604	923.711
18.0395	697.713	700.012	843.984	937.442	673.387	689.597	817.007	924.804
18.0705	697.598	700.648	842.895	938.681	673.798	690.074	817.218	926.628
18.1015	697.085	700.537	841.191	940.115	673.446	690.552	817.347	926.464
18.1325	697.963	700.481	839.558	940.241	673.623	689.93	817.102	927.662
18.1635	697.636	701.778	838.408	940.641	673.357	690.079	817.024	931.674
18.1945	697.997	701.878	838.672	939.268	672.796	689.93	817.99	934.733
18.2255	698.187	702.247	839.444	939.139	672.71	690.435	818.242	935.066
18.2565	698.304	701.822	841.272	940.894	671.71	690.583	818.645	936.56
18.2875	698.514	701.822	843.262	941.255	672.006	691.836	819.135	937.394
18.3185	698.419	702.033	844.615	941.319	671.829	691.687	818.408	937.361
18.3496	698.419	702.12	844.008	942.498	671.712	692.4	818.383	938.822
18.3805	698.876	701.232	843.721	943.416	670.92	692.043	817.062	938.59
18.4116	698.666	701.275	844.013	944.331	670.715	691.269	816.094	937.624
18.4425	698.092	702.319	843.338	944.631	670.599	691.597	814.918	938.719
18.4736	697.274	702.107	842.539	944.179	669.834	691.836	815.465	938.457
18.5045	696.95	701.53	840.843	945.401	669.453	691.093	817.288	938.856
18.5354	696.624	700.795	840.969	948.852	668.893	690.764	817.778	938.789
18.5665	696.205	701.049	839.813	951.165	669.306	690.169	818.685	938.785
18.5974	695.844	701.303	839.047	954.165	669.688	689.188	819.254	939.316
18.6284	694.89	701.403	838.284	954.525	669.394	689.605	819.784	941.013
18.6594	694.168	700.993	837.994	956.133	669.776	690.051	820.446	940.646
18.6903	694.168	700.416	838.028	957.937	669.776	690.498	820.872	942.273
18.7213	693.959	700.881	838.989	959.612	669.895	690.826	820.547	943.502
18.7524	693.69	700.559	838.765	961.335	669.721	691.034	819.192	943.668
18.7834	694.301	701.024	837.994	963.697	668.517	690.799	817.612	945.129
18.8144	694.031	700.335	838.576	966.77	668.429	691.128	816.893	946.862
18.8454	694.111	700.121	838.286	966.712	667.666	690.893	816.519	946.696
18.8764	693.785	700.165	838.514	966.78	667.519	690.178	814.768	947.134
18.9074	693.424	700.999	838.169	965.097	667.959	689.763	813.826	947.937
18.9383	692.552	700.887	839.039	964.548	667.928	688.9	812.11	949.672
18.9693	692.571	700.208	837.986	966.274	667.901	688.575	810.189	950.172
19.0003	692.666	701.042	836.774	968.342	667.84	688.724	808.5	950.402
19.0313	692.457	700.943	834.951	971.63	667.489	688.931	807.109	947.995
19.0623	692.723	701.408	833.003	971.59	668.044	688.665	806.789	947.297
19.0933	692.685	700.676	832.998	973.027	667.898	687.927	806.764	948.457
19.1243	692.628	700.363	831.052	973.676	667.721	688.489	805.192	949.486
19.1553	692.78	699.365	830.606	973.74	668.481	688.016	803.339	951.051
19.1863	692.362	699.11	830.732	974.772	668.747	688.165	804.635	952.278
19.2174	692.036	699.055	831.88	972.144	668.393	688.345	804.775	953.243
19.2483	692.362	698.475	832.678	972.364	668.454	687.869	803.269	951.167
19.2794	691.922	698.221	833.923	971.838	668.454	688.434	801.7	952.095
19.3104	691.619	697.434	836.287	970.887	668.423	688.166	802.201	953.36
19.3414	691.202	697.264	838.714	969.712	668.716	687.869	801.7	954.257
19.3724	691.145	696.955	839.485	969.002	668.454	688.017	800.068	955.34
19.4034	690.971	696.8	841.822	967.145	667.663	688.673	797.18	956.807
19.4344	690.079	697.955	841.725	967.684	668.044	688.466	795.308	959.186
19.4654	690.345	697.843	840.418	965.496	667.986	688.555	794.793	960.489
19.4963	690.496	698.828	840.035	964.062	667.693	688.287	794.115	962.125
19.5273	690.553	698.475	840.166	963.747	667.87	688.138	795.113	963.16
19.5583	691.22	697.899	838.311	962.322	667.812	688.169	794.653	963.394
19.5893	690.971	698.729	837.223	961.767	667.577	688.142	795.5	963.191
19.6202	690.742	698.463	837.797	962.885	668.136	688.974	795.45	964.162
19.6513	690.363	698.971	836.934	965.529	667.577	688.232	794.423	962.917
19.6822	690.117	698.971	836.298	967.582	668.077	687.759	794.231	964.051
19.7132	689.375	699.181	834.858	971.012	667.345	688.145	794.435	964.855
19.7442	689.261	700.381	835.334	971.578	666.994	688.325	794.141	965.521
19.7752	689.129	700.691	834.024	973.468	666.231	688.68	794.06	966.93
19.8062	688.693	700.312	833.898	975.5	665.618	689.512	793.152	967.632
19.8371	688.216	700.467	834.281	977.335	664.563	689.512	793.127	969.036
19.8681	688.273	700.144	835.465	978.258	664.271	689.961	794.085	967.851
19.8991	688.579	699.565	835.852	977.822	663.951	690.199	795.61	968.215
19.9301	688.141	699.199	836.463	977.185	663.159	689.902	795.942	969.683
19.9611	688.179	698.354	835.924	978.11	662.924	689.84	796.405	970.55
19.9921	688.273	698.623	835.255	978.9	663.07	689.961	797.275	971.42
20.023	688.33	698.211	833.401	977.539	662.897	690.05	798.182	973.816
20.054	688.179	697.734	832.64	977.518	662.693	690.081	798.749	975.487
20.085	687.857	697.722	832.447	977.425	662.955	690.288	800.173	975.722
20.116	687.591	697.666	832.069	978.441	662.927	689.96	800.648	974.538
20.147	688.556	697.679	832.169	980.729	663.073	689.425	799.863	975.365
20.1779	688.405	697.988	833.031	979.682	663.424	689.871	799.388	976.815
20.2089	688.556	698.242	832.901	979.413	664.392	689.784	798.977	978.401
20.2399	688.442	698.13	833.157	978.663	664.069	689.456	799.145	979.171
20.2708	688.896	698.341	834.465	978.254	663.366	689.425	798.335	979.444
20.3017	687.969	698.539	833.316	978.756	663.6	689.722	796.826	978.061
20.3328	688.083	699.102	832.006	979.577	662.784	689.218	796.081	977.475
20.3638	687.609	698.526	831.333	979.028	662.638	689.574	796.494	977.06
20.3948	686.642	698.47	829.801	978.362	662.023	689.812	797.122	976.868
20.4258	686.642	698.934	828.617	979.21	661.673	689.398	797.664	973.278
20.4567	686.736	698.358	827.849	981.428	661.12	689.96	797.775	973.671
20.4877	686.736	698.259	827.496	983.387	661.235	690.109	796.993	974.124
20.5187	686.169	698.78	827.525	985.502	661.323	690.409	795.621	975.198
20.5497	686.68	697.993	827.496	985.646	660.943	690.081	794.186	975.905
20.5807	686.811	697.724	827.375	986.811	659.688	690.44	794.172	974.329
20.6117	686.641	696.993	828.429	984.988	659.688	690.053	795.436	975.466
20.6426	686.489	696.937	827.7	985.265	659.979	689.549	795.721	974.132
20.6736	686.527	696.204	826.304	984.457	659.542	688.866	795.746	972.616
20.7046	686.316	696.402	825.257	985.17	659.338	688.155	795.568	971.842
20.7356	685.9	695.406	823.767	984.286	659.162	688.51	795.219	973.107
20.7665	685.276	695.35	823.419	984.121	659.016	688.748	793.873	973.333
20.7975	683.914	694.828	823.293	984.743	658.375	688.838	793.898	973.96
20.8285	684.461	694.828	822.244	985.732	658.318	689.104	794.4	972.951
20.8595	683.649	694.772	820.939	984.256	657.47	688.6	794.243	970.997
20.8904	683.687	694.871	820.525	985.054	657.616	688.127	793.196	970.822
20.9214	683.498	695.295	819.254	984.452	657.559	688.631	792.132	971.018
20.9524	683.479	695.913	818.08	982.653	657.355	688.068	791.57	973.892
20.9834	683.422	695.084	817.061	982.273	658.087	687.176	792.168	974.568
21.0144	683.479	694.575	817.407	982.587	656.861	685.484	791.692	974.675
21.0454	683.174	695.196	818.041	982.672	657.037	685.219	791.909	976.682
21.0764	683.023	695.604	817.661	984.276	656.833	684.895	791.322	976.8
21.1074	683.212	695.591	816.931	986.905	656.776	683.621	790.938	976.915
21.1384	683.422	696.054	816.397	986.177	656.542	683.738	789.825	976.27
21.1693	684.234	696.042	815.23	986.556	656.691	683.532	791.002	977.915
21.2003	684.687	696.406	815.102	988.156	656.251	683.976	791.781	978.013
21.2314	684.781	696.87	814.313	989.107	655.96	683.769	791.204	978.951
21.2624	684.895	697.179	813.713	989.553	655.466	684.392	792.171	980.334
21.2934	684.573	697.801	813.871	989.695	654.677	683.948	792.067	980.265
21.3244	685.256	697.222	814.414	987.752	655.174	683.356	792.437	980.353
21.3554	685.046	697.11	814.195	986.19	654.65	683.769	792.59	981.213
21.3864	685.083	696.956	814.262	986.256	654.677	682.764	792.679	981.549
21.4173	685.422	696.535	814.608	986.331	654.883	682.823	795.751	979.596
21.4483	684.554	695.957	814.228	985.394	654.007	681.905	798.061	978.521
21.4793	684.252	695.017	815.303	986.272	653.919	682.527	799.869	976.876
21.5103	684.195	694.597	816.091	987.022	653.778	683.535	800.612	977.452
21.5413	683.418	694.906	816.086	988.221	653.456	684.392	801.051	978.283
21.5722	682.55	694.961	816.591	988.362	654.298	684.602	799.587	977.608
21.6033	682.758	694.538	817.128	988.4	653.98	685.37	797.883	976.852
21.6342	682.908	694.735	817.634	989.87	652.787	685.163	797.444	976.228
21.6652	682.132	694.414	816.561	989.706	652.236	684.451	796.161	976.559
21.6961	681.924	695.806	815.292	988.009	652.122	683.15	795.096	977.501
21.7271	681.981	695.596	815.167	987.434	651.774	683.239	794.839	978.618
21.7581	681.151	695.849	814.217	986.655	651.423	683.89	795.169	979.361
21.7891	680.395	695.524	813.392	985.969	651.656	683.507	795.105	979.361
21.8201	679.415	695.524	812.475	988.009	651.713	683.239	793.927	979.108
21.8511	679.02	695.425	811.271	989.261	650.437	683.301	792.738	980.598
21.8821	678.754	694.808	811.113	990.416	650.086	683.239	792.019	981.198
21.9131	678.151	694.696	811.305	988.711	649.65	682.768	790.266	980.989
21.944	677.85	694.122	810.515	987.802	649.505	682.947	788.334	980.842
21.975	676.926	693.84	810.011	988.492	648.577	682.475	787.723	981.184
22.006	676.606	693.896	811.152	990.299	648.665	682.682	787.281	979.762
22.0369	676.117	693.84	810.582	991.411	648.17	683.125	787.281	979.791
22.0679	675.25	693.939	809.892	989.713	647.968	683.125	787.192	979.879
22.099	674.799	693.827	808.627	990.47	647.677	683.184	786.805	982.771
22.13	674.836	693.771	808.22	991.056	647.91	682.18	786.22	983.866
22.161	675.494	694.234	807.68	992.931	647.159	682.297	786.18	983.563
22.192	675.797	693.771	808.757	993.553	646.693	682.444	786.549	984.177
22.223	675.099	694.024	809.769	994.508	646.198	682.712	786.102	984.733
22.254	674.291	693.505	811.033	994.852	646.053	683.421	785.974	982.868
22.285	674.911	693.086	810.942	996.155	646.576	683.036	785.513	980.309
22.316	674.46	693.394	811.643	995.784	646.431	682.888	784.109	977.943
22.3469	674.554	694.122	812.055	995.619	647.304	683.717	783.01	976.309
22.3779	674.047	693.758	812.247	995.216	646.203	683.628	782.49	975.632
22.4089	673.784	693.338	810.195	996.276	646.839	682.358	781.945	972.897
22.4399	674.179	693.801	808.71	997.299	646.668	682.358	781.093	971.373
22.4709	673.012	692.705	808.773	1000.05	646.523	681.145	780.382	973.224
22.5018	672.899	692.761	809.53	1002.64	646.466	681.234	781.078	973.76
[truncated: 159 more rows]

## Sheet: normalized 4000Hz
Time (hrs)	CAL27 control	CAL27 + MK	Detroit562 control	Detroit562 + MK	CAL27 control	CAL27 + MK	Detroit562 control	Detroit562 + MK
[truncated: 842 more rows]

[truncated: 1 more sheets: normalized bis]
