# Supplementary material for: AKT1 restricts the invasive capacity of head and neck carcinoma cells harboring a constitutively active PI3 kinase activity
Source: BMC Cancer. 2018 Mar 5;18:249. doi: 10.1186/s12885-018-4169-0 (PMC5836445; doi:10.1186/s12885-018-4169-0)
Supplement: Supplementary file 7 — Detroit562 cells untreated or treated with MK-2206 or Rapamycin electrical resistance measurements. Raw output file of the ECIS measurement of resistance in MΩ at a frequency of 4000 Hz. (XLS 227 kb) [file 12885_2018_4169_MOESM7_ESM.xls]

## Sheet: Details
[ECIS_Parameters]
Filename	V:\BOULOT\EXPERIMENTS\PROJET EMT\ECIS\detroit562 MK Rapa erlo 25juillet16.abp
Version	1.2.187.0 PC
FileType	CSV
ExportVersion	1.2.186.0 PC
Instrument	Z-Theta
SerialNum	65535
WellNum	16
Date	2016-07-25	12:40:42
DateNum	736536
TimeNum	45642
ExptType	MFT
ArrayHolderA	8W10E
ArrayHolderB	8W10E
MiniArrayFormat	0
TimeInterval	160
Wells	1	2	4	5	6	7	8	9	11	12	13	14	15	16
Frequency	62.5	125	250	500	1000	2000	4000	8000	16000	32000	64000

## Sheet: Comments
<New Experiment>
Electrode Stabilize at: 25-Jul-2016 12:34:34
Electrodes, A1, A2, A3, A4, A5, A6, A7, A8, B1, B2, B3, B4, B5, B6, B7, B8
Filename: C:\ECISData\detroit562 MK Rapa erlo 25juillet16.abp
Start Time-Series at: 25-Jul-2016 12:40:41
Frequency (Hz), 62.5, 125, 250, 500, 1000, 2000, 4000, 8000, 16000, 32000, 64000
Wells, A1, A2, A3, A4, A5, A6, A7, A8, B1, B2, B3, B4, B5, B6, B7, B8
<Expt Number> 44
<Pause Start> Time: 0.5589975
Well check at: 25-Jul-2016 13:18:28
Frequency (Hz), 4000
Well, Z (ohms), R (ohms), C (nF)
A1, 1115, 396, 38.2
A2, 1152, 427, 37.2
A3, 1118, 433, 38.6
A4, 1172, 448, 36.7
A5, 1058, 386, 40.4
A6, 1114, 410, 38.4
A7, 1095, 419, 39.3
A8, 1154, 425, 37.1
B1, 1137, 392, 37.3
B2, 1107, 416, 38.8
B3, 1116, 409, 38.3
B4, 1159, 427, 36.9
B5, 1123, 385, 37.7
B6, 1128, 412, 37.9
B7, 1137, 422, 37.7
B8, 1136, 431, 37.9
Auto-Detect Array Type A: 8W10E
A: 8W10E
<Pause End> Time: 0.63184528
<ExptSummary>
Detroit MK Rapa Erlo 26juillet16
</ExptSummary>
<Do not edit above this line!>

## Sheet: 4000 Hz
Time (hrs)	A1 R	A5 R	B1 R	B5 R	A2 R	A6 R	B6 R	A7 R	B3 R	B7 R	A4 R	A8 R	B4 R	B8 R
0.00068028	449.579	430.183	448.985	426.948	499.819	460.282	467.68	471.496	460.167	491.652	510.192	475.108	479.023	479.232
0.0782167	435.713	418.733	434.752	415.342	484.352	448.254	454.34	459.576	449.373	478.903	495.84	465.493	467.822	468.511
0.141202	425.233	409.631	423.986	405.765	470.729	438.878	443.032	449.68	441.163	466.83	483.668	457.948	458.709	459.533
0.204148	416.107	401.489	414.246	397.591	458.287	430.575	432.994	441.595	433.677	456.347	472.653	451.455	451.044	451.272
0.267237	407.972	394.893	405.467	390.428	448.582	423.559	423.866	438.578	427.182	446.962	462.656	445.698	444.395	443.834
0.330734	400.36	388.227	397.86	384.407	438.752	416.269	415.911	434.862	420.765	438.379	455.121	439.301	438.555	437.583
0.393883	393.398	381.998	391.439	379.368	429.279	409.875	409.155	428.193	415.809	430.771	447.11	433.412	433.62	432.964
0.457012	387.691	377.224	385.896	375.219	421.234	404.432	403.468	422.768	411.479	424.886	441.014	429.161	429.549	429.223
0.633033	389.155	367.094	373.041	370.866	416.529	393.781	402.945	405.261	395.135	409.403	433.951	411.05	413.728	418.359
0.703021	372.627	361.731	372.156	372.551	410.017	393.387	405.91	405.274	397.758	411.215	428.754	413.193	416.506	420.986
0.765893	374.475	363.986	374.163	373.725	411.674	395.056	406.904	407.295	400.635	412.65	431.103	416.598	419.356	422.824
0.828774	375.97	364.556	374.003	372.907	411.542	394.393	404.858	407.393	401.659	411.591	431.616	417.976	420.08	422.814
0.891612	375.316	362.984	371.961	370.92	408.656	391.629	401.889	405.403	400.41	409.389	429.959	416.599	418.356	421.069
0.954536	373.366	360.886	369.62	369.184	405.485	388.903	399.349	403.521	398.711	407.497	427.51	415.651	417.173	419.681
1.01745	371.505	359.456	368.246	368.065	402.888	387.052	397.585	401.823	397.43	406.03	425.897	414.92	416.129	418.472
1.08033	370.183	358.325	366.722	366.937	400.617	385.409	395.889	400.237	396.222	404.816	424.467	414.01	415.121	417.371
1.14324	368.923	357.394	365.37	366.036	398.527	383.875	394.335	398.969	395.326	403.668	423.04	413.422	414.291	416.448
1.20622	367.764	356.333	364.18	365.545	396.721	382.341	392.47	397.803	394.36	402.624	421.934	412.863	413.635	415.774
1.26918	366.801	355.57	363.284	364.837	395.375	381.185	391.267	396.913	393.709	401.584	420.937	412.305	413.049	414.992
1.33206	366.111	355.007	362.415	364.433	393.643	380.268	390.134	396.034	392.951	401.033	420.229	411.927	412.386	414.457
1.39505	365.655	354.575	361.639	364.465	392.016	379.561	389.205	395.321	392.437	400.271	419.555	411.76	411.973	413.924
1.45804	365.195	353.816	361.107	364.455	390.954	378.917	388.278	394.752	391.818	399.86	418.773	411.52	411.594	413.461
1.52097	364.662	353.484	360.765	363.971	389.779	378.342	387.661	394.183	391.512	399.233	418.312	411.421	411.248	413.176
1.58386	364.535	353.081	360.277	363.504	389.167	377.939	386.837	393.65	391.134	398.782	417.816	411.324	411.077	412.681
1.64677	363.867	352.835	360.062	363.212	387.925	377.668	386.219	393.087	390.861	398.365	417.46	411.329	410.834	412.537
1.70968	362.93	352.491	359.679	363.156	387.275	377.022	385.776	392.63	390.482	398.09	417.324	411.013	410.624	412.113
1.77254	362.599	352.219	359.352	362.827	386.693	376.855	385.263	392.317	390.486	397.919	416.968	410.841	410.597	411.969
1.83554	362.569	352.08	359.264	363.04	385.973	376.549	384.989	392.002	390.14	397.644	416.615	410.771	410.387	411.933
1.89845	362.202	351.975	359.001	362.983	385.353	376.455	384.51	391.589	390.074	397.576	416.258	410.743	410.322	411.792
1.96135	362.035	351.736	358.705	362.718	384.841	376.011	384.167	391.288	389.937	397.439	416.189	410.783	410.181	411.474
2.02427	361.972	351.764	358.442	362.724	384.394	376.015	383.964	391.218	389.765	397.336	415.871	410.646	410.115	411.577
2.08711	361.605	351.527	358.283	362.563	383.777	375.372	383.518	390.911	389.628	396.99	415.731	410.577	410.119	411.33
2.1501	361.271	351.59	358.258	362.641	383.436	375.169	383.382	390.602	389.596	396.537	415.624	410.437	410.051	411.224
2.21301	360.968	351.159	358.131	362.511	383.303	374.73	383.107	390.922	389.459	396.402	415.415	410.334	410.02	410.977
2.27585	361.106	351.087	357.932	362.453	382.719	374.425	382.767	391.164	389.217	396.194	415.418	410.265	409.812	410.939
2.33879	360.805	350.85	357.74	362.428	382.552	374.257	382.597	390.171	388.874	395.986	415.098	410.057	409.636	410.797
2.40169	360.541	350.746	357.477	361.923	382.073	374.123	382.289	389.629	388.805	395.78	415.101	409.954	409.428	410.62
2.46458	360.071	350.51	357.246	361.833	382.211	373.716	381.914	389.187	388.565	395.606	414.819	409.817	409.075	410.441
2.52756	359.839	350.535	356.991	361.399	382.011	373.346	381.675	388.781	388.464	395.4	414.61	409.61	409.044	410.264
2.59041	359.51	350.92	356.76	361.174	381.157	372.704	381.232	388.438	387.981	395.333	414.22	409.437	408.873	410.05
2.65333	359.309	350.711	356.705	360.947	380.574	372.468	380.993	388.032	387.742	394.917	413.975	409.305	408.414	409.978
2.71623	358.911	350.501	356.482	361.398	380.817	372.199	381.165	387.661	387.432	394.57	413.659	409.062	408.134	409.623
2.77917	358.444	350.326	356.323	361.508	381.39	371.863	381.2	387.255	387.159	394.364	413.449	408.925	407.961	409.411
2.84208	358.345	350.046	355.964	361.521	381.821	371.526	380.722	386.919	387.159	394.263	413.132	408.608	407.718	409.164
2.90498	358.179	349.398	356.076	361.093	381.308	371.155	380.279	386.511	386.92	394.09	413.03	408.687	407.507	409.091
2.96791	357.948	349.085	356.315	360.93	380.354	371.055	379.665	386.448	386.885	393.779	412.783	408.515	407.299	408.878
3.03077	357.883	349.006	355.59	360.737	379.292	370.854	379.394	386.247	386.645	393.605	412.539	408.233	407.196	408.912
3.09363	357.784	348.604	355.398	360.441	378.468	370.551	379.634	386.047	386.578	393.434	412.327	408.17	406.985	408.771
3.15661	357.922	349.368	355.343	360.175	378.335	370.384	379.804	385.982	386.579	393.331	411.975	408.175	406.918	408.732
3.21952	357.788	348.659	355.216	360.219	377.96	370.352	379.601	385.746	386.51	393.298	411.906	408.144	406.743	408.661
3.28241	357.658	348.649	355.056	360.328	377.479	369.98	379.465	385.581	386.545	393.16	411.873	408.006	406.711	408.765
3.3454	357.76	348.641	355.095	360.435	377.484	370.218	379.464	385.48	386.305	393.266	411.698	408.011	406.465	408.868
3.40827	357.561	348.703	355.04	360.479	377.589	370.622	379.295	385.409	386.306	393.855	411.521	408.051	406.572	408.795
3.47122	357.427	348.889	355.182	360.754	377.285	370.59	379.126	385.274	386.167	393.544	411.204	407.877	406.361	408.653
3.53408	357.531	348.784	355.396	360.965	377.081	370.322	379.091	385.173	386.409	393.131	411.207	407.95	406.188	408.547
3.597	357.498	349.004	355.299	361.31	377.085	370.187	379.227	385.274	386.409	392.993	411.065	407.847	406.084	408.476
3.65985	357.6	349.197	355.442	361.346	377.089	369.952	379.398	385.038	386.341	392.785	411.032	407.96	406.014	408.545
3.72273	357.77	350.547	355.616	361.524	377.71	370.29	379.569	385.138	386.238	392.89	411.034	407.999	406.228	408.609
3.78563	357.603	351.075	355.758	361.697	377.781	370.257	379.433	384.903	386.1	392.891	411.001	407.896	406.265	408.749
3.84847	357.806	350.995	355.829	362.074	377.203	370.561	379.705	385.003	386.031	393.098	410.822	407.791	406.265	408.714
3.91136	357.976	351.091	356.042	362.381	377.345	370.559	379.67	385.103	386.169	393.029	410.789	407.899	406.408	408.818
3.97432	358.178	351.346	356.28	362.726	377.449	370.695	379.806	385.239	386.307	392.996	410.719	407.938	406.339	408.887
4.03729	358.481	351.495	356.525	363	377.553	370.729	380.044	385.274	386.204	393.239	410.614	407.977	406.517	408.921
4.10015	358.919	351.81	356.833	363.544	377.589	370.763	380.35	385.173	386.376	393.412	410.579	408.193	406.695	408.885
4.16296	359.555	352.196	357.206	364.326	377.693	370.595	380.384	385.173	386.545	393.413	410.686	408.197	406.767	409.199
4.22598	359.623	352.688	357.347	364.903	377.698	370.494	380.349	385.274	386.648	393.55	410.581	408.413	406.873	409.163
4.2889	359.692	352.942	357.256	365.415	377.906	370.762	380.415	385.274	386.786	393.966	410.653	408.629	407.016	409.441
4.35192	359.995	353.591	357.571	365.517	378.114	370.964	380.517	385.445	387.129	394.347	410.689	408.776	407.123	409.474
4.41482	360.499	353.95	357.982	365.893	378.289	371.233	380.822	385.616	387.403	394.312	410.691	409.027	407.158	409.755
4.47776	361.038	354.336	358.393	366.233	378.36	371.401	381.094	385.881	387.437	394.416	410.763	409.173	407.264	410.279
4.54067	361.005	354.494	358.637	366.945	378.639	371.973	381.093	386.322	387.403	394.554	410.906	409.247	407.583	410.491
4.60361	361.609	354.818	359.124	367.762	378.776	372.244	381.636	386.663	387.711	394.831	410.906	409.605	407.761	410.984
4.66647	362.314	355.239	359.561	368.643	379.363	372.648	381.84	386.628	387.917	395.004	410.764	409.57	407.867	411.334
4.72934	362.549	355.829	360.1	369.221	379.467	373.086	382.451	386.693	388.123	395.35	411.084	410.037	408.15	411.611
4.79222	363.288	356.524	360.813	369.967	380.086	373.456	383.063	386.798	388.363	395.592	411.297	410.395	408.293	411.925
4.85507	364.195	356.621	361.355	370.376	380.431	373.86	383.643	387.099	388.534	395.869	411.475	410.433	408.611	412.17
4.9181	364.532	357.306	362.036	371.091	380.915	374.5	383.776	387.335	388.739	396.353	411.688	410.613	408.824	412.346
4.98104	365.203	357.667	362.511	371.5	381.16	375.005	384.015	387.507	389.048	396.56	411.866	410.686	409.107	412.417
5.04396	365.539	357.992	363.322	372.145	381.472	375.342	384.627	387.607	389.493	396.664	412.115	410.936	409.426	412.662
5.10689	365.909	358.715	363.935	373.606	382.026	375.578	385.069	387.948	390.111	396.871	412.293	411.439	409.638	412.552
5.16984	366.415	359.305	364.612	374.251	381.959	375.881	385.409	388.149	390.696	397.32	412.506	411.581	409.923	412.656
5.23269	366.886	359.966	365.494	374.525	382.2	376.152	385.952	388.621	391.314	397.666	412.577	411.654	409.994	412.901
5.29565	367.391	360.556	365.97	375.681	382.58	376.725	386.257	388.992	391.657	398.081	412.719	412.013	410.348	413.358
5.35856	368.299	361.546	366.785	376.534	383.133	376.961	386.53	389.163	392	398.46	412.897	412.371	410.667	413.531
5.42153	369.176	362.112	367.533	377.928	383.58	377.736	387.244	389.499	392.103	399.048	413.358	412.409	410.879	413.847
5.48444	369.681	362.57	368.723	378.986	384.098	378.209	387.621	389.67	393.099	399.394	413.464	412.445	411.021	413.847
5.54738	370.22	363.464	369.81	380.009	384.617	378.512	388.472	390.249	393.477	399.742	413.677	412.732	411.34	414.2
5.61031	371.267	364.454	370.73	380.727	384.859	378.986	389.152	390.621	394.097	400.156	413.819	412.983	411.552	414.513
5.6732	372.11	365.024	370.899	381.785	385.377	379.628	389.663	390.892	394.231	400.709	414.032	413.449	411.765	414.758
5.73618	372.55	365.882	371.24	383.016	385.413	380.167	390.758	391.3	394.714	400.952	414.352	413.842	412.083	415.463
5.79901	373.293	367.008	372.057	384.076	385.759	380.743	391.474	391.673	395.264	401.401	414.458	414.023	412.473	416.097
5.86189	374.476	367.407	373.456	384.659	385.897	381.759	392.088	391.709	395.883	402.027	414.6	414.346	412.685	416.266
5.92479	375.423	368.436	374.785	385.856	386.553	382.03	392.119	392.081	396.262	402.615	414.813	414.454	413.145	416.756
5.98774	375.829	369.711	375.5	386.782	387.487	382.367	392.084	392.252	396.57	403.065	414.92	414.955	413.393	416.969
6.0507	376.372	371.085	376.014	388.153	388.178	382.909	392.562	392.689	396.811	403.272	415.026	415.348	413.782	417.214
6.11366	377.354	372.276	376.491	389.356	388.696	383.759	393.039	393.304	397.226	403.722	415.381	415.884	414.136	417.21
6.17657	378.508	373.667	377.517	390.317	389.215	384.267	394.375	393.95	397.708	404.52	415.487	416.386	414.207	417.632
6.23949	379.695	374.494	378.646	391.383	389.527	384.435	395.473	394.63	398.051	404.799	415.984	416.746	414.667	417.984
6.30238	379.968	375.755	378.989	392.278	390.082	385.148	395.884	395.175	398.879	405.248	416.128	417.175	415.163	418.161
6.36532	381.021	376.621	379.949	394.243	390.808	386.066	396.739	395.585	399.639	405.42	416.909	417.355	415.411	418.297
6.42831	382.416	377.645	381.251	395.552	391.364	386.777	396.938	395.994	400.259	405.804	417.193	417.714	415.73	418.756
6.49127	383.369	378.742	382.452	396.449	392.335	387.729	397.345	396.195	400.639	406.36	417.728	418.18	416.263	419.074
6.55415	384.427	379.431	383.586	397.832	392.786	387.795	397.722	396.532	401.294	406.325	417.977	418.609	416.475	419.214
6.6171	385.415	380.486	384.822	398.696	393.618	388.477	397.992	396.941	401.95	406.564	418.261	418.897	416.936	419.601
6.68003	386.37	381.619	386.199	399.558	394.382	388.92	398.47	397.623	402.502	407.085	418.51	419.183	417.325	419.81
6.74299	387.396	382.835	387.68	401.361	394.59	389.36	398.877	398.651	402.953	407.503	418.581	419.363	417.644	420.232
6.80586	388.591	383.272	388.954	403.415	394.799	390.214	399.528	399.372	403.194	408.164	418.755	419.722	417.928	420.552
6.86877	390.406	384.265	389.921	405.609	394.903	390.553	400.696	399.674	404.369	408.542	418.968	420.008	418.176	420.902
6.93164	391.229	384.762	391.82	407.594	395.528	391.437	402.175	400.832	404.858	408.925	419.145	420.296	418.53	421.184
6.99454	392.36	385.224	393.411	408.845	395.944	392.495	402.893	401.827	405.516	409.38	419.572	420.654	418.92	421.644
7.05746	394.321	386.79	395.524	409.96	396.78	393.591	403.648	402.374	406.276	409.727	419.713	421.013	419.274	421.889
7.12036	395.113	388.672	396.911	411.64	397.718	393.829	405.1	402.612	406.797	410.353	420.178	421.264	419.808	422.456
7.1833	396.557	390.701	398.543	414.064	398.763	393.931	406.343	402.958	407.209	411.014	420.427	421.839	420.375	422.492
7.24614	397.352	393.102	400.247	416.069	399.25	394.479	407.346	403.717	407.728	411.678	420.924	422.413	420.837	423.057
7.30904	398.494	395.897	401.045	417.862	400.296	395.401	408.147	404.373	408.217	412.304	421.101	422.915	421.37	423.553
7.37203	399.392	397.282	402.856	419.522	400.783	396.325	408.592	405.726	408.877	413.07	421.386	423.273	421.688	423.763
7.4349	401.017	398.373	404.392	420.537	400.783	396.974	409.174	405.819	409.675	413.381	421.919	423.811	422.185	424.045
7.49792	402.819	398.937	405.442	422.055	401.164	397.795	409.757	406.122	410.164	413.831	422.204	424.314	422.65	424.612
7.5608	404.24	400.361	406.984	424.362	401.619	398.452	410.56	406.746	410.577	414.672	422.595	424.818	423.11	424.931
7.62376	405.908	401.308	408.493	426.493	402.421	399.239	412.508	406.948	411.238	415.232	423.238	425.105	423.537	425.319
7.68659	407.959	403.41	411.056	428.832	403.05	399.651	412.706	407.186	411.862	416.175	423.665	425.392	424.177	425.67
7.74955	408.794	403.976	413.201	430.145	403.992	400.685	413.501	407.525	412.522	416.662	423.878	425.679	424.746	426.057
7.81253	409.701	405.393	414.716	432.878	404.972	401.061	414.613	407.965	412.837	417.255	424.376	426.182	425.176	426.379
7.87537	411.092	406.612	416.658	434.165	405.671	401.576	415.863	408.479	413.675	417.919	424.519	426.72	425.531	426.803
7.9383	413.401	408.119	418.32	436.059	406.719	402.263	416.588	409.166	414.511	418.975	424.625	427.259	426.137	426.766
8.00118	415.368	409.53	419.74	437.484	407.595	403.124	417.496	409.993	415.387	419.5	424.838	427.692	426.741	427.086
8.0641	417.228	411.526	421.185	439.061	408.295	403.605	418.231	411.095	415.593	420.165	425.087	428.015	427.132	427.333
8.12709	418.666	413.101	424.027	441.687	408.893	403.844	419.344	411.748	416.182	421.074	425.336	428.554	427.811	427.579
8.19002	420.924	415.413	426.912	445.313	410.121	404.771	420.888	412.061	417.366	422.279	425.443	428.625	428.346	428.116
8.25293	423.142	416.993	428.018	447.072	411	405.468	422.191	412.575	418.206	422.636	425.905	429.021	428.737	428.535
8.31582	424.727	418.849	430.121	448.681	411.35	406.616	422.957	412.963	418.729	423.198	426.19	429.668	429.272	428.855
8.37873	426.069	420.9	432.905	451.508	412.016	407.407	424.121	413.478	419.222	423.657	426.477	430.099	430.019	428.997
8.44167	427.835	422.854	436.129	454.257	413.037	408.097	425.148	414.205	419.99	424.43	426.727	430.641	430.201	429.102
8.50459	429.819	425.303	438.395	456.855	413.704	408.505	425.699	414.934	421.296	424.815	427.01	431.18	430.593	429.669
8.56759	432.457	426.82	440.666	459.497	414.199	409.575	426.746	415.8	422.417	425.446	427.295	431.576	431.594	430.131
8.63048	434.479	428.769	442.653	461.719	415.504	410.552	427.297	416.076	423.261	426.254	427.83	432.152	432.098	430.417
8.69343	436.106	430.721	445.214	463.683	416.318	411.55	428.315	417.046	423.467	427.28	428.259	432.548	432.38	430.626
8.75642	437.858	431.89	447.953	465.635	417.31	412.351	429.008	417.748	424.236	428.381	428.614	432.982	432.953	431.336
8.81935	441.15	433.704	449.982	467.935	418.617	413.396	430.411	418.479	425.154	428.485	429.043	433.558	433.165	431.613
8.88227	443.661	435.465	451.938	471.366	419.957	414.295	431.622	419.135	425.96	429.257	429.401	433.954	433.664	432.008
8.94522	445.528	437.745	454.109	475.55	420.952	415.054	432.581	419.728	427.302	430.427	430.079	434.096	434.02	432.502
9.00805	447.906	440.867	456.354	478.227	421.695	415.433	434.33	420.421	427.188	430.598	430.329	434.891	434.519	432.93
9.07094	450.506	444.336	458.502	480.644	422.684	416.127	435.215	421.078	427.395	431.454	430.472	435.106	434.882	433.035
9.13389	452.24	446.453	461.487	482.929	423.464	416.926	436.549	422.489	428.324	432.483	430.901	435.647	435.524	433.026
9.19677	454.293	449.256	465.192	486.29	424.426	417.927	438.271	423.148	429.772	433.116	431.4	436.226	435.917	433.35
9.25964	457.09	451.001	469.795	489.388	425.635	419.83	438.836	423.603	430.373	434.006	431.65	436.297	436.236	433.739
9.32249	459.712	452.93	473.188	492.238	426.669	421.411	440.611	424.539	431.325	434.46	432.011	436.875	436.597	433.806
9.38538	462.355	454.64	476.376	496.309	427.812	423.198	442.271	425.627	432.606	435.452	432.404	436.909	437.277	434.412
9.44838	465.83	457.763	480.605	498.379	428.951	423.403	443.805	426.299	433.529	435.915	432.761	437.306	437.673	434.764
9.51128	467.914	460.449	483.959	501.69	429.309	423.691	446.465	427.173	433.491	436.409	433.19	437.666	438.103	434.869
9.57415	470.028	462.531	487.013	504.902	430.169	424.923	447.783	428.087	434.7	437.09	433.44	437.989	438.353	435.011
9.63713	473.286	465.248	489.91	508.776	431.24	426.053	449.078	428.468	436.051	438.048	433.977	438.278	438.922	435.228
9.7001	477.403	467.42	491.652	511.613	432.129	427.231	449.546	429.343	437.429	439.005	434.265	438.783	439.534	435.724
9.763	480.228	470.33	494.287	515.711	433.196	427.577	451.167	430.183	438.963	440.296	434.659	439.106	439.928	435.724
9.82593	482.831	474.082	496.834	518.886	433.761	428.558	453.037	430.882	438.773	441.33	435.015	439.54	440.398	436.181
9.88888	485.53	478.747	499.559	522.586	433.972	429.919	454.259	431.161	440.46	442.728	435.482	439.939	440.611	436.323
9.95177	488.587	482.239	503.078	527.499	434.725	431.271	455.377	431.761	440.888	444.451	436.019	440.373	440.968	436.391
10.0147	491.907	485.737	506.238	531.26	435.619	433.149	456.967	432.638	441.845	445.776	436.345	440.588	441.468	436.855
10.0777	494.878	487.754	509.361	535.138	436.484	434.635	458.297	433.186	442.738	446.426	436.989	441.42	441.862	437.072
10.1409	497.833	490.671	513.22	539.501	437.922	435.79	459.682	434.244	443.734	447.283	437.202	442.07	442.477	437.357
10.2038	501.561	493.297	516.743	541.959	439.081	436.164	460.832	435.023	444.628	447.96	437.921	442.398	442.903	437.709
10.2668	504.195	495.973	519.796	544.855	440.016	436.961	463.475	435.915	445.73	449.823	438.458	443.156	443.478	438.251
10.3298	507.598	498.166	523.528	548.895	440.847	438.027	465.283	436.784	446.664	450.646	438.641	443.699	443.691	438.461
10.3927	511.348	500.156	526.941	552.33	441.929	440.07	466.676	437.64	447.624	451.296	439.11	444.279	444.336	439.136
10.4556	516.325	503.032	529.437	556.693	443.449	440.945	468.65	438.677	448.442	452.704	439.249	444.747	444.624	439.716
10.5186	520.184	505.842	532.847	561.482	444.964	442.439	469.781	439.561	449.625	453.827	439.429	445.292	444.981	439.784
10.5817	524.391	509.037	535.419	564.614	445.978	443.755	471.413	439.881	450.561	455.12	439.93	446.125	445.338	440.212
10.6446	528.763	512.559	538.337	568.499	446.594	445.948	472.982	441.124	451.615	456.377	440.431	446.996	445.626	440.573
10.7075	532.131	515.518	540.368	572.894	447.785	448.094	474.926	442.251	453.398	457.83	440.612	447.471	446.023	440.963
10.7706	536.021	518.893	542.418	576.44	448.652	449.208	476.271	443.625	455.067	458.918	440.932	447.832	446.311	441.612
10.8336	540.705	522.453	545.934	580.896	449.336	451.178	477.887	444.745	455.38	459.351	441.29	448.268	446.668	442.145
10.8966	545.448	526.052	549.675	583.862	449.845	452.58	480.029	445.49	456.217	460.465	441.83	448.887	447.207	442.507
10.9595	550.707	529.82	553.578	587.502	451.735	454.335	482.047	446.456	457.694	461.634	441.83	449.358	447.565	443.116
11.0226	554.488	534.262	558.897	592.008	453.112	455.364	483.002	448.467	458.765	462.987	442.331	450.085	447.998	443.585
11.0855	557.815	537.455	563.104	596.654	454.311	457.071	483.896	450.123	459.669	464.408	442.545	450.705	448.355	443.976
11.1484	562.516	541.591	566.257	599.273	455.297	458.154	484.812	451.92	461.189	465.976	443.121	451.428	449.078	444.186
11.2115	566.761	546.297	569.396	603.513	456.719	459.55	487.211	453.721	461.843	467.439	443.516	451.975	449.801	444.864
11.2744	570.026	550.134	572.383	606.045	457.705	461.288	487.422	455.46	463.221	469.459	443.948	452.379	450.378	445.074
11.3373	573.196	553.659	574.612	608.264	459.721	462.245	488.986	456.578	464.968	470.729	444.489	453.178	450.882	445.571
11.4003	578.112	556.775	578.73	609.822	461.439	464.354	491.956	457.632	466.389	472.528	445.21	453.547	451.719	445.924
11.4632	583.105	561.367	581.291	613.371	462.322	466.323	493.879	458.624	466.967	473.84	445.574	454.384	452.445	446.201
11.5262	586.911	564.208	584.813	617.369	463.198	467.414	496.106	460.006	467.956	475.379	446.113	454.822	453.024	446.45
11.5894	591.267	568.914	588.756	620.046	463.85	469.033	497.513	461.128	468.784	477.185	446.289	455.553	453.709	446.919
11.6524	593.733	572.315	592.596	621.98	465.475	470.216	499.048	462.559	470.578	478.1	446.618	456.245	454.144	447.75
11.7153	597.358	575.601	595.898	624.291	466.87	471.083	501.093	464.36	471.74	478.538	447.12	456.683	454.947	448.182
11.7782	602.071	579.903	600.124	627.429	467.68	473.047	502.316	465.486	473.869	480.162	447.628	457.084	455.778	448.689
11.8411	605.63	584.154	604.361	630.081	469.428	474.821	504.723	466.163	475.566	481.725	448.131	457.23	456.147	449.186
11.9041	609.859	587.669	608.687	631.795	470.866	476.08	507.071	467.657	476.851	483.229	448.382	457.854	456.795	449.579
11.9671	612.611	592.273	613.732	634.464	472.384	477.056	508.661	468.826	478.804	484.444	448.711	458.617	457.414	450.181
12.0301	616.521	596.722	617.693	636.876	473.943	477.515	509.402	469.996	480.32	485.766	449.289	459.056	457.811	450.691
12.093	620.102	601.389	620.823	639.035	474.974	480	510.844	471.253	482.357	487.571	449.685	459.495	458.422	451.16
12.1559	624.308	605.587	624.621	642.027	475.533	482.033	512.672	472.383	484.186	489.565	450.119	460.044	459.189	451.801
12.2189	628.402	609.298	629.013	644.543	475.748	482.926	513.202	473.7	485.562	490.742	450.622	460.667	459.877	452.168
12.2819	631.829	613.319	632.937	647.639	476.995	483.99	514.477	474.996	486.981	491.496	451.058	461.476	460.526	452.81
12.3448	634.542	617.249	635.861	649.631	478.439	485.216	516.183	476.05	488.352	492.323	451.272	462.055	461.149	453.385
12.4076	637.308	621.165	638.606	652.191	480.597	486.077	517.566	477.515	490.532	493.782	451.417	462.567	461.653	453.816
12.4705	640.197	623.697	642.949	653.815	481.643	487.188	519.506	478.818	492.209	494.371	451.851	463.23	462.012	454.066
12.5335	643.677	626.525	646.882	656.809	482.473	488.734	521.452	480.101	493.977	494.937	452.286	463.855	462.381	454.826
12.5964	647.796	630.258	649.884	659.365	484.53	491.156	523.121	480.454	496.101	496.03	452.613	464.15	462.818	455.402
12.6593	652.822	635.234	653.158	660.671	485.014	493.145	525.112	481.802	497.241	497.19	453.117	464.405	463.703	456.202
12.7223	655.575	638.818	654.634	661.34	486.184	494.675	525.861	484.041	498.903	499.616	453.661	464.807	464.286	456.739
12.7853	659.486	642.148	657.421	663.879	486.68	495.871	526.935	485.973	501.309	500.844	453.989	465.541	464.871	457.249
12.8482	663.141	644.545	659.586	666.048	486.939	497.93	528.289	487.659	504.418	502.007	454.531	465.834	465.192	457.499
12.9111	667.313	646.167	661.824	667.122	488.961	498.88	529.599	489.305	506.136	503.676	454.782	466.159	465.367	458.078
12.974	671.237	648.316	665.015	670.213	490.77	500.417	530.737	491.119	507.916	505.264	455.111	466.229	465.59	458.694
13.0369	674.04	651.087	668.148	672.952	492.002	501.555	532.829	493.646	508.979	507.217	455.51	466.748	465.95	459.349
13.0999	679.021	653.069	670.782	676.001	493.436	502.928	533.974	495.005	509.553	508.958	455.907	467.259	466.494	460.074
13.1628	681.994	656.465	674.155	677.52	494.779	504.238	535.376	496.826	510.956	510.617	456.236	467.847	467.226	460.218
13.2258	686.159	660.175	676.32	679.321	494.887	505.655	537.168	499.637	512.528	511.705	456.74	468.435	467.703	460.613
13.2887	689.533	663.321	679.614	680.628	495.266	507.537	537.597	501.171	513.743	512.836	457.214	468.837	468.063	460.98
13.3515	693.436	665.319	682.634	682.414	496.093	509.254	538.093	502.622	515.021	514.093	457.466	469.054	468.793	461.48
13.4145	696.756	666.423	684.22	684.186	497.64	510.78	539.264	503.738	516.41	515.116	457.614	469.644	469.007	461.888
13.4774	699.753	668.365	686.492	686.238	499.258	512.67	541.672	504.877	518.654	516.764	458.049	470.016	469.328	462.361
13.5404	703.338	672.097	688.493	687.436	501.177	515.266	543.165	506.669	520.325	518.048	458.486	470.38	469.662	462.69
13.6033	707.901	674.674	690.505	690.513	502.499	517.119	544.69	508.018	523.646	519.096	458.922	471.008	470.061	463.23
13.6662	711.506	677.466	693.852	692.732	502.975	519.445	545.644	510.177	525.278	519.676	459.136	471.49	470.421	463.666
13.7291	714.67	679.997	697.368	693.827	504.284	521.88	547.163	511.723	527.168	520.897	459.563	471.707	470.967	463.956
13.7921	718.208	681.155	700.303	695.191	506.264	523.656	548.582	513.355	530.182	522.034	459.747	472.552	471.22	464.798
13.855	720.502	683.371	701.725	696.17	508.565	525.843	549.413	515.01	531.236	523.666	460.331	473.211	471.659	465.274
13.9179	724.378	686.539	703.468	697.258	509.785	527.732	550.53	516.287	532.811	525.75	460.807	473.586	472.098	465.458
13.9809	726.953	689.129	704.665	697.426	511.442	529.471	552.213	518.5	534.301	527.45	461.205	474.432	472.353	465.893
14.044	728.325	693.258	705.812	699.329	512.414	530.655	554.374	519.801	536.742	529.345	461.564	475.17	472.724	466.368
14.1071	730.192	695.532	707.661	700.633	512.783	532.245	555.991	521.699	538.321	530.489	462.108	475.91	473.164	466.844
14.1702	732.822	697.378	708.605	702.369	513.663	533.775	556.601	522.954	540.814	531.113	462.138	476.688	473.592	467.425
14.2331	735.45	699.229	710.887	704.153	514.692	536.777	558.336	525.007	543.353	532.172	462.616	477.251	473.992	468.085
14.2962	739.119	699.805	713.606	705.028	516.716	538.117	559.434	526.245	544.201	533.124	462.946	477.694	474.233	468.641
14.359	742.521	701.878	715.293	708.062	519.194	539.351	559.893	527.148	546.094	534.527	463.451	478.434	474.487	468.892
14.422	745.707	703.685	716.605	708.875	521.721	539.697	560.903	527.491	547.33	535.588	463.558	478.473	474.887	469.249
14.485	747.466	705.009	717.375	711.211	523.92	540.952	562.131	527.809	549.133	537.169	463.704	478.919	475.101	469.658
14.548	749.831	707.465	719.174	714.199	526.522	543.375	563.599	528.41	550.942	538.859	464.21	479.363	475.994	470.097
14.6109	753.571	709.645	720.864	716.053	528.992	545.746	565.128	528.921	552.684	539.837	464.54	479.688	476.287	470.427
14.6738	756.658	711.82	723.365	718.508	529.797	547.1	566.846	529.882	553.465	540.228	464.832	479.945	476.394	471.194
14.7368	757.703	714.214	725.219	720.631	530.686	548.01	568.873	531.082	554.012	541.531	465.301	480.685	477.009	471.591
14.7998	759.909	715.599	726.529	721.621	532.682	549.969	570.948	531.787	554.65	542.571	465.554	481.09	477.556	471.909
14.8627	762.17	716.444	727.948	723.208	533.377	552.172	571.609	533.55	556.176	543.135	465.816	481.724	477.851	472.388
14.9256	764.597	717.41	728.495	723.216	535.034	553.679	571.872	533.957	559.687	543.612	466.361	482.208	478.212	472.825
14.9887	766.253	719.165	729.531	723.714	538.98	555.355	574.797	534.709	562.038	545.289	466.731	482.801	478.72	473.196
15.0518	768.404	721.79	731.329	724.483	539.987	556.901	576.665	536.52	564.06	546.792	467.025	483.248	478.827	473.633
15.1148	770.506	722.305	731.983	725.956	540.447	558.698	578.486	538.633	564.242	548.341	467.649	483.693	479.108	473.993
15.1779	771.723	723.675	733.725	726.89	541.473	560.481	580.253	540.558	565.515	549.607	468.194	484.098	479.255	474.55
15.2408	772.881	723.915	734.434	727.659	542.83	562.526	581.801	542.216	567.008	550.782	468.526	484.544	479.802	475.133
15.3039	774.818	726.153	735.908	730.387	544.562	563.979	583.737	544.171	569.853	552.355	468.82	484.989	480.43	475.799
15.3669	776.367	727.422	737.216	731.1	545.788	566.335	585.397	545.033	571.666	554.062	469.22	485.395	481.167	476.608
15.4298	777.967	728.922	737.652	731.538	546.398	567.475	586.636	546.652	572.974	554.809	469.951	485.842	481.568	477.169
15.4927	780.404	731.175	738.363	732.14	546.973	568.887	588.05	548.238	574.362	555.707	470.419	486.516	481.969	477.647
15.5557	783.175	732.208	739.889	732.249	548.186	570.545	589.59	550.146	576.756	557.131	470.79	487.272	482.639	478.126
15.6186	783.935	734.193	740.27	733.18	550.585	572.929	591.304	552.127	578.023	558.096	471.299	487.529	483.188	478.458
15.6815	786.306	735.471	741.524	734.925	552.628	575.193	591.927	554.766	578.532	559.08	471.553	487.867	483.817	478.939
15.7445	788.964	734.471	742.835	737.657	552.787	575.639	592.474	556.029	578.796	560.216	471.964	488.204	484.258	479.151
15.8075	789.504	735.911	743.816	740.5	552.854	575.869	594.048	558.627	579.741	561.139	472.403	488.91	484.89	479.59
15.8704	789.765	736.113	744.415	740.774	554.001	577.826	594.907	560.792	580.44	561.797	472.736	489.397	485.144	480.216
15.9334	791.143	737.174	744.848	740.938	555.169	579.294	595.764	562.621	582.546	562.43	473.256	490.181	485.358	480.95
15.9964	792.19	738.782	745.883	740.826	556.938	580.918	596.404	565.063	584.825	563.235	473.736	490.859	485.72	481.55
16.0593	792.327	739.514	747.523	740.443	558.021	581.474	597.67	567.051	585.818	564.754	474.362	491.048	485.492	482.153
16.1223	794.205	741.549	748.781	741.807	559.726	582.761	598.438	569.117	587.2	565.75	474.736	491.535	486.148	482.527
16.1852	795.536	743.358	749.216	742.899	560.99	583.49	599.675	570.912	588.63	565.903	475.363	492.241	486.778	483.007
16.2481	796.464	744.873	750.797	744.977	562.543	586.731	601.129	572.892	589.969	566.41	475.843	492.73	487.558	483.18
16.3111	798.458	747.555	750.519	746.894	564.144	588.423	601.711	574.812	590.716	567.534	476.099	493.218	488.484	483.367
16.3741	801.406	748.617	750.953	748.812	566.279	589.171	603.279	575.795	591.914	568.892	476.727	493.505	488.967	483.809
16.4372	803.023	749.243	750.724	749.74	568.282	590.587	603.953	577.967	593.379	570.543	477.06	493.815	489.627	484.477
16.5001	805.135	748.847	750.774	751.439	570.001	592.053	605.617	579.398	594.127	572.222	477.648	494.182	489.922	484.836
16.563	806.914	749.464	752.085	753.631	571.45	593.253	606.797	580.894	594.875	573.795	477.795	494.713	490.365	485.464
16.6259	808.742	750.79	752.354	755.328	572.144	593.908	607.896	582.823	596.874	575.432	477.744	495.08	490.661	485.76
16.6889	810.181	751.955	752.84	757.14	573.62	595.002	607.817	584.479	598.982	576.468	477.959	495.258	491.063	486.282
16.7519	810.09	752.716	754.865	759.228	574.558	596.875	608.397	586.023	599.778	577.316	477.8	495.516	491.359	486.683
16.8148	810.074	754.728	755.18	760.49	575.879	598.547	608.856	587.37	600.215	577.952	478.043	495.653	491.616	487.083
16.8778	810.458	756.676	755.505	761.799	577.223	600.393	610.227	588.065	601.841	578.728	478.405	495.94	491.912	487.714
16.9408	811.796	759.34	756.101	763.223	578.725	602.038	611.752	588.976	603.438	579.502	478.766	496.198	492.126	488.089
17.0037	815.036	761.291	757.632	764.214	580.296	603.606	611.862	590.215	604.471	580.943	479.06	496.537	492.448	488.572
17.0667	816.993	762.193	758.009	764.202	581.891	604.611	613.523	591.594	605.492	582.77	479.128	497.026	492.932	489.137
17.1296	817.006	762.809	757.893	765.028	583.035	606.229	615.086	592.868	605.365	584.056	479.342	497.054	493.524	489.554
17.1925	817.994	763.538	758.761	765.845	583.913	607.8	615.654	593.739	606.148	584.432	479.342	497.123	494.093	489.808
17.2554	819.271	763.816	759.692	767.265	584.857	609.138	617.507	595.073	607.353	585.392	479.41	497.232	494.915	489.874
17.3184	822.065	763.956	761.491	768.86	585.777	610.552	619.45	596.114	608.547	586.976	479.851	497.761	495.359	490.382
17.3813	823.464	765.147	761.535	769.732	586.699	611.278	621.955	597.763	610.073	588.591	480.479	498.171	495.617	490.463
17.4443	825.701	765.678	761.798	771.497	587.036	612.694	623.353	599.042	611.816	589.17	480.963	498.769	495.747	490.824
17.5072	826.717	766.974	762.717	771.264	588.228	614.255	623.909	599.927	612.841	589.96	481.297	499	496.128	491.39
17.5702	827.889	767.782	763.424	772.189	589.557	614.79	625.227	601.207	614.255	590.539	481.659	499.068	496.613	491.726
17.6331	828.897	768.14	764.955	772.458	591.362	615.565	626.656	601.938	615.611	591.364	482.101	499.286	496.992	492.087
17.6961	829.33	769.029	766.539	773.221	592.921	617.052	627.401	603.314	615.672	592.284	482.395	499.626	497.355	492.234
17.759	829.813	771.296	767.083	772.93	594.502	617.752	627.67	604.943	616.315	594.311	482.907	500.075	497.544	492.867
17.8221	831.271	772.52	766.965	774.465	596.358	618.713	628.03	606.444	617.542	597.108	483.054	500.334	497.991	493.097
17.885	831.825	772.588	768.224	776.122	596.741	619.641	629.701	607.464	618.945	598.72	483.496	500.526	498.436	493.581
17.948	833.274	773.397	768.318	776.56	597.394	620.639	630.619	609.015	620.098	600.003	483.871	500.744	498.923	493.901
18.011	834.342	773.476	769.963	777.605	598.417	621.558	631.744	610.36	620.971	600.989	484.019	500.853	499.22	493.901
18.074	834.775	775.109	769.946	778.76	599.802	622.557	632.051	612.216	622.012	601.945	484.651	501.071	499.204	494.196
18.1369	835.086	775.051	770.268	778.574	601.481	623.313	633.395	613.829	622.814	602.556	484.866	501.112	499.311	494.262
18.1998	836.932	776.139	772.355	776.897	603.483	624.801	634.238	615.906	624.686	603.749	485.08	501.561	499.608	494.557
18.2628	839.525	776.01	774.885	776.675	604.343	625.812	635.929	617.087	626.29	604.833	485.161	501.752	499.823	494.705
18.3257	841.709	777.279	775.808	776.943	604.45	626.542	636.371	617.897	627.3	605.821	485.523	501.929	500.419	495.044
18.3886	842.273	778.195	777.405	776.983	605.728	626.762	637.855	619.13	628.248	607.141	485.738	502.079	500.501	495.216
18.4515	842.37	778.27	778.113	778.239	606.707	629.213	637.352	620.074	629.054	607.471	486.248	502.106	500.947	495.364
18.5144	841.672	780.702	779.819	781.168	608.851	630.543	638.297	621.841	629.809	608.413	486.691	502.215	501.096	495.684
18.5773	843.761	781.839	780.077	781.663	609.702	631.634	639.929	623.111	630.82	610.018	487.471	502.324	501.608	495.938
18.6404	844.94	782.532	781.229	782.386	611.032	632.343	641.415	624.166	632.564	610.882	487.982	502.161	501.674	496.275
18.7033	845.432	783.715	780.886	783.328	612.84	633.428	642.937	624.917	633.733	611.43	488.761	502.011	502.078	496.719
18.7662	846.283	783.243	781.702	783.703	614.219	633.611	644.438	625.57	634.955	612.341	489.164	502.528	502.12	497.247
18.829	846.499	784.632	782.79	784.529	615.752	635.322	646.16	626.465	636.726	613.272	489.61	502.447	502.461	497.732
18.8919	847.787	785.722	784.217	785.24	618.555	636.179	646.48	627.521	637.043	613.997	490.323	502.664	502.334	498.151
18.9548	848.963	786.964	785.537	785.456	619.703	637.918	647.675	628.054	637.949	615.149	490.874	503.032	502.334	498.636
19.0178	850.347	786.991	786.518	785.621	619.948	638.667	648.417	627.799	638.694	616.697	491.32	503.166	502.783	499.017
19.0806	852.199	789.162	787.169	785.888	619.394	639.831	649.466	629.767	639.756	617.232	491.509	503.467	502.973	499.585
19.1434	853.726	790.345	787.614	786.103	620.354	641.046	651.379	630.971	640.761	618.448	492.249	503.835	503.336	499.882
19.2063	854.859	791.186	788.721	785.874	622.107	642.139	652.477	632.064	642.093	619.648	492.734	503.944	503.592	500.197
19.2691	854.691	790.667	789.718	786.808	622.703	643.184	652.96	633.161	643.488	619.918	493.181	504.161	503.849	500.387
19.332	854.665	790.903	790.703	786.579	622.899	644.313	652.04	634.514	644.234	621.215	493.396	504.42	503.997	500.807
19.3948	854.881	791.478	790.683	786.952	622.664	644.989	652.125	635.928	645.23	623.499	493.652	504.42	504.295	501.128
19.4576	855.373	793.83	789.892	786.996	624.391	645.16	653.689	636.708	646.234	624.276	493.908	504.993	504.337	501.342
19.5205	855.788	795.158	790.601	787.994	625.752	647.218	654.071	637.33	647.002	625.578	494.501	505.334	504.634	501.597
19.5834	856.067	795.186	790.939	788.209	626.413	647.829	653.762	638.38	648.23	627.322	495.367	505.592	504.742	501.831
19.6463	857.763	795.864	791.054	789.433	627.086	648.779	654.502	639.917	649.394	628.383	495.705	505.853	505.039	502.062
19.7092	859.052	796.276	792.715	789.476	627.36	650.566	655.257	640.6	650.931	630.47	496.488	506.262	505.298	502.549
19.7721	861.366	796.791	793.766	790.46	627.813	652.059	656.429	641.185	653.047	630.836	496.595	506.644	505.488	503.035
19.835	862.208	797.587	794.409	790.165	628.55	653.43	657.555	642.089	653.838	631.616	497.232	507.053	505.637	503.142
19.8979	864.203	798.707	794.4	788.984	629.961	654.491	659.16	643.407	655.787	633.4	497.256	507.162	505.745	503.06
19.9607	864.648	799.222	795.324	790.577	631.279	654.613	659.373	644.778	656.699	634.259	497.73	507.354	506.191	503.546
20.0236	865.735	800.524	795.819	790.562	631.582	653.922	660.297	645.406	658.129	634.956	498.257	507.545	506.489	503.673
20.0864	866.904	801.499	796.751	790.381	632.097	655.406	660.458	645.981	659.932	636.668	498.473	507.806	507.002	504.012
20.1493	867.579	802.358	796.305	790.423	633.313	656.54	660.347	647.312	660.635	639.181	498.621	508.106	507.452	504.16
20.2121	867.766	801.493	796.122	791.157	634.986	657.123	660.386	648.268	661.926	641.328	499.108	508.324	507.75	504.291
20.275	868.197	801.072	794.821	791.487	636.517	657.283	660.758	649.331	662.787	642.521	499.472	508.542	508.048	504.506
20.3379	869.47	801.065	794.247	792.109	637.444	658.025	662.992	650.656	664.283	643.012	499.962	508.568	508.305	504.737
20.4007	870.697	801.698	794.229	791.613	637.349	659.24	664.089	652.231	666.142	642.801	500.449	508.719	508.645	504.886
20.4635	871.314	800.277	794.986	791.993	638.03	659.434	665.094	653.489	666.998	643.748	500.557	508.91	508.752	505.183
20.5264	872.373	802.185	796.201	792.769	640.029	662.085	665.479	654.655	667.69	644.301	500.937	509.361	509.158	505.29
20.5893	873.173	804.273	797.578	792.538	640.774	662.992	665.176	655.286	668.588	645.21	501.234	509.894	509.307	505.929
20.6522	872.358	804.743	799.007	792.258	642.453	663.635	665.819	656.546	669.553	646.87	501.575	510.221	509.522	506.226
20.7151	871.45	804.931	798.383	792.588	642.597	664.189	665.558	658.346	670.791	648.139	501.724	510.63	509.438	506.375
20.778	871.19	805.281	798.988	792.024	642.064	665.004	666.445	658.825	671.967	649.188	501.981	510.807	509.57	506.821
20.8408	870.483	806.464	798.975	792.074	642.741	666.023	668.078	659.558	672.78	650.766	502.494	510.942	509.719	507.012
20.9036	869.427	806.831	799.189	791.959	643.758	667.039	669.229	661.511	673.359	652.108	502.916	511.268	509.892	507.395
20.9665	868.658	806.994	799.062	792.669	643.56	668.826	671.14	662.682	675.387	652.982	503.322	511.569	510.148	507.627
21.0293	870.269	805.836	797.992	794.838	643.446	669.562	672.26	664.277	675.659	653.453	503.663	511.569	510.447	507.818
21.0922	871.467	805.639	798.36	795.003	643.95	670.795	672.644	665.291	677.095	654.785	504.069	511.486	510.321	508.181
21.1551	871.467	805.724	798.796	797.006	644.438	671.38	673.199	665.662	678.278	656.158	504.516	511.787	510.089	508.521
21.218	871.513	805.481	798.951	797.676	645.231	671.037	672.785	666.024	679.025	656.921	504.856	511.937	510.092	508.819
21.2808	870.989	806.073	799.788	798.007	646.315	670.815	673.643	666.727	679.62	658.036	505.496	512.24	510.199	508.884
21.3438	869.945	806.927	800.767	797.767	645.636	672.291	673.986	667.732	681.7	659.312	505.944	512.8	510.115	508.991
21.4066	870.897	808.307	800.874	797.923	646.122	673.707	674.948	668.376	682.083	661.492	506.243	512.992	510.223	508.675
21.4694	871.571	808.981	800.853	798.411	647.891	674.344	676.64	667.341	681.67	662.457	506.881	513.101	510.311	508.675
21.5322	871.372	808.334	801.124	798.17	649.351	674.943	676.964	667.867	682.37	663.796	507.139	513.318	510.759	508.699
21.595	871.384	808.743	800.853	797.993	650.994	675.448	676.72	668.618	683.927	664.168	507.589	513.235	510.866	508.848
21.6577	871.598	809.699	801.9	798.881	651.236	676.853	677.377	669.634	685.851	665.065	507.805	513.386	510.615	508.913
21.7205	871.874	809.945	801.279	798.355	652.26	676.66	678.144	670.022	686.344	665.316	508.104	513.645	510.68	509.169
21.7833	873.056	810.149	802.103	797.909	654.165	677.459	680.753	670.707	688.171	666.396	508.593	513.645	510.829	509.36
21.8461	874.27	809.788	803.59	797.169	654.393	678.849	682.187	671.935	688.768	667.453	508.868	513.738	511.043	509.616
21.9088	874.209	810.298	804.697	796.928	655.387	678.706	682.775	672.002	689.047	668.735	508.976	513.613	510.917	509.574
21.9717	873.898	810.562	805.408	796.977	657.05	679.404	682.307	673.119	690.501	669.047	509.51	513.636	510.875	509.77
22.0344	875.25	811.864	805.606	796.965	658.486	680.061	683.382	674.552	690.891	669.988	509.593	513.661	511.09	510.151
22.0972	875.311	812.88	805.595	797.063	657.636	681.411	684.127	675.629	691.532	671.006	510.025	513.536	510.812	510.449
22.1602	875.632	813.288	803.676	797.775	657.785	681.999	685.461	676.646	691.753	671.39	510.174	513.603	511.111	510.705
22.223	874.54	813.431	802.955	799.543	658.583	681.864	686.658	677.665	693.209	672.2	510.814	513.821	511.218	510.962
22.2856	874.094	813.594	802.439	799.912	661.002	682.998	686.342	678.463	693.968	673.058	510.748	513.737	511.069	511.027
22.3483	873.126	813.412	801.425	799.34	662.538	684.093	686.3	679.856	693.878	674.027	510.942	513.955	511.39	511.283
22.4111	872.835	812.661	800.91	798.823	662.604	684.87	687.103	680.127	694.261	674.948	511.222	514.089	511.348	511.283
22.4738	872.987	812.702	800.438	800.544	661.475	685.357	687.738	680.941	695.334	675.706	511.222	514.473	511.753	511.39
22.5366	872.094	814.53	800.285	799.806	663.6	685.766	688.542	681.962	696.029	675.899	511.457	514.899	511.818	511.455
22.5993	871.111	815.019	800.274	800.03	665.221	686.409	689.298	682.929	696.354	676.812	511.823	515.2	512.223	511.753
22.662	871.202	815.446	801.604	799.806	664.551	688.66	690.162	683.794	697.649	677.681	511.847	515.074	512.524	511.967
22.7247	870.711	816.503	801.992	800.525	664.761	689.518	691.501	684.339	697.981	678.236	511.806	515.292	512.738	512.139
22.7874	870.31	818.578	802.146	800.573	665.235	691.189	693.012	684.714	697.399	678.528	512.105	514.782	512.845	512.204
22.8501	871.399	818.251	802.863	800.68	665.843	692.602	693.338	684.933	698.052	679.295	512.537	514.891	512.952	512.227
22.9129	871.047	818.292	803.086	799.386	667.073	693.692	693.304	685.527	698.981	680.149	512.453	514.916	513.079	512.483
22.9757	872.179	818.779	804.089	799.376	668.301	695.522	694.178	686.012	699.312	681.6	512.753	514.896	513.422	512.739
23.0384	871.674	817.765	802.91	799.531	669.827	695.427	694.727	686.121	699.648	682.605	512.903	514.896	513.529	512.826
23.101	871.535	817.681	803.737	798.8	670.812	697.258	695.957	687.299	699.547	683.503	513.16	514.921	513.808	513.209
23.1637	871.961	816.422	805.351	798.403	672.915	699.254	695.751	688.269	699.823	684.049	513.418	515.222	513.637	513.274
23.2264	873.326	815.061	804.842	797.885	673.11	699.262	696.767	689.875	701.111	683.658	513.826	515.18	513.893	513.423
23.2891	874.52	813.744	803.934	797.992	672.468	699.098	698.17	690.9	701.169	684.409	514.275	515.372	514	513.488
23.3518	876.764	812.891	803.429	797.934	673.34	701.156	698.497	692.456	701.386	684.673	514.317	515.506	514.3	513.51
23.4145	877.376	812.099	803.958	798.593	674.457	701.908	698.959	693.742	702.519	684.955	514.877	515.355	514.641	513.808
23.4772	877.572	813.094	804.817	799.372	675.692	703.322	700.22	695.133	703.219	685.743	515.477	515.38	514.855	514.129
23.54	876.862	813.662	805.855	799.818	676.665	704.774	701.029	696.047	704.405	686.546	515.819	515.338	515.238	514.022
23.6026	876.598	813.723	805.44	799.362	677.781	705.094	701.47	696.815	705.925	686.745	516.119	515.363	515.111	514.258
23.6654	875.384	814.088	805.087	800.859	678.969	705.421	701	696.977	706.466	686.865	516.377	515.363	515.325	514.472
23.7281	875.703	814.29	805.674	801.296	680.043	706.934	700.077	697.418	707.231	687.933	516.25	515.43	515.581	514.261
23.7909	876.376	813.397	804.648	801.237	680.571	707.158	699.981	698.008	708.261	688.155	516.508	515.412	515.496	514.219
23.8535	877.344	813.07	803.904	800.272	681.596	707.813	701.668	698.495	708.861	688.386	516.917	515.285	515.412	514.005
23.9163	876.987	813.05	804.788	800.65	682.319	707.552	703.126	698.93	708.861	688.72	517.217	515.501	515.71	514.154
23.9791	878.415	811.634	805.045	800.64	682.599	708.642	703.99	698.449	708.871	689.483	517.325	515.651	515.775	514.41
24.0417	879.26	811.792	803.762	801.629	684.039	709.952	704.377	698.872	709.413	691.014	517.885	516.127	515.752	514.561
24.1044	877.752	811.226	804.267	801.996	685.186	711.103	706.171	699.524	710.183	691.886	518.077	516.085	515.924	514.688
24.1672	877.564	810.233	804.36	802.539	685.201	711.988	707.428	700.655	710.941	692.168	518.678	516.193	516.267	515.008
24.2299	877.821	808.977	805.961	802.023	685.396	712.1	707.382	701.035	712.733	691.732	519.129	516.218	516.416	515.242
24.2926	878.325	810.309	806.736	801.068	685.921	711.455	707.807	702.161	713.117	691.783	519.429	516.242	516.438	515.264
24.3553	878.016	809.501	806.172	800.765	686.775	714.117	708.458	703.291	713.496	692.108	519.453	516.266	516.415	515.329
24.418	875.989	808.912	806.038	799.742	688.133	716.182	707.807	704.264	713.991	693.995	519.711	516.567	516.564	515.478
24.4808	875.738	808.282	806.311	800.624	688.657	716.188	708.576	705.941	713.568	695.411	520.014	516.483	516.778	515.457
24.5436	874.987	807.41	806.085	801.403	689.633	717.239	709.604	707.186	714.763	696.717	520.441	516.591	516.865	515.798
24.6062	874.59	805.713	806.026	801.721	690.842	717.351	710.792	707.841	716.019	696.931	520.549	516.849	516.972	515.671
24.6689	875.261	804.863	806.085	802.486	691.554	718.069	712.533	708.981	717.917	697.798	520.808	516.933	517.186	515.969
24.7317	875.889	803.309	806.072	802.263	692.771	717.973	712.598	709.468	718.737	698.437	521.151	516.916	517.013	515.991
24.7944	875.748	803.993	804.577	802.04	692.009	718.319	713.3	709.633	719.71	699.833	521.409	516.832	517.248	515.67
24.8573	874.243	803.41	803.567	802.358	693.73	719.92	714.071	709.964	721.504	701.027	521.667	516.619	517.269	515.585
24.9199	873.366	803.832	802.226	803.006	695.421	722.045	713.966	710.075	723.19	702.068	522.098	516.601	517.506	515.799
24.9827	873.472	804.133	802.12	803.617	697.001	721.12	714.136	711.32	723.903	702.781	522.441	516.283	517.525	515.863
25.0454	872.766	803.73	802.613	803.488	697.576	721.881	715.39	712.244	723.91	702.525	522.464	516.457	517.675	515.969
25.1081	872.181	804.595	803.765	804.147	697.668	722.427	717.034	712.844	723.861	703.128	522.615	516.673	517.44	516.203
25.1708	873.772	804.292	803.644	804.136	696.828	722.31	717.158	713.395	725.061	703.403	522.916	517.016	517.654	516.374
25.2335	873.923	804.229	803.87	804.513	696.727	722.848	718.085	713.351	726.365	703.938	523.24	517.466	517.718	516.14
25.2962	873.005	804.208	803.855	803.996	697.085	723.448	719.671	714.225	727.669	705.776	523.475	517.682	517.825	516.353
25.3589	872.313	804.83	805.066	803.652	697.913	723.389	721.371	714.984	727.887	706.812	523.626	517.832	517.804	516.375
25.4216	871.023	805.492	804.712	803.535	698.743	723.987	721.811	714.608	728.487	708.342	523.668	518.327	517.995	516.546
25.4843	870.485	804.985	804.861	803.535	699.24	726.438	721.641	714.882	729.2	707.956	523.734	518.628	517.995	516.737
25.547	871.155	804.885	805.012	802.971	700.936	726.508	720.822	715.425	729.803	707.904	523.927	518.586	517.995	516.78
25.6097	870.526	805.492	805.895	802.451	701.701	727.273	722.029	715.923	730.899	708.074	524.143	518.778	518.337	517.035
25.6724	872.41	805.631	806.506	802.263	701.663	727.877	723.236	716.085	731.774	709.163	524.143	519.079	518.251	517.184
25.735	873.787	807.465	806.775	801.298	701.484	729.737	724.768	717.056	733.304	709.602	524.339	519.548	518.23	517.142
25.7978	874.205	808.147	806.598	800.508	700.872	729.747	725.745	717.982	733.962	710.151	524.64	519.978	518.422	516.972
25.8606	874.205	808.247	807.032	801.016	702.621	730.242	726.356	718.583	734.674	710.544	524.62	520.044	518.593	516.906
25.9233	874.205	806.932	807.987	800.004	704.782	731.451	727.236	719.621	735.716	711.316	524.683	520.26	518.657	516.672
25.986	873.346	806.121	807.524	800.004	706.65	731.674	728.007	721.038	736.38	711.322	524.513	520.368	518.572	516.863
26.0487	873.787	805.271	807.797	800.204	707.724	732.935	727.634	721.646	736.491	710.087	524.664	519.962	518.636	516.885
26.1114	873.601	805.492	806.854	802.085	708.276	734.041	728.346	722.738	735.949	710.146	524.536	519.516	518.806	516.885
26.1741	874.086	805.149	806.572	802.178	708.184	735.251	728.346	722.959	736.445	710.041	524.601	519.582	518.763	516.821
26.2367	875.431	806.299	805.512	801.201	708.529	735.47	728.414	722.364	737.214	709.883	524.624	519.603	518.697	516.693
26.2994	875.056	806.998	805.334	800.13	708.737	736.062	727.111	722.528	738.591	710.432	524.581	519.434	518.655	516.521
26.3621	874.976	807.801	803.606	799.731	708.353	737.16	726.675	723.015	739.527	711.741	524.647	519.584	518.761	516.287
26.4248	873.349	808.644	802.547	799.552	707.621	738.372	726.288	722.905	740.459	712.877	524.775	519.777	518.782	516.436
26.4875	873.604	807.067	801.714	799.587	708.686	738.925	727.714	723.452	741.503	713.865	524.775	519.842	518.782	516.436
26.5503	873.207	807.145	800.69	799.798	709.399	739.749	729.312	724.053	741.719	714.85	524.948	519.842	518.353	516.499
26.613	873	806.294	800.019	798.892	710.796	740.031	728.673	723.95	742.328	714.431	525.056	519.973	517.544	516.265
26.6757	872.232	806.111	800.451	798.657	711.73	742.178	729.559	725.643	742.937	714.594	525.379	520.039	517.799	516.457
26.7384	871.814	806.991	801.109	799.031	712.797	743.33	729.891	726.628	743.709	714.6	525.833	520.297	517.906	516.372
26.8012	870.818	808.218	801.568	798.246	713.402	742.125	731.631	727.34	744.532	715.574	525.853	520.147	518.268	516.584
26.8639	869.317	807.813	802.18	797.236	715.029	741.363	732.344	727.283	745.139	716.176	526.114	520.17	518.374	516.414
26.9267	869.401	809.159	801.286	796.436	716.607	741.7	731.911	727.122	744.924	716.393	526.523	520.32	518.779	516.478
26.9894	868.925	807.842	801.286	797.153	718.062	742.263	731.101	727.402	744.593	716.947	526.631	520.278	518.885	516.647
27.0521	867.24	807.942	801.109	796.458	719.325	742.986	732.143	729.204	743.828	717.817	526.803	520.151	518.949	516.709
27.1149	866.99	808.301	800.707	796.282	718.666	743.487	733.287	730.787	743.168	719.174	527.062	520.237	519.161	516.666
27.1777	866.91	808.538	802.986	797.206	719.762	744.809	735.801	732.479	743.774	719.176	527.212	520.345	519.566	516.687
27.2405	866.725	809.344	803.701	797.592	722.07	747.014	737.225	733.41	743.114	719.618	527.664	520.411	519.76	516.602
27.3032	867.121	810.062	804.403	798.414	723.217	747.403	737.394	733.464	743.334	720.867	527.642	520.476	520.079	516.814
27.366	866.892	809.975	804.166	799.057	723.375	747.021	736.577	733.192	743.226	721.579	527.406	520.626	520.185	516.686
27.4286	867.121	809.424	805.599	798.818	724.292	747.245	736.201	733.25	743.665	722.129	527.793	521.079	520.143	516.792
27.4913	865.833	809.844	805.704	798.747	724.953	748.521	737.083	733.796	743.501	722.134	528.009	521.379	520.204	516.707
27.5541	866.376	809.6	806.36	798.394	726.427	749.625	736.546	734.619	744.052	720.992	527.794	521.572	520.118	516.813
27.617	865.839	810.058	806.419	797.875	726.566	751.723	735.618	734.783	743.722	720.886	527.837	522.173	520.139	516.77
27.6796	865.027	808.947	805.9	796.852	726.63	751.72	736.489	734.785	743.778	721.055	527.902	522.088	520.053	516.813
27.7423	866.074	809.366	806.241	797.757	726.084	751.672	737.424	735.01	744.108	720.189	527.902	522.196	519.968	517.025
27.8051	866.494	808.442	806.273	796.852	724.881	752.397	737.475	735.89	744.656	720.202	528.203	522.304	519.968	516.919
27.8678	866.765	808.763	806.87	797.522	725.091	753.296	738.024	735.891	744.549	720.809	528.246	522.412	520.031	516.834
27.9306	867.556	809.244	806.096	797.136	724.996	754.95	737.202	736.932	744.385	722.01	528.548	522.369	519.945	516.852
27.9933	868.037	810.206	806.856	797.463	725.343	754.339	738.411	738.081	744.551	723.763	528.914	522.477	519.945	516.703
28.056	868.809	811.233	806.902	798.995	725.971	754.672	738.526	738.852	745.432	723.824	529.107	522.457	520.09	516.724
28.1187	869.48	810.06	807.275	799.325	726.15	755.555	739.193	738.412	745.983	723.882	528.936	522.437	519.792	516.447
28.1814	868.938	809.457	807.886	801.201	725.492	755.446	739.91	738.412	746.752	725.784	529.108	522.2	519.558	516.214
28.2441	868.19	810.319	809.156	801.561	725.775	755.173	740.298	737.483	747.302	727.26	529.388	521.987	519.684	515.892
28.3068	867.711	809.938	808.796	801.83	726.381	753.573	740.52	737.759	747.632	728.134	529.259	521.944	519.641	515.807
28.3695	867.568	809.961	809.187	802.216	726.83	753.958	740.631	739.511	748.895	728.516	529.238	522.095	519.79	515.913
28.4322	867.32	809.532	809.351	802.708	727.733	755.558	739.974	739.345	749.941	728.52	529.152	522.395	519.662	516.019
28.4948	866.779	809.334	810.126	803.127	728.663	756.168	740.142	739.509	750.381	728.636	529.259	522.395	519.531	516.039
28.5576	867.34	809.025	811.173	802.667	728.905	757.281	742.235	740.387	750.985	730.382	529.085	522.61	519.68	516.145
28.6203	868.053	809.161	811.949	802.651	730.028	758.334	743.391	740.662	751.259	731.643	528.978	522.825	519.423	516.06
28.6831	868.824	809.298	810.873	802.637	730.329	757.502	745.204	742.197	751.589	731.157	529.042	522.74	519.571	516.037
28.7458	868.533	809.802	809.633	803.01	730.845	758.33	744.868	742.965	751.75	731.435	528.956	522.848	519.869	515.779
28.8084	869.052	809.397	809.797	804.396	730.33	759.274	746.081	743.186	753.291	732.096	528.999	522.955	519.975	515.822
28.8711	870.284	809.878	810.74	805.068	730.79	758.611	746.629	743.952	752.737	732.485	529.15	523.063	519.975	515.885
28.9338	870.202	810.099	810.174	805.009	731.408	758.058	746.903	744.72	752.516	733.415	528.999	523.171	519.995	516.033
28.9965	870.222	810.225	809.978	806.111	732.394	757.954	746.737	744.391	753.285	734.136	529.107	523.386	520.015	516.182
29.0593	870.16	810.928	810.679	806.829	732.465	758.459	746.24	744.777	753.008	734.312	529.021	523.686	519.993	516.159
29.122	870.934	812.237	811.74	807.038	732.192	761.013	746.634	745.599	754.107	734.972	529.15	523.601	519.93	516.265
29.1847	871.476	813.002	811.845	807.202	732.59	763.343	747.575	745.874	755.208	735.193	529.451	523.3	519.887	516.179
29.2474	870.581	812.77	813.011	806.948	733.492	764.62	748.131	747.905	757.135	735.635	529.602	523.323	519.801	516.051
29.3102	870.789	812.36	812.71	807.725	733.942	763.68	749.345	748.07	759.172	735.802	529.172	523.558	519.67	516.2
29.3729	869.81	813.769	813.712	807.366	734.057	763.292	750.508	748.29	760.436	736.681	529.128	523.666	519.862	516.114
29.4355	870.123	815.216	814.1	808.293	735	763.128	751.831	749.112	761.039	738.656	529.387	523.495	519.478	516.071
29.4983	870.622	815.698	814.428	808.44	735.653	763.571	751.995	749.716	762.693	740.793	529.43	523.515	519.392	515.966
29.5611	871.396	816.722	815.029	808.712	736.136	764.794	750.834	751.036	763.35	741.728	529.494	523.43	519.455	516.071
29.6239	870.333	817.269	815.417	808.457	736.702	765.851	751.276	751.969	764.12	742.445	529.451	523.752	519.518	516.134
29.6865	870.019	816.797	814.906	810.172	737.859	766.743	751.388	753.29	764.73	743.603	529.666	523.474	519.518	516.134
29.7492	870.103	817.701	814.369	811.666	738.869	767.795	752.277	754.389	766.5	744.651	529.731	523.646	519.581	516.152
29.812	870.083	817.55	813.68	811.383	740.054	768.405	752.833	754.222	767.989	745.584	529.556	523.668	519.495	516.004
29.8746	870.395	818.541	813.158	811.082	741.054	767.794	754.332	755.595	768.376	745.753	528.889	523.432	519.495	515.77
29.9372	870.541	819.245	812.797	810.606	740.452	769.685	754.885	755.814	768.76	745.918	528.521	523.195	519.389	515.876
29.9998	871.626	820.15	812.379	809.68	740.859	771.412	756.156	756.971	768.971	746.14	528.435	523.345	519.258	515.981
30.0625	871.103	820.533	812.647	808.591	740.098	773.084	757.932	757.193	769.017	746.8	528.478	523.367	519.364	515.896
30.1251	871.145	820.891	814.037	808.74	739.455	773.922	760.755	757.08	769.841	747.572	528.692	523.216	519.427	516.001
30.1877	871.082	820.249	814.156	808.561	738.844	774.31	762.582	756.804	770.721	748.617	528.757	523.581	519.515	516.044
30.2505	872.52	820.854	814.961	808.993	738.906	775.371	762.083	757.407	771.551	748.62	528.757	523.646	519.707	516.021
30.3131	873.272	820.669	816.456	809.692	737.969	775.427	762.249	758.781	773.089	749.609	528.713	523.603	519.813	516.084
30.376	872.582	820.072	816.456	810.898	738.428	776.04	762.36	760.048	773.744	750.877	528.735	523.989	519.832	516.275
30.4386	873.272	819.368	816.784	811.496	738.934	778.052	762.582	760.43	774.125	751.482	528.799	524.053	519.681	516.486
30.5013	874.919	818.763	817.068	812.003	739.173	779.619	762.195	761.199	774.948	752.198	528.517	524.01	519.744	516.549
30.5639	876.796	820.01	818.623	813.03	740.69	780.121	761.476	762.136	775.768	752.418	528.602	524.075	519.658	516.272
30.6265	878.904	820.628	817.44	813.928	741.652	779.952	761.643	761.858	776.532	752.254	528.516	523.796	519.956	516.526
30.6891	878.466	819.837	817.484	814.24	741.899	781.296	763.249	762.516	777.636	752.361	528.58	523.754	519.87	516.822
30.7518	878.109	820.701	817.737	812.821	742.517	782.136	764.414	763.118	778.302	752.471	528.709	523.818	519.932	516.737
30.8145	876.147	820.836	816.687	812.028	742.57	783.762	765.69	763.728	779.133	752.584	528.816	523.775	519.995	516.754
30.8772	875.228	821.668	816.057	811.119	742.623	786.342	766.523	765.214	779.63	754.344	529.01	523.795	520.249	516.711
30.9398	875.898	821.38	816.939	811.386	743.844	787.8	767.634	766.484	780.905	757.214	529.096	523.902	520.292	516.435
31.0024	876.793	820.33	817.148	810.877	744.96	788.869	767.022	766.866	781.232	759.036	529.074	523.816	520.249	516.965
31.065	876.564	820.465	817.176	811.639	745.967	788.925	765.966	767.25	782.222	760.086	529.288	524.054	520.269	517.264
31.1277	876.647	820.786	818.115	813.023	746.365	789.318	766.523	767.743	783.159	761.303	529.632	523.923	520.14	517.369
31.1902	875.436	820.724	818.22	814.069	748.092	791.341	768.246	768.183	784.1	763.014	529.481	523.988	519.991	517.475
31.2528	876.102	822.259	818.815	814.44	749.722	791.734	771.14	768.398	784.763	763.619	529.545	523.624	520.116	517.172
31.3156	876.539	822.654	820.043	814.604	751.78	792.242	772.194	769.661	786.595	763.562	529.395	523.453	519.968	517.172
31.3782	876.31	821.932	820.659	815.14	753.359	792.355	772.916	771.093	787.699	764.167	529.588	522.659	519.75	516.958
31.4409	876.289	820.853	820.943	816.201	754.422	792.523	773.693	771.916	788.921	764.993	529.739	522.229	519.793	517.044
31.5035	876.497	821.881	821.047	815.858	756.04	793.478	774.527	772.795	788.016	765.818	529.803	522.186	519.707	516.895
31.5661	877.978	822.559	821.211	815.902	756.194	795.167	773.582	773.734	788.394	766.866	529.523	522.186	519.707	517.044
31.6288	878.436	823.263	821.643	816.23	757.2	794.212	775.359	774.61	789.156	767.471	529.307	522.186	519.727	516.724
31.6914	879.439	823.361	821.583	816.989	757.706	795.28	776.474	774.435	791.104	769.128	529.371	522.186	519.492	516.872
31.7541	879.456	823.46	820.907	817.049	758.66	795.845	776.806	775.704	791.705	771.012	529.435	522.336	519.406	516.872
31.8168	878.747	822.989	821.099	817.54	757.951	796.347	776.971	776.471	792.804	771.902	529.478	522.25	519.466	516.915
31.8794	878.704	822.865	821.143	818.527	757.904	795.785	776.631	777.569	794.084	772.785	529.346	522.229	519.232	517.188
31.9421	879.473	822.675	821.635	819.707	758.855	797.195	776.296	778.238	795.023	772.785	529.239	522.336	519.357	517.04
32.0048	880.664	822.901	822.218	819.647	759.246	797.194	775.905	780.462	796.349	772.505	529.346	522.25	519.251	517.04
32.0675	880.934	823.032	823.591	819.811	761.66	797.418	776.297	779.848	797.34	772.056	529.087	522.207	519.357	517.188
32.1302	881.641	823.418	824.144	819.795	763.37	797.302	778.692	779.453	799.734	772.444	528.937	522.314	519.462	517.188
32.193	882.182	823.418	824.7	819.978	764.595	797.867	778.072	780.17	800.454	772.61	529	522.314	519.63	517.25
32.2556	882.723	824.06	824.603	820.019	766.113	798.317	776.676	780.998	802.3	773.332	529	522.485	519.587	517.441
32.3183	883.43	823.167	824.934	821.23	766.62	798.6	776.612	782.153	803.191	773.886	529.021	522.485	519.587	517.547
32.381	884.873	823.006	825.323	820.746	767.611	798.599	779.739	783.874	802.908	773.549	529.128	522.293	519.735	517.738
32.4435	885.502	823.265	825.427	820.609	768.616	798.592	781.806	785.095	803.401	773.322	529.192	522.461	519.649	517.757
32.5064	885.773	823.553	825.678	820.877	769.415	799.439	782.03	785.981	804.834	774.379	529.253	522.461	519.668	518.011
32.569	884.329	822.437	825.885	820.696	768.694	798.14	782.03	786.525	805.388	775.711	529.449	522.568	519.668	518.331
32.6317	883.47	822.277	826.093	820.931	767.929	798.309	780.744	786.852	805.03	775.374	529.317	522.461	519.668	518.202
32.6942	882.927	823.079	825.891	820.854	768.545	797.458	781.137	788.457	806.238	775.096	529.187	522.525	519.879	518.221
32.7569	884.181	821.679	825.978	821.121	769.815	797.908	783.757	789.395	806.207	775.655	529.23	522.72	520.027	518.073
32.8195	884.218	821.839	825.797	822.061	770.658	798.195	783.926	790.062	805.674	775.599	529.294	522.632	520.046	518.092
32.8822	885.999	822.196	826.289	823.108	771.573	797.971	782.802	790.265	805.489	774.871	529.444	522.696	520.3	518.066
32.9447	887.021	821.875	826.617	824.397	771.809	798.758	784.971	790.652	805.442	775.923	529.357	522.61	520.448	518.066
33.0074	888.11	821.689	827.13	825.503	770.749	798.307	787.879	791.43	805.608	777.309	529.594	522.439	520.511	518.171
33.0701	888.944	822.206	827.726	826.22	771.589	799.998	787.37	791.762	806.158	778.249	529.464	522.396	520.319	518.276
33.1327	888.714	821.823	829.121	826.531	771.48	800.675	787.024	791.922	806.765	779.978	529.634	522.225	520.424	518.147
33.1954	888.881	822.464	829.51	826.862	771.796	801.692	787.019	793.42	808.323	780.865	529.741	522.179	520.381	518.233
33.258	887.976	822.304	829.182	826.842	771.748	802.143	787.972	794.857	809.039	780.307	529.761	522.414	520.206	518.295
33.3208	887.057	822.081	829.078	827.501	772.432	803.669	789.206	796.138	809.53	780.028	529.632	522.178	519.737	518.444
33.3834	888.606	821.699	828.443	827.605	775.756	804.233	788.139	797.295	811.147	780.034	529.738	522.136	519.799	518.358
33.4461	889.837	822.081	828.939	828.59	777.723	804.232	788.805	798.129	812.205	780.473	529.908	522.199	519.991	518.463
33.5087	890.441	823.099	830.21	829.414	779.907	803.891	789.026	799.626	812.188	780.859	529.733	522.007	520.115	518.611
33.5713	891.341	823.864	830.807	829.743	782.091	805.812	789.292	799.772	812.345	780.517	529.733	522.22	520.306	518.716
33.634	892.112	823.295	832.368	830.564	782.78	805.243	790.294	800.647	812.103	781.686	529.236	522.39	520.43	518.377
33.6966	893.514	824.195	832.8	831.014	784.924	805.072	788.937	801.53	812.944	782.567	528.997	522.54	520.492	518.716
33.7592	894.308	823.848	833.132	832.168	786.116	804.731	788.323	802.755	814.581	784.229	528.911	522.603	520.554	519.039
33.8219	894.181	824.329	834.483	831.882	787.202	805.123	787.876	803.763	815.476	785.109	529.017	522.71	520.659	519.23
33.8846	893.991	824.964	834.179	832.886	785.798	804.55	787.477	804.031	815.297	786.397	529.3	522.966	520.721	519.082
33.9472	893.427	825.89	834.015	833.772	785.246	803.639	788.874	804.346	815.534	786.612	529.017	522.923	520.826	518.907
34.0098	893.968	825.989	835.066	834.429	784.238	805.166	789.301	804.614	816.476	788.28	529.081	522.88	520.885	519.056
34.0724	895.624	825.543	835.002	834.965	785.026	805.396	791.129	806.404	817.439	787.659	529.081	522.642	520.502	519.204
34.135	895.303	825.383	834.35	835.52	787.718	807.208	793.749	807.298	818.273	788.32	528.888	522.663	520.904	519.309
34.1977	895.176	826.087	834.497	835.337	788.788	808.852	793.688	809.199	817.538	788.203	528.501	522.62	520.966	519.503
34.2604	895.704	825.962	834.765	835.709	789.373	808.564	794.343	809.583	818.087	788.43	528.432	522.876	520.793	519.694
34.323	896.141	826.087	835.197	835.998	788.318	807.827	794.119	811.036	818.637	787.979	528.283	522.727	520.984	519.608
34.3856	895.423	826.345	835.465	837.004	787.046	809.232	793.278	812.586	820.701	790.044	528.153	522.704	521.324	519.799
34.4483	896.027	825.998	836.019	838.238	786.327	809.282	792.383	812.737	821.859	790.815	528.066	522.704	521.429	519.67
34.5109	897.557	825.873	836.723	838.732	787.4	808.599	794.225	813.749	821.388	792.768	528.302	522.917	521.534	519.581
34.5736	897.326	825.46	837.399	838.756	788.47	807.584	795.613	813.687	821.63	793.373	528.515	522.725	521.682	519.26
34.6362	897.89	825.977	837.771	838.695	788.58	807.814	797.786	813.896	820.48	795.047	528.665	522.682	521.639	519.174
34.6988	898.188	826.141	838.264	839.457	789.765	808.711	798.001	814.546	821.793	796.226	528.622	522.682	521.509	519.002
34.7615	897.787	825.568	839.109	839.353	791.356	809.546	797.211	815.254	821.831	797.774	528.578	522.553	521.744	518.722
34.8243	897.366	826.337	839.974	840.341	791.141	808.636	796.53	817.063	823.619	798.65	528.342	522.465	522.235	518.488
34.8869	898.291	825.826	840.633	839.603	792.277	808.579	795.183	818.298	823.158	798.702	528.405	522.336	522.059	518.654
34.9499	898.856	825.514	840.468	838.349	791.822	808.969	797.825	819.294	824.071	799.082	528.748	522.207	522.059	518.272
35.0126	899.858	825.416	841.13	838.269	792.392	809.875	798.65	820.58	823.765	798.453	528.704	522.399	521.929	518.245
35.0753	901.541	825.675	841.869	838.598	793.239	810.208	799.323	821.685	824.745	798.776	528.661	522.227	521.886	518.245
35.138	901.644	826.441	843.208	838.683	794.823	809.524	799.485	822.452	825.352	799.555	528.574	522.227	521.799	518.116
35.2007	901.748	826.699	842.179	837.143	795.734	809.229	799.36	823.789	825.293	800.382	528.531	522.184	521.625	518.03
35.2633	901.532	826.797	843.665	836.774	797.214	809.389	798.961	824.844	826.523	799.695	528.355	522.205	521.475	517.9
35.3259	902.034	827.727	843.768	836.14	798.812	810.976	799.579	826.408	828.038	800.529	528.375	522.162	521.555	517.987
35.3885	901.778	827.852	843.397	836.304	800.853	810.913	801.139	827.512	830.341	801.923	528.462	522.286	521.016	518.135
35.4512	901.42	827.789	843.481	837.641	802.331	811.247	802.248	826.988	832.085	802.647	528.568	522.157	521.165	517.9
35.5138	901.381	828.27	843.975	838.256	802.446	812.033	802.177	828.338	832.753	803.548	528.481	522.22	520.866	517.814
35.5764	900.955	829.611	844.243	838.134	804.828	811.625	801.035	829.175	833.577	805.675	528.544	522.22	521.076	517.962
35.6391	901.73	829.647	844.74	839.017	805.565	812.418	800.379	831.039	835.457	807.027	528.694	521.942	521.374	517.771
35.7017	901.666	829.94	844.886	839.078	805.059	813.157	801.607	831.869	836.807	807.377	528.564	521.962	521.479	517.683
35.7643	902.334	830.261	845.092	839.575	804.78	811.969	802.848	831.963	836.389	808.961	528.39	521.919	521.818	517.535
35.8268	903.699	831.032	845.134	840.007	803.758	813.093	804.184	832.636	838.244	809.469	528.496	522.025	522.071	517.596
35.8895	903.607	831.415	845.111	840.726	805.24	813.879	804.904	832.218	837.357	810.125	528.54	522.131	522.176	517.701
35.9521	903.981	831.451	845.67	840.542	806.901	814.442	804.379	831.694	836.208	811.029	528.82	522.237	522.133	517.72
36.0147	903.814	831.87	846.7	840.974	806.686	813.634	803.19	831.179	837.043	810.286	528.839	522.086	522.237	517.701
36.0773	903.479	832.289	847.627	842.148	807.432	813.508	803.748	831.732	839.607	810.903	529.032	522.298	522.107	517.615
36.14	903.391	831.843	849.03	842.868	809.825	813.562	804.874	833.454	839.14	812.965	528.989	521.957	522.123	517.572
36.2026	904.02	832.422	850.126	845.835	813.015	814.236	806.785	834.866	841.606	814.424	529.138	522.02	521.801	517.486
36.2653	904.78	831.463	850.95	846.516	815.867	814.849	808.852	835.633	841.948	814.861	528.945	521.891	522.01	517.399
36.3279	906.441	831.017	851.403	846.373	816.499	815.255	810.546	836.016	841.923	815.472	529.138	521.848	522.35	517.313
36.3905	907.301	831.784	852.581	845.135	816.449	814.811	810.074	836.748	842.267	815.341	529.288	522.083	522.263	517.313
36.4532	908.54	832.813	853.323	844.95	816.112	815.37	810.183	837.347	842.803	816.287	529.307	521.997	522.411	517.227
36.5158	909.365	833.933	853.987	845.814	815.312	814.672	809.778	837.597	842.246	816.062	529.264	521.868	522.559	516.904
36.5785	909.17	834.227	854.936	846.64	815.028	816.246	811.576	838.987	842.434	816.899	529.24	521.974	522.768	516.966
36.6411	910.138	834.681	855.95	847.073	813.544	815.338	812.644	840.498	843.03	817.797	529.346	521.931	522.533	516.88
36.7037	910.512	835.833	856.672	847.176	812.918	814.253	812.682	841.611	843.972	818.635	529.389	521.974	522.446	516.836
36.7664	911.84	836.542	856.941	847.854	812.97	814.239	812.289	842.556	844.761	818.787	529.346	522.272	522.978	516.793
36.829	913.401	837.436	856.528	847.999	815.081	815.883	812.105	842.867	844.521	818.604	529.153	522.464	523.126	517.046
36.8917	913.633	837.213	856.053	848.825	816.853	817.528	813.214	844.546	845.527	818.325	528.89	522.291	523.039	517.298
36.9545	913.102	837.957	856.091	850.681	818.856	818.376	815.254	845.723	845.329	819.691	528.846	522.248	522.952	517.341
37.0171	912.742	838.117	856.009	852.27	820.232	818.078	815.123	846.226	844.921	821.505	528.523	522.417	522.952	517.064
37.0797	913.853	838.502	856.607	852.27	821.038	818.753	816.244	847.919	844.193	821.596	528.629	522.286	523.056	517.316
37.1424	915.283	839.173	858.014	852.023	821.84	822.375	815.644	849.011	843.915	821.782	528.629	522.243	523.353	517.187
37.205	916.214	839.526	858.241	852.064	822.355	823.977	815.127	849.566	843.808	821.52	528.885	522.348	523.265	517.144
37.2676	917.013	839.589	857.931	853.3	825.276	825.689	814.12	850.405	844.022	821.445	528.841	522.348	523.265	517.159
37.3303	917.284	840.1	859.401	853.963	826.824	823.793	814.607	851.764	845.59	820.99	529.053	522.411	523.37	516.987
37.3927	918.151	841.097	859.814	853.486	826.366	822.814	815.789	853.229	846.549	822.458	529.203	522.474	523.37	517.048
37.4553	919.457	842.056	861.908	854.351	825.049	825.25	816.551	854.408	845.636	823.228	529.159	522.388	523.283	517.152
37.5179	920.386	842.892	862.879	854.746	825.451	825.766	816.477	854.671	845.001	824.73	529.371	522.45	523.019	516.962
37.5806	921.125	843.018	862.879	855.756	826.197	825.746	815.58	855.33	845.456	824.8	529.072	522.407	523.124	517.214
37.6433	921.061	842.892	863.665	856.811	825.738	823.348	815.631	855.807	846.064	824.742	528.834	522.556	522.932	517.214
37.7059	921.07	843.249	864.33	857.512	826.253	824.248	816.249	856.069	847.07	825.344	528.853	522.705	522.976	517.257
37.7686	920.373	843.473	864.867	858.131	826.826	825.325	817.664	856.727	848.361	826.963	528.853	522.748	523.037	517.657
37.8311	921.405	843.985	866.734	858.44	827.627	825.255	818.169	856.76	850.339	828.03	529.021	522.619	522.845	517.804
37.894	921.706	844.307	867.852	858.192	827.341	826.854	817.707	857.251	851.058	829.144	529.171	522.725	522.862	517.57
37.9566	923.039	844.535	868.705	859.434	830.493	826.6	818.368	858.917	851.5	830.665	529.171	522.787	522.923	517.675
38.0192	923.969	844.885	868.352	859.929	830.147	826.419	819.18	860.218	851.866	832.325	529.171	522.744	522.836	517.822
38.0819	923.439	844.633	867.933	859.515	831.352	827.199	820.914	861.903	853.067	832.384	528.934	522.701	522.749	517.988
38.1445	922.971	844.822	868.099	859.761	832.153	828.682	822.726	863.57	854.88	832.414	528.741	522.569	522.749	518.092
38.2071	923.375	844.92	868.264	859.864	830.832	828.768	824.282	864.336	855.568	833.253	528.654	522.483	523.045	518.11
38.2698	924.111	844.535	868.786	860.484	832.033	829.703	824.19	864.307	855.935	834.934	528.76	522.589	523.062	517.937
38.3324	925.239	843.893	868.661	861.412	832.033	829.394	825.593	864.721	855.859	835.764	529.121	522.502	523.106	518.128
38.3951	926.406	844.061	868.574	862.119	833.295	828.661	828.038	865.792	856.56	836.247	529.464	522.502	523.166	518.041
38.4577	928.039	844.544	869.199	862.119	834.273	829.394	828.629	866.618	856.01	835.759	529.507	522.459	523.166	518.275
38.5203	928.039	843.808	869.467	861.995	833.869	830.658	829.074	868.014	856.893	836.311	529.912	522.416	523.079	518.275
38.583	926.182	844.004	869.633	861.804	833.696	830.937	829.788	869.115	858.023	837.104	529.912	522.522	523.288	518.25
38.6456	926.052	843.713	870.358	861.534	834.61	830.865	830.233	869.976	857.886	838.388	529.806	522.584	523.54	518.484
38.7082	927.09	843.88	871.189	861.328	835.644	830.232	830.887	868.932	858.662	839.674	529.526	522.435	523.88	518.649
38.7709	927.491	844.171	871.767	862.256	834.951	828.989	831.68	870.003	858.799	839.674	529.482	522.627	523.793	518.649
38.8335	927.788	844.913	872.681	863.272	836.615	828.668	833.441	870.939	858.476	840.924	529.308	522.839	523.407	518.502
38.8961	928.788	845.01	873.553	862.502	838.166	828.299	834.181	871.199	858.856	841.26	529.414	523.18	523.659	518.222
38.9589	928.891	845.269	873.822	861.571	840.063	828.965	834.875	870.828	859.008	843.746	529.775	523.391	523.705	518.413
39.0215	929.655	845.942	874.131	862.81	840.292	829.287	834.786	872.041	858.535	845.67	529.819	523.453	523.868	518.474
39.0841	928.826	846.394	874.171	864.094	840.005	831.217	835.263	873.051	857.861	847.355	529.536	523.41	523.868	518.413
39.1466	928.46	845.942	875.062	864.714	841.266	831.232	835.412	873.177	857.997	848.761	529.688	523.602	524.018	518.517
39.2091	928.555	846.396	874.605	864.072	841.725	830.962	834.995	872.835	858.194	850.52	529.555	523.77	524.122	518.71
39.2717	929.189	846.494	874.771	864.607	841.437	830.617	834.956	873.369	859.988	850.812	529.748	523.727	524.27	518.71
39.3343	930.293	847.654	875.268	864.522	842.757	832.658	836.133	873.337	860.889	851.377	529.661	523.64	524.375	518.815
39.397	931.798	848.751	876.329	865.535	843.036	834.011	836.58	872.735	861.559	851.22	529.766	523.852	524.435	518.578
39.4595	932.135	849.136	876.329	865.931	843.03	834.701	836.936	874.072	860.776	851.148	530.021	523.938	524.539	518.639
39.522	932.005	848.785	876.365	865.781	843.084	834.136	835.886	874.454	859.827	852.68	529.891	523.808	524.45	518.639
39.5845	931.508	849.332	876.571	865.946	843.019	835.681	835.698	875.295	861.168	852.448	529.803	523.914	524.362	518.509
39.647	930.481	849.234	878.027	865.838	843.932	835.16	836.953	875.476	861.67	853.222	529.48	523.827	524.171	518.57
39.7095	931.883	849.942	878.667	866.521	845.538	835.886	836.716	876.444	863.072	853.595	529.629	523.827	523.979	518.483
39.772	933.389	849.493	879.317	867.06	846.051	835.929	837.846	877.623	864.872	855.657	529.629	523.801	523.508	518.587
39.8345	933.427	850.62	879.546	868.506	846.676	836.891	839.17	878.76	866.415	855.585	529.735	523.776	523.167	518.587
39.897	933.568	851.104	880.438	869.005	848.343	836.639	841.754	878.661	866.795	856.573	529.629	523.627	523.567	518.457
39.9595	933.866	851.685	880.71	868.586	851.233	837.702	842.031	879.933	867.588	857.359	529.778	523.541	523.717	518.518
40.022	935.281	852.008	881.129	867.649	851.861	840.266	842.213	880.854	867.157	858.082	529.735	523.733	523.671	518.386
40.0845	935.981	851.045	882.085	867.563	853.3	841.5	840.82	881.363	868.101	858.817	529.663	523.795	523.775	518.299
40.147	936.421	851.719	882.188	869.138	853.349	842.463	839.668	881.682	867.014	861.393	529.663	523.603	523.408	517.917
40.2095	938.568	852.558	881.603	870.235	856.122	840.727	839.5	881.627	867.352	862.592	529.707	523.603	523.261	517.917
40.272	939.008	853.522	880.226	870.856	857.846	840.242	840.473	882.978	867.024	863.232	529.558	523.622	523.086	517.917
40.3345	939.28	854.234	880.581	870.935	857.311	840.98	840.235	884.471	866.99	864.335	529.797	523.814	523.1	517.917
40.397	939.318	854.782	880.787	869.729	857.424	840.701	841.736	885.899	867.95	866.285	529.797	523.727	522.952	517.874
40.4595	939.551	856.17	881.62	870.099	859.214	840.58	845.196	887.483	867.624	868.345	529.946	523.641	523.1	517.787
40.522	940.995	857.36	882.742	871.777	861.24	841.714	845.424	888.871	867.484	869.412	530.183	523.746	523.1	518.065
40.5845	942.006	857.75	883.113	872.54	862.036	844.062	846.448	889.95	866.776	869.369	530.226	523.895	522.821	518.169
40.647	941.342	858.01	883.461	872.871	862.737	846.569	846.953	891.131	867.569	869.66	530.226	523.765	522.543	517.787
40.7095	941.208	857.912	883.923	872.91	863.31	848.014	845.929	891.557	868.347	869.817	530.095	523.719	522.647	518.082
40.772	940.871	858.333	882.916	872.368	865.107	850.756	846.497	892.464	868.264	869.269	530.245	523.738	522.559	518.23
40.8345	939.568	858.814	882.624	873.217	866.143	851.653	847.627	892.534	868.751	869.703	530.412	523.843	522.619	518.23
40.8969	939.166	858.975	883.77	873.713	867.824	851.016	847.702	894.137	868.774	869.504	530.693	523.8	522.382	518.16
40.9595	939.036	859.591	885.148	874.707	868.734	849.847	849.749	896.249	869.153	869.429	530.755	523.905	522.147	518.071
41.022	938.671	859.625	886.338	874.975	869.02	849.787	850.086	897.075	869.618	869.538	530.562	524.01	522.147	518.071
41.0845	938.541	860.399	887.168	874.888	872.285	851.785	850.472	898.681	869.891	869.389	530.817	523.967	521.929	518.308
41.1469	939.214	860.208	887.821	875.588	873.037	853.611	850.281	900.52	871.312	870.295	530.773	523.924	521.885	518.325
41.2097	939.252	860.144	888.549	875.793	872.04	854.05	851.535	901.39	871.814	870.545	530.791	523.986	522.033	518.236
41.2721	939.382	859.821	889.241	876.85	871.224	856.446	853.22	902.979	872.069	870.64	530.552	524.091	522.284	518.236
41.3346	937.95	859.889	890.136	877.09	871.348	856.107	854.536	903.868	871.443	870.345	530.632	524.178	522.224	518.062
41.3971	936.285	860.05	890.994	877.59	872.473	854.818	855.973	904.761	871.072	870.562	530.781	524.388	522.136	518.019
41.4596	937.52	860.182	890.737	877.959	872.25	853.855	855.695	906.559	870.68	870.856	530.763	524.345	522.093	517.889
41.522	940.695	859.502	890.879	878.518	873.538	852.696	856.225	907.532	869.742	872.053	531.002	524.32	522.109	517.819
41.5846	942.634	859.213	891.085	879.243	873.301	853.134	857.193	907.808	869.724	872.655	531.327	524.382	522.109	517.877
41.6471	943.505	859.893	890.831	878.635	873.801	853.744	857.845	907.981	871.249	874.533	531.407	523.995	522.065	517.923
41.7096	943.411	860.539	891.686	879.985	874.316	851.586	857.637	908.575	871.064	874.688	531.556	523.865	522.065	518.174
41.7721	942.438	860.866	892.648	880.189	876.294	850.637	858.288	909.87	870.646	875.26	531.425	523.778	522.257	518.13
41.8346	942.541	861.027	893.416	879.83	876.694	851.094	859.339	910.633	869.504	876.214	531.407	523.394	522.595	518.234
41.8971	942.981	860.704	893.622	879.83	875.691	851.024	859.48	911.31	869.424	876.553	531.407	523.5	522.595	518.338
41.9595	943.486	860.963	892.907	879.908	876.329	850.493	858.888	912.604	869.424	877.709	531.319	523.778	522.612	518.292
42.022	945.399	862.098	892.777	879.946	878.048	851.148	859.045	914.28	870.363	878.494	531.407	523.883	522.524	518.546
42.0845	946.143	862.744	891.935	880.966	879.968	851.401	859.875	915.127	871.536	879.899	531.231	523.989	522.524	517.781
42.1469	948.085	864.038	891.409	881.36	881.483	850.036	860.671	915.319	871.56	880.53	530.949	523.989	522.524	518.058
42.2094	947.819	864.652	892.077	881.501	879.482	848.841	861.012	915.849	871.685	880.562	530.861	524.199	522.434	518.075
42.2718	947.857	866.108	892.473	881.244	882.09	848.324	861.592	915.998	873.273	881.978	531.01	524.199	522.538	518.222
42.3343	948.025	865.754	893.664	880.203	883.767	847.724	862.668	915.511	874.527	882.767	531.098	524.26	522.538	518.179
42.397	947.257	865.916	894.751	880.8	884.937	849.86	863.985	915.744	874.842	883.676	531.381	524.366	522.598	517.728
42.4596	948.025	866.594	895.674	880.522	886.861	850.753	863.937	915.36	874.612	885.082	531.574	524.13	522.746	517.682
42.5222	948.329	867.599	896.633	880.623	889.163	851.263	864.568	915.957	874.469	885.59	531.898	523.895	522.598	517.875
42.5847	949.003	868.669	897.161	881.031	891.612	851.421	863.439	917.333	873.697	886.284	531.829	523.851	522.806	517.682
42.6472	948.806	868.638	896.697	881.234	891.879	850.274	862.843	918.036	874.888	885.991	531.741	523.657	522.806	517.448
42.7096	948.034	870.516	897.327	883.029	893.39	850.541	865.083	919.35	875.033	886.207	531.548	523.762	523.103	517.552
42.7723	947.734	870.904	898.546	883.982	892.544	851.025	867.127	919.837	874.827	887.135	531.458	523.719	523.354	517.682
42.8348	948.071	871.876	899.34	883.792	893.196	851.074	868.831	921.303	874.578	887.012	531.713	523.719	523.398	517.404
42.8972	948.08	871.683	899.378	885.105	893.55	851.146	869.186	921.641	874.12	887.551	531.847	523.57	523.311	517.421
42.9596	947.846	870.649	899.814	885.664	895.306	849.05	868.709	921.747	874.371	888.009	532.058	523.614	523.311	517.655
43.022	949.658	872.009	899.917	885.474	897.237	849.869	867.868	921.874	873.746	888.799	532.12	523.762	523.073	517.612
43.0845	950.834	872.658	899.828	885.843	899.177	849.798	868.564	921.319	874.017	889.041	532.12	523.78	522.75	517.819
43.147	950.464	872.724	900.983	886.377	898.413	851.11	868.968	921.703	874.835	890.338	532.269	523.78	522.338	517.836
43.2095	950.599	872.111	900.596	886.937	898.693	852.713	868.478	922.509	875.646	891.715	532.03	523.65	522.25	517.792
43.272	950.464	871.882	900.993	886.911	899.223	851.339	869.158	922.678	876.504	892.377	532.181	523.712	522.191	517.836
43.3343	951.94	870.328	901.688	886.529	899.216	850.425	869.237	922.465	877.359	893.101	532.004	523.798	522.147	517.602
43.3967	952.413	869.844	901.816	887.648	900.011	850.245	870.267	922.037	878.006	893.006	532.109	523.607	521.868	517.836
43.4591	954.397	869.489	901.893	888.288	901.429	850.906	872.186	921.548	878.718	893.515	532.065	523.563	522.103	518
43.5215	954.735	869.454	900.929	889.077	903.713	851.917	875.432	921.74	879.219	893.945	532.258	523.433	522.059	518.087
43.5838	954.603	869.132	901.467	888.784	903.629	852.437	877.85	922.184	880.537	893.043	532.171	523.686	522.103	518.294
43.6463	955.072	869.325	900.427	890.264	903.177	853.327	878.711	922.951	881.292	893.535	532.039	523.748	522.649	518.207
