# Supplementary material for: AKT1 restricts the invasive capacity of head and neck carcinoma cells harboring a constitutively active PI3 kinase activity
Source: BMC Cancer. 2018 Mar 5;18:249. doi: 10.1186/s12885-018-4169-0 (PMC5836445; doi:10.1186/s12885-018-4169-0)
Supplement: Supplementary file 8 — Detroit562 cells untreated or treated with MK-2206 or Rapamycin electrical resistance measurements. Raw output file of the ECIS measurement of resistance in MΩ at a frequency of 4000 Hz. (XLS 213 kb) [file 12885_2018_4169_MOESM8_ESM.xls]

## Sheet: Details
[ECIS_Parameters]
Filename	V:\BOULOT\EXPERIMENTS\PROJET EMT\ECIS\CAL33 Detroit rapa MK 7oct16.abp
Version	1.2.187.0 PC
FileType	CSV
ExportVersion	1.2.186.0 PC
Instrument	Z-Theta
SerialNum	65535
WellNum	16
Date	2016-10-07	15:45:50
DateNum	736610
TimeNum	56750
ExptType	MFT
ArrayHolderA	8W10E
ArrayHolderB	8W10E
MiniArrayFormat	0
TimeInterval	160
Wells	9	10	11	12	13	14	15	16
Frequency	62.5	125	250	500	1000	2000	4000	8000	16000	32000	64000

## Sheet: Comments
<New Experiment>
Electrode Stabilize at: 07-Oct-2016 15:22:54
Electrodes, A1, A2, A3, A4, A5, A6, A7, A8, B1, B2, B3, B4, B5, B6, B7, B8
Filename: C:\Users\ECIS\Desktop\Vincent\CAL33 Detroit rapa MK 7oct16.abp
Start Time-Series at: 07-Oct-2016 15:45:50
Frequency (Hz), 62.5, 125, 250, 500, 1000, 2000, 4000, 8000, 16000, 32000, 64000
Wells, A1, A2, A3, A4, A5, A6, A7, A8, B1, B2, B3, B4, B5, B6, B7, B8
<Expt Number> 55
<Pause Start> Time: 0.79627833
Well check at: 07-Oct-2016 16:38:20
Frequency (Hz), 4000
Well, Z (ohms), R (ohms), C (nF)
A1, 857, 345, 50.7
A2, 835, 357, 52.7
A3, 864, 380, 51.3
A4, 880, 398, 50.7
A5, 852, 347, 51.1
A6, 861, 363, 51.0
A7, 892, 382, 49.3
A8, 937, 413, 47.3
B1, 1040, 364, 40.9
B2, 1029, 378, 41.6
B3, 1058, 399, 40.6
B4, 1184, 431, 36.1
B5, 948, 347, 45.1
B6, 967, 366, 44.5
B7, 969, 381, 44.7
B8, 1034, 405, 41.8
Auto-Detect Array Type A: 8W10E
A: 8W10E
<Pause End> Time: 0.88022806
<ExptSummary>
CAL33 Detroit Rapa MK 10oct16
</ExptSummary>
<Do not edit above this line!>

## Sheet: 4000 Hz
Time (hrs)	cont		Rapa			MK
1.0144	350.24	332.508	367.781	354.556	387.653	416.542	371.11	393.095
1.07719	350.703	332.822	368.236	354.833	388.218	416.708	371.347	393.471
1.14014	349.907	332.237	367.588	354.507	387.906	416.252	371.1	393.485
1.20294	349.472	331.846	367.231	354.492	387.787	416.154	370.846	393.366
1.2661	348.816	331.385	366.882	354.015	387.809	415.942	370.458	393.037
1.32893	348.365	330.997	366.622	353.917	387.793	416.189	370.275	392.826
1.39198	348.031	330.667	366.242	353.88	387.348	416.073	370.052	392.808
1.45474	347.893	330.492	366.007	353.793	387.009	415.985	369.925	392.656
1.51793	347.826	330.323	365.81	353.961	387.045	416.075	369.769	392.7
1.5807	347.768	330.117	365.629	354.039	386.73	416.202	369.543	392.836
1.64352	347.708	330.018	365.876	354.422	386.859	416.467	369.396	392.917
1.70634	347.682	330.092	365.767	354.651	387.168	416.696	369.415	392.81
1.76915	347.856	330.014	365.824	354.963	387.553	416.886	369.405	392.704
1.83197	347.899	329.884	365.9	355.389	387.937	417.184	369.715	392.941
1.89476	348.011	330.188	366.348	355.777	388.126	417.512	369.829	393.176
1.9578	348.231	330.161	366.534	356.026	388.122	417.844	369.858	393.227
2.02062	348.284	330.177	366.513	356.545	388.12	418.1	369.945	393.5
2.08345	348.596	330.345	366.827	356.601	388.249	418.607	370.031	393.682
2.14649	348.683	330.668	367.086	356.946	388.493	419.183	370.03	394.166
2.20939	349.158	331.131	367.213	357.387	388.661	419.617	370.09	394.375
2.27214	349.778	331.427	367.359	357.712	388.808	419.975	370.169	394.543
2.33499	350.675	331.664	367.653	358.055	389.224	420.479	370.1	394.832
2.39783	351.123	332.097	368.17	358.409	390.099	421.125	370.178	395.037
2.46058	351.574	332.426	368.668	359.244	390.726	421.66	370.442	395.164
2.52338	352.188	332.878	368.963	360.184	390.966	422.305	370.688	395.411
2.58651	352.636	333.571	369.535	360.727	391.324	423.306	370.738	396.135
2.6494	353.604	334.434	369.94	361.534	391.949	424.199	370.956	396.646
2.71216	354.647	335.099	370.438	362.429	392.441	424.985	371.705	396.933
2.77496	355.225	335.98	370.916	362.606	393.066	425.949	372.282	397.536
2.83785	356.506	336.833	371.656	362.893	394.014	426.949	372.964	398.576
2.90063	358.343	337.91	372.022	363.72	394.946	428.164	373.834	399.778
2.96348	359.829	339.233	372.654	364.878	395.475	429.378	374.662	400.862
3.02699	361.409	340.782	373.523	365.79	396.312	430.739	376.039	401.719
3.08976	363.382	341.918	374.319	366.248	397.015	432.169	377.059	402.791
3.15258	365.281	343.345	374.816	366.844	397.544	433.887	377.931	404.315
3.21534	367.091	344.975	375.334	367.36	398.515	435.105	378.822	405.569
3.27815	368.863	346.934	376.392	368.412	399.259	436.898	379.945	407.11
3.34096	370.64	348.464	377.412	369.615	399.827	438.586	381.09	409.169
3.40375	373.205	350.552	378.548	370.568	400.973	440.243	382.622	411.365
3.46662	375.532	353.001	379.513	371.459	401.715	442.471	383.561	413.605
3.52937	377.337	354.648	380.71	371.85	402.538	445.037	384.266	415.975
3.5925	379.936	356.597	381.604	373.245	404.131	446.805	385.36	418.122
3.65533	382.863	358.525	382.82	374.522	405.862	448.104	387.148	420.281
3.71842	383.821	361.345	383.473	375.281	406.551	449.653	388.486	423.112
3.78161	386.317	362.649	384.553	376.573	407.646	451.792	390.362	425.315
3.84441	389.216	364.999	385.956	378.774	409.285	454.302	391.365	428.022
3.90727	392.894	367.793	387.118	380.176	410.3	456.593	392.645	430.326
3.97009	396.242	370.051	388.127	381.087	410.763	458.526	395.019	433.309
4.03292	400.246	373.887	389.096	382.449	412.674	460.016	396.711	436.162
4.09607	403.4	376.557	391.192	383.98	415.189	462.545	398.212	438.478
4.15884	407.415	379.171	392.191	385.728	416.928	464.808	400.341	441.109
4.22197	410.686	382.236	392.979	387.565	417.937	467.445	402.15	443.342
4.2848	414.458	385.394	394.072	389.246	419.47	469.499	404.133	445.582
4.34763	419.098	388.241	396.498	390.317	420.932	471.115	406.273	448.453
4.41043	422.892	390.429	398.024	391.436	421.835	473.056	408.461	451.838
4.47326	426.304	393.225	399.489	392.781	423.586	475.666	409.85	454.854
4.53609	429.765	394.918	401.286	394.327	425.299	478.598	410.762	457.945
4.59886	434.16	397.022	402.467	396.671	426.393	481.418	412.482	460.078
4.6616	437.356	400.461	403.775	398.851	427.998	484.265	414.879	462.848
4.72461	442.074	403.544	405.318	401.072	429.971	485.598	417.109	467.111
4.78744	444.744	407.569	406.491	402.497	431.141	487.271	420.792	471.353
4.85025	448.888	410.392	408.947	404.558	432.765	489.702	422.99	475.783
4.91309	451.708	414.551	410.332	405.884	434.137	492.258	425.457	479.903
4.97582	457.091	417.985	412.058	407.856	435.427	495.102	427.004	483.075
5.03894	460.979	420.813	413.196	410.097	435.633	496.894	428.815	485.825
5.10181	465.136	422.857	415.593	412.408	437.385	499.572	431.054	489.751
5.16493	471.62	427.021	416.622	412.802	438.922	502.621	432.988	494.192
5.22774	475.699	431.604	418.527	413.722	441.185	504.751	436.022	497.133
5.29058	478.692	435.423	421.006	414.987	443.081	508.279	438.793	499.51
5.35342	482.908	439.195	422.408	417.831	446.308	510.377	442.108	502.343
5.41639	486.67	441.325	423.859	418.972	448.335	514.276	444.895	505.796
5.47925	492.93	443.676	426.07	421.453	449.608	517.113	446.925	510.346
5.54217	496.735	445.856	427.339	421.783	451.159	519.385	449.277	513.024
5.60502	500.623	449.879	429.29	423.257	451.226	522.494	452.179	517.274
5.66817	504.028	454.72	432.948	426.786	451.638	525.322	454.75	519.879
5.73094	509.221	459.28	435.768	429.131	452.424	527.479	457.213	523.111
5.79381	514.265	462.333	438.857	431.168	456.06	530.2	460.775	527.379
5.85662	519.299	467.183	440.918	433.117	459.234	533.46	464.05	529.801
5.91944	526.265	470.825	441.804	436.766	461.349	536.967	465.656	532.515
5.98222	530.383	475.241	442.817	440.362	464.402	539.748	465.906	537.354
6.04504	534.771	481.031	445.937	444.16	466.865	542.527	468.603	541.201
6.10803	541.65	490.45	448.667	447.744	466.491	546.315	473.275	543.994
6.17102	545.584	491.011	451.018	451.576	468.832	549.088	475.335	545.537
6.23383	551.011	495.247	453.275	453.486	471.626	551.233	476.907	549.304
6.29666	556.938	502.726	453.77	457.978	473.417	555.751	480.5	552.261
6.35951	563.776	507.304	456.024	460.069	476.642	559.642	483.983	555.272
6.42246	568.116	512.628	456.771	463.853	478.072	562.172	488.3	557.55
6.48542	572.793	516.152	459.196	466.517	478.362	565.618	492.998	562.285
6.5482	578.892	518.762	462.251	468.284	481.229	568.316	497.094	566.493
6.61105	582.431	519.367	464.401	471.992	484.103	573.028	499.655	569.825
6.6742	586.276	526.282	469.799	475.286	487.06	575.763	502.94	571.836
6.73716	589.474	533.966	472.08	478.58	489.947	580.681	507.487	576.361
6.80001	595.032	539.565	472.771	482.462	492.374	583.202	511.589	581.694
6.86281	602.413	545.508	475.147	486.968	495.202	586.406	515.934	584.466
6.9256	608.556	551.761	476.26	490.422	498.029	587.965	519.026	588.136
6.98859	614.634	560.743	478.946	492.852	500.442	590.655	523.82	593.31
7.05151	620.319	567.425	481.212	495.094	501.96	592.693	528.441	598.1
7.11461	626.784	570.436	486.42	499.986	506.974	594.031	532.228	603.258
7.17746	631.944	574.331	487.982	505.497	506.964	597.033	538.261	605.666
7.24029	634.292	578.368	490.095	510.303	509.583	599.265	542.253	609.134
7.30313	643.16	581.864	492.459	510.869	511.541	602.479	545.071	613.972
7.36593	647.372	585.008	493.681	516.379	515.385	605.997	549.919	617.613
7.42888	651.815	589.317	496.89	523.07	517.636	610.977	555.404	620.953
7.49169	657.099	596.572	499.625	526.106	520.18	615.138	558.055	624.15
7.55451	663.651	599.248	500.578	529.752	521.658	619.425	562.397	627.396
7.6177	666.826	606.673	502.402	532.245	525.377	621.152	566.323	630.699
7.68076	671.249	607.943	504.822	536.525	529.917	623.207	569.875	634.414
7.74365	676.071	611.223	506.801	540.023	532.379	625.875	575.157	639.727
7.80641	681.549	614.93	508.578	543.782	533.152	626.398	580.443	644.901
7.8692	682.059	619.65	511.139	547.188	534.659	628.25	584.903	649.89
7.93212	685.361	623.467	513.322	551.483	537.024	631.198	587.943	652.71
7.99499	688.244	629.338	515.17	556.343	538.054	633.421	591.987	653.989
8.05781	693.996	637.252	519.591	561.016	543.421	636.011	595.246	655.776
8.12069	702.935	643.268	522.015	564.802	546.859	636.211	599.34	661.007
8.1838	706.442	648.707	524.947	567.726	549.919	640.099	600.877	667.494
8.24659	712.824	648.246	527.288	573.238	553.105	642.766	603.954	671.899
8.30942	712.745	654.738	531.304	577.364	556.339	646.402	605.886	673.919
8.37249	716.816	660.273	534.98	579.551	558.876	649.486	608.606	677.468
8.43544	721.368	667.317	539.606	583.733	560.258	652.733	610.648	681.078
8.49845	727.5	671.039	543.092	589.29	560.215	655.558	615.677	683.92
8.5613	731.724	673.199	547.443	596.05	564.366	660.694	619.347	688.892
8.62407	734.207	679.055	550.307	599.304	565.898	664.116	625.965	694.298
8.6869	738.616	683.841	550.075	601.511	567.979	665.795	634.922	698.972
8.74965	741.613	689.376	551.919	608.257	570.535	668.998	640.016	702.282
8.81247	739.424	693.989	556.979	614.445	571.475	672.334	644.107	705.127
8.87533	739.86	701.144	558.697	619.517	574.239	675.407	649.614	708.342
8.93819	745.576	705.754	561.145	622.242	578.05	678.306	652.162	712.047
9.00151	751.359	710.607	562.998	628.146	583.205	683.016	655.1	717.459
9.06435	752.369	712.371	567.859	632.286	584.502	686.805	658.489	720.658
9.12712	761.94	714.072	572.132	636.486	585.153	690.184	661.611	722.583
9.1899	763.462	719.322	575.035	641.331	589.479	692.051	664.487	727.245
9.25276	764.954	723.488	578.783	645.676	594.821	695.974	668.86	732.274
9.31563	769.102	728.075	583.627	649.574	598.119	702.272	673.534	737.521
9.3785	773.286	728.325	588.087	649.614	598.068	704.804	677.23	743.92
9.44134	774.015	732.2	590.971	652.052	599.276	706.77	681.818	745.339
9.50414	775.758	736.254	593.16	657.022	600.99	707.205	685.015	747.994
9.56714	780.124	740.34	595.252	660.794	604.761	710.246	689.403	751.358
9.62996	787.252	743.384	600.296	668.458	608.234	714.36	694.771	752.72
9.69284	788.675	746.179	602.347	673.564	612.42	715.907	702.189	753.833
9.75568	785.658	750.956	606.808	678.342	616.821	717.159	706.275	757.305
9.81855	787.506	753.767	608.812	680.479	620.065	719.502	709.647	761.15
9.88172	793.286	757.698	611.68	683.933	623.214	720.455	713.186	764.086
9.94468	794.402	758.582	614.916	689.439	624.689	722.425	715.96	767.363
10.0075	793.381	758.552	615.926	692.766	627.69	725.876	721.008	770.06
10.0704	798.184	758.493	619.612	694.504	632.442	729.446	725.252	772.847
10.1334	802.998	761.651	622.993	698.226	636.838	733.078	730.205	777.162
10.1962	802.499	765.397	625.319	701.609	639.291	737.967	733.659	780.909
10.2591	805.86	767.076	624.71	708.737	642.986	742.882	735.527	785.441
10.3219	806.954	764.823	630.499	713.389	648.385	746.403	737.465	785.512
10.3848	812.038	764.637	632.973	714.405	651.393	746.128	741.811	784.6
10.4476	813.358	764.485	634.436	715.091	653.879	749.127	745.184	788.664
10.5106	814.553	764.116	639.743	718.073	653.301	752.548	748.464	792.294
10.5735	817.494	768.628	640.963	724.27	655.418	753.096	750.328	797.674
10.6365	819.173	773.118	641.98	729.809	662.121	755.455	753.631	800.719
10.6993	817.849	774.232	643.104	732.669	665.705	757.876	756.761	803.777
10.7621	815.798	776.838	645.777	732.685	670.504	760.841	760.94	803.89
10.8249	813.869	773.116	647.596	734.055	669.643	762.455	766.353	804.669
10.888	809.893	773.55	651.367	738.182	669.112	762.978	768.96	808.257
10.9508	810.56	773.701	652.732	744.788	671.924	764.933	774.326	809.24
11.0138	812.231	776.516	656.45	747.169	675.63	768.202	782.541	810.039
11.0767	812.676	778.189	660.989	749.454	674.15	771.783	787.238	811.912
11.1394	811.275	779.551	665.094	755.354	675.092	775.11	791.376	812.431
11.2025	815.588	782.215	665.754	755.51	679.641	776.901	794.432	814.391
11.2653	819.682	783.913	668.52	756.172	685.295	782.054	794.266	817.016
11.328	819.499	787.419	672.176	760.089	687.75	782.036	798.237	820.219
11.3908	820.346	786.322	673.814	764.3	691.001	785.278	800.313	823.563
11.4535	822.369	788.084	677.857	764.323	692.899	785.184	803.65	825.463
11.5163	820.327	789.603	681.299	766.632	696.374	785.559	804.588	827.892
11.579	820.851	786.58	684.975	770.381	701.157	786.372	810.31	833.736
11.6421	823.279	788.264	689.844	776.635	702.24	788.593	815.131	836.517
11.7048	826.381	790.355	688.532	780.248	704.589	791.986	818.287	836.185
11.7675	826.778	791.222	690.788	781.184	708.611	796.609	819.88	838.911
11.8302	825.391	788.771	693.253	782.905	711.937	801.653	822.785	840.136
11.893	820.775	786.789	696.194	785.37	717.083	804.195	826.472	843.724
11.9558	819.537	789.009	700.403	787.911	719.639	809.504	829.782	846.904
12.0186	817.499	788.517	704.816	793.009	719.838	811.278	830.961	849.8
12.0814	817.774	787.85	709.761	796.89	724.66	812.555	834.081	850.592
12.1441	818.578	788.897	715.002	800.241	727.658	812.806	836.497	852.625
12.2069	821.268	787.921	714.604	803.344	729.813	814.449	834.727	855.936
12.2703	821.974	788.407	717.548	806.005	733.684	814.869	835.956	858.724
12.333	822.161	792.727	718.9	812.368	734.952	813.869	835.585	862.325
12.3961	825.223	793.55	720.582	814.462	738.434	817.263	839.499	865.707
12.4587	822.868	792.739	721.925	818.908	740.394	818.204	842.519	868.091
12.5214	821.612	790.187	721.959	824.34	744.656	819.764	846.021	869.005
12.5841	824.984	787.937	724.376	826.547	747.841	823.213	849.46	871.388
12.6468	827.006	788.603	725.979	825.192	750.064	826.789	851.81	872.807
12.7097	828.199	787.843	727.777	821.935	755.615	829.386	851.938	874.71
12.7723	829.711	788.171	728.33	823.27	759.069	831.992	853.002	875.685
12.835	829.635	789.243	731.258	822.606	764.05	831.662	853.52	878.297
12.8978	829.671	787.438	732.353	826.926	763.806	832.496	854.164	880.094
12.9606	828.475	788.836	734.814	830.043	763.768	833.095	855.355	879.249
13.0232	829.218	789.978	739.958	833.1	768.318	836.277	857.732	880.459
13.0857	830.023	789.361	743.337	837.217	771.256	838.884	858.886	880.708
13.1484	827.251	788.618	745.35	840.252	772.408	842.595	861.068	882.931
13.2111	828.603	787.086	746.896	844.602	774.753	846.016	864.739	883.546
13.274	829.812	789.17	749.413	843.801	775.743	847.821	868.244	883.297
13.3366	828.382	788.346	751.606	844.345	775.378	850.028	871.245	886.26
13.3992	827.004	790.994	752.929	847.063	778.632	852.119	873.597	886.854
13.4617	824.908	790.221	753.595	846.771	781.704	853.804	874.24	885.36
13.5243	825.213	792.479	756.542	849.334	786.378	854.737	875.425	886.527
13.5868	824.277	793.67	755.801	846.7	787.515	859.39	876.573	885.454
13.6493	822.981	795.206	755.453	847.98	787.474	862.709	877.423	887.3
13.7121	822.83	792.633	757.311	848.617	790.004	866.147	880.212	885.617
13.7747	821.689	791.713	759.634	847.494	791.113	867.311	881.914	888.444
13.8376	823.703	794.799	761.388	849.509	793.628	870.055	883.724	890.215
13.9001	823.445	794.35	764.43	851.078	799.41	871.924	883.546	893.275
13.9626	821.12	793.339	768.744	853.127	801.829	875.079	885.802	896.039
14.0254	823.205	792.921	771.66	855.752	802.481	877.947	885.967	896.374
14.0879	823.837	793.164	773.211	857.524	804.467	879.17	889.132	897.366
14.1506	824.977	791.65	778.199	860.796	805.716	879.282	892.721	897.836
14.213	825.306	790.142	783.755	861.855	808.782	883.788	896.14	897.651
14.2755	825.146	789.196	787.337	862.809	810.909	886.181	892.866	896.841
14.3379	825.76	790.926	789.172	864.829	811.296	889.29	894.746	897.965
14.4004	824.528	791.005	789.74	864.372	813.715	891.335	896.681	898.497
14.4628	821.639	792.361	790.697	865.012	813.948	891.791	897.27	899.226
14.5255	820.875	792.17	793.981	865.293	815.734	895.785	898.797	900.679
14.5883	819.318	792.414	796.489	868.899	819.316	897.19	899.606	901.441
14.6507	819.965	790.688	797.825	868.973	821.847	898.585	898.445	902.523
14.7132	820.223	790.968	802.226	869.709	825.521	901.295	896.863	903.281
14.7757	819.943	789.932	804.004	873.767	827.858	904.902	897.605	904.135
14.8381	819.126	787.77	807.854	876.309	829.514	907.311	900.28	904.007
14.9006	819.64	786.44	808.973	877.146	828.853	906.557	902.428	905.253
14.9631	820.217	786.033	808.992	877.385	831.26	909.023	903.8	906.868
15.0255	818.66	787.632	809.545	879.975	833.607	910.185	906.76	906.605
15.088	818.536	787.938	815.387	880.106	833.641	911.652	908.133	907.036
15.1505	816.68	786.675	820.469	879.761	835.285	912.829	909.643	905.886
15.213	815.161	785.819	824.035	880.025	834.603	914.351	911.083	906.445
15.2755	813.448	786.125	826.338	880.298	833.641	918.426	910.169	909.567
15.338	813.551	785.972	828.028	880.867	836.163	920.244	912.135	912.135
15.4008	810.871	787.607	828.211	883.166	837.381	922.114	911.944	914.106
15.4632	809.427	785.781	829.701	885.397	837.301	925.163	912.307	915.621
15.5255	809.152	786.699	828.473	886.645	836.974	926.852	911.093	914.795
15.5879	808.998	787.442	827.857	884.755	838.459	929.142	910.927	916.244
15.6503	809.671	787.493	827.426	888.826	841.422	931.508	908.745	916.834
15.7128	810.334	789.292	827.829	891.33	844.799	934.193	908.342	916.34
15.7752	812.486	789.586	831.873	893.539	846.098	937.281	909.441	913.964
15.8376	813.354	791.018	834.139	894.972	848.012	938.308	911.555	912.647
15.8999	814.941	788.948	835.204	894.467	850.922	939.717	913.692	911.1
15.9623	815.64	788.935	837.723	895.428	852.535	941.239	915.482	912.645
16.0247	815.259	786.659	839.122	895.406	853.774	940.86	916.992	912.541
16.0871	817.096	786.799	837.839	895.245	854.398	941.929	918.93	914.777
16.1494	818.325	785.293	840.251	893.773	854.028	943.329	919.95	919.259
16.212	818.395	784.271	841.31	893.39	854.028	946.472	922.024	922.128
16.2744	817.602	785.038	841.631	895.859	855.101	949.776	921.504	922.191
16.3368	815.764	784.22	840.643	896.986	857.503	950.685	920.874	923.405
16.3992	813.42	785.204	842.549	897.353	860.194	952.396	917.886	922.634
16.4616	812.128	784.805	847.1	897.314	860.769	954.232	918.149	921.035
16.524	811.934	783.809	846.492	897.531	861.929	953.231	917.722	919.908
16.5864	811.869	782.572	847.193	898.269	863.996	955.024	918.187	919.601
16.6488	813.019	781.822	848.127	899.118	864.62	955.816	918.085	917.947
16.7112	813.4	780.675	847.415	898.947	864.64	958.221	918.635	918.797
16.7736	814.218	781.589	850.23	898.088	866.128	960.161	918.956	918.496
16.8361	816.626	780.049	852.168	901.323	865.857	963.441	919.227	920.469
16.8985	813.776	780.137	855.252	902.614	867.839	965.29	921.111	921.952
16.9609	813.116	780.941	856.666	904.613	868.423	966.304	921.365	923.01
17.0234	813.282	780.226	859.728	905.89	871.167	967.017	922.512	924.357
17.0861	813.662	778.369	861.61	906.858	870.932	968.433	924.555	925.774
17.1485	813.123	780.518	863.617	905.984	869.927	967.852	925.106	926.798
17.2109	816.266	782.07	865.408	907.143	868.606	968.525	925.725	927.716
17.2733	816.59	782.54	865.571	907.519	869.489	970.568	926.881	928.208
17.3356	816.625	783.408	869.097	907.935	870.257	971.642	929.413	929.032
17.398	814.732	783.547	869.992	907.784	872.723	973.316	930.911	927.808
17.4604	815.34	782.488	873.284	910.154	872.257	974.243	932.337	928.258
17.5231	814.486	781.798	873.889	912.146	874.255	974.897	932.826	927.982
17.5855	813.604	781.886	876.072	911.537	875.356	975.951	933.89	927.618
17.6481	813.258	779.89	878.62	913.221	878.121	978.141	933.709	927.879
17.7108	812.63	780.541	880.852	915.177	881.204	977.783	933.939	928.273
17.773	812.439	779.865	882.263	915.562	882.569	978.464	935.389	929.163
17.8353	813.202	780.173	880.789	913.622	884.483	981.602	935.438	930.542
17.8975	812.887	780.654	879.118	912.503	885.52	982.561	935.55	933.12
17.9598	814.478	782.449	877.784	910.948	886.657	986.075	936.68	934.48
18.0222	814.892	783.275	880.259	911.648	886.837	989.127	936.797	936.066
18.0844	813.658	783.913	882.749	913.325	888.178	991.615	937.441	935.258
18.1466	815.723	784.193	880.469	913.512	888.143	992.858	937.211	936.049
18.2089	816.012	784.512	880.451	913.336	887.991	992.571	937.49	937.269
18.2711	816.551	784.678	881.902	914.924	890.429	995.85	938.781	937.105
18.3333	817.181	784.271	884.402	916.118	892.448	998.972	939.684	935.937
18.3956	818.988	783.927	885.776	916.969	892.717	1002.29	940.951	935.736
18.4578	818.829	783.516	887.22	918.599	893.853	1003.15	942.177	936.527
18.52	818.672	782.372	889.053	919.727	894.478	1004.02	940.864	937.736
18.5822	819.409	782.089	892.244	920.614	896.682	1003	942.64	939.911
18.6448	818.494	781.427	894.98	921.59	897.232	1003.68	944.002	938.716
18.707	818.431	783.233	896.435	922.184	898.91	1004.66	945.016	938.578
18.7692	818.619	784.402	897.851	923.494	898.934	1006.67	946.196	939.432
18.8315	819.855	785.954	899.985	922.761	900.378	1005.34	947.307	940.484
18.8937	820.997	786.525	898.948	922.031	902.133	1007.64	948.759	941.81
18.956	820.462	787.65	900.708	924.232	901.152	1007.72	949.248	942.605
19.0183	819.924	787.497	903.345	926.37	902.87	1008.02	949.295	943.435
19.0806	820.02	788.992	904.568	928.642	904.781	1008.09	950.958	945.053
19.1431	818.403	788.687	906.843	929.521	904.542	1009.23	951.216	947.844
19.2056	818.023	789.081	906.913	931.098	904.644	1009.86	951.608	951.402
19.2684	817.393	786.976	907.598	931.672	907.307	1012.17	953.783	953.701
19.3307	816.345	788.083	907.964	933.284	908.973	1015.17	953.599	955.197
19.3929	814.51	788.874	907.969	933.378	907.991	1017.04	953.206	957.464
19.4551	814.065	789.853	908.275	933.982	909.518	1019.89	955.428	958.424
19.5174	813.815	790.272	908.445	933.906	911.739	1023.1	955.078	957.91
19.5797	814.573	791.625	910.161	932.523	914.918	1024.74	955.61	955.798
19.6419	813.815	793.235	913.033	934.795	915.26	1026.9	955.402	954.322
19.7042	814.957	794.023	913.495	936.921	916.268	1029.23	954.986	953.349
19.7664	814.737	793.179	912.803	938.084	916.239	1030.72	956.792	954.079
19.8287	815.909	791.682	914.551	941.201	916.937	1032.8	958.114	956.166
19.891	818.412	790.811	916.24	942.202	918.269	1033.39	958.669	957.895
19.9533	819.715	790.029	915.888	942.689	920.434	1032.53	960.223	960.596
20.0156	820.062	789.083	915.035	942.321	920.077	1032.09	958.946	962.371
20.0779	821.077	789.933	914.769	943.636	919.894	1032.84	958.645	961.618
20.1403	821.772	790.672	914.408	945.261	921.591	1032.15	957.647	959.848
20.2026	822.788	790.648	916.887	946.974	925.638	1030.93	958.364	960.041
20.2647	822.662	789.476	918.045	947.321	925.645	1030.98	958.502	961.195
20.327	822.441	789.668	920.593	947.205	928.598	1032.16	958.572	960.718
20.3893	821.366	788.951	922.709	948.089	930.693	1034.11	958.017	960.635
20.4515	823.524	788.454	922.449	948.182	932.888	1036.78	958.641	962.423
20.5137	826.006	789.104	923.845	948.023	934.796	1038.54	958.968	963.552
20.5759	825.596	790.214	923.949	950.596	936.6	1039.44	959.13	964.513
20.6381	825.722	789.861	924.811	953.634	936.183	1041.58	960.8	965.972
20.7003	825.881	789.901	926.634	954.84	937.485	1043.83	961.517	965.961
20.7626	826.617	791.638	927.198	954.564	938.19	1047.54	961.378	963.843
20.8248	825.41	790.988	927.166	955.518	936.726	1049.52	962.47	962.939
20.887	826.968	791.815	927.629	954.034	936.726	1050.08	962.539	962.264
20.9492	826.557	793.297	928.492	954.78	938.094	1050.69	963.863	962.429
21.0115	826.113	792.975	927.862	953.9	938.868	1052.59	964.558	962.662
21.0738	826.494	793.674	927.302	952.327	941.071	1055	964.927	964.462
21.1359	827.098	793.594	928.76	952.096	942.581	1057.06	967.177	964.891
21.1981	826.497	792.072	930.117	950.804	941.451	1057.44	967.107	964.108
21.2604	826.689	790.23	930.684	950.828	942.014	1058.02	967.923	964.835
21.3227	829.873	788.991	932.973	951.363	941.654	1058.85	969.296	964.107
21.3853	830.417	788.25	934.165	951.039	943.53	1059.26	971.134	962.693
21.4479	830.321	789.096	933.602	950.321	943.063	1059.3	971.551	962.817
21.5101	832.519	790.487	932.704	949.353	943.991	1060.6	972.477	962.941
21.5724	832.871	790.463	933.37	948.268	944.928	1061.4	972.035	962.475
21.6346	833.288	790.575	935.528	948.36	944.488	1062.77	972.659	962.13
21.6968	832.267	790.274	935.064	949.842	943.955	1064.2	972.077	962.322
21.7594	830.737	789.536	937.454	949.98	945.232	1063.3	973.47	962.144
21.8216	831.504	789.448	938.482	949.866	944.837	1064.17	972.843	963.408
21.8839	831.885	789.713	939.913	948.061	948.585	1064.82	972.401	963.381
24.969	830.332	338.489	0	359.015	381.685	410.895	976.722	964.505
25.0135	829.73	795.016	963.523	964.626	960.8	1064.14	975.276	961.562
25.0763	829.346	794.145	963.362	965.113	962.376	1062.51	974.992	962.054
25.1385	829.251	793.319	961.587	966.809	965.631	1062.38	974.225	960.149
25.201	829.758	792.513	962.759	966.971	965.161	1064.46	972.688	958.968
25.2635	829.79	790.969	964.535	968.559	962.407	1068.31	972.059	959.832
25.3262	829.378	790.384	964.769	969.886	960.459	1069.04	970.715	959.832
25.3885	829.061	791.057	964.261	970.49	961.502	1069.14	970.785	959.764
25.4506	829.727	791.145	964.391	970.049	961.302	1069	971.853	960.213
25.5128	829.854	791.365	964.261	967.441	962.076	1067.25	971.573	961.048
25.575	829.727	792.103	965.818	965.113	963.987	1066.49	971.665	960.213
25.6371	829.283	791.558	969.01	962.607	965.531	1064.92	971.314	958.142
25.6993	829.248	790.273	968.262	961.793	964.621	1062.2	970.47	957.567
25.7618	828.328	788.86	967.585	960.47	966.533	1061.7	968.908	956.087
25.824	828.201	788.707	969.297	958.708	966.935	1061.68	969.603	955.361
25.8865	828.138	788.778	969.09	958.218	966.499	1063.05	968.93	954.692
25.9486	827.979	787.26	968.616	956.319	965.755	1063.05	968.371	953.677
26.0107	828.391	785.072	967.399	954.999	967.568	1063.48	968.048	954.141
26.0732	827.278	783.687	968.059	955.115	967.668	1063.41	968.795	955.399
26.1354	827.088	780.96	967.923	956.367	968.408	1062.68	968.511	953.263
26.1976	827.374	779.273	968.589	955.351	968.567	1061.54	966.789	952.647
26.2597	828.134	779.209	968.755	956.902	967.926	1060.85	965.692	952.81
26.3218	827.5	779.966	968.952	957.849	966.14	1060.26	965.412	951.933
26.3839	827.532	781.094	968.047	957.849	966.342	1059.53	965.827	950.308
26.4464	827.786	780.922	968.509	958.823	967.016	1060.41	964.757	947.945
26.5089	827.5	780.945	969.581	957.732	968.06	1061.81	963.339	947.44
26.571	826.451	779.868	969.985	956.71	969.066	1062.47	963.57	947.251
26.6332	826.546	780.258	970.546	956.109	970.144	1062.4	964.036	946.747
26.6953	828.134	778.962	971.113	955.574	972.434	1062.55	964.542	946.936
26.7574	829.914	778.595	971.674	955.619	974.28	1063.5	964.682	946.769
26.8199	830.203	778.143	973.787	956.058	973.832	1064.62	964.52	946.265
26.882	829.882	778.126	975.266	957.262	972.85	1065.82	964.24	946.727
26.9442	828.261	777.998	975.993	956.426	972.241	1068.06	963.914	946.36
27.0063	828.198	778.451	975.744	958.444	974.498	1068.34	964.097	946.496
27.0685	826.831	779.098	973.581	958.792	973.75	1066.62	962.983	947.63
27.1306	827.754	779.229	973.845	958.282	973.045	1065.29	962.125	947.971
27.1928	828.324	779.357	973.754	955.965	973.651	1063.92	961.614	948.203
27.2552	828.134	779.55	973.391	954.667	974.729	1063.81	962.447	949.105
27.3173	828.641	780.26	973.894	955.296	976.777	1063.99	961.218	947.918
27.3795	827.718	780.741	974.042	953.326	976.713	1064	961.239	946.925
27.442	828.066	781.09	972.276	951.867	978.3	1063.04	959.71	946.462
27.5041	827.115	781.133	972.136	952.585	979.133	1062.55	958.968	948.332
27.5663	826.32	779.776	971.12	951.612	980.844	1062.55	959.221	950.487
27.6284	826.858	777.871	972.626	951.053	979.491	1063.87	959.382	952.157
27.6907	827.369	776.513	971.826	948.767	979.243	1064.24	959.983	952.631
27.7527	827.178	774.94	974.202	946.871	979.641	1065.6	960.449	953.695
27.8147	826.7	774.62	974.803	946.064	977.105	1065.49	960.911	953.953
27.8768	825.686	773.972	975.693	946.869	978.085	1065.57	960.519	954.427
27.9391	825.556	771.995	977.219	946.431	978.587	1065.36	959.312	954.989
28.0011	825.433	770.64	978.152	947.907	980.884	1064.71	959.199	954.48
28.0631	825.208	769.007	980.131	946.936	981.219	1064.62	958.454	954.849
28.1252	825.433	770.299	981.113	943.705	982.703	1065.89	957.591	954.48
28.1872	825.398	771.914	982.966	942.109	982.666	1067.19	958.126	952.743
28.2492	825.619	773.964	982.829	943.054	985.27	1067.23	959.071	952.234
28.3112	825.777	774.439	982.761	943.857	985.003	1068.7	958.217	951.865
28.3732	825.713	776.08	980.532	944.018	984.361	1067.84	959.466	951.986
28.4353	826.571	777.264	979.662	942.449	984.863	1068.82	960.341	951.849
28.4973	825.302	777.306	978.788	942.54	985.202	1066.65	959.858	952.201
28.5594	826.314	777.173	977.376	941.549	984.827	1067.11	960.481	953.063
28.6216	826.156	776.958	976.055	940.303	986.788	1066.46	962.221	953.321
28.6836	824.665	776.286	975.104	938.23	985.302	1066.05	962.967	953.252
28.7455	823.525	776.286	974.586	936.712	983.404	1064.55	962.806	952.811
28.8076	823.873	777.045	975.058	935.402	983.472	1064.59	963.037	954.136
28.8699	823.648	777.154	975.761	934.002	984.105	1064.52	963.149	953.741
28.932	824.252	776.249	975.126	933.497	984.136	1064.94	962.151	953.93
28.994	825.422	776.917	975.019	933.453	983.994	1064.14	962.151	954.299
29.056	824.251	776.876	974.099	933.98	982.436	1063.79	962.151	954.694
29.1181	824.251	776.446	976.885	932.191	981.088	1062.3	962.102	957.948
29.1801	825.486	776.963	978.228	930.265	978.9	1060.73	961.339	957.578
29.2422	825.359	775.691	979.551	929.462	978.86	1059.48	962.263	958.346
29.3042	824.852	773.878	980.336	930.403	978.755	1056.66	961.871	959.111
29.3662	825.453	773.362	981.22	932.655	979.25	1054.52	961.57	959.017
29.4282	826.053	772.932	980.776	931.965	980.225	1052.92	961.125	958.621
29.4904	826.309	772.868	981.152	933.618	980.324	1052.65	961.591	958.295
29.5524	827.069	772.717	982.594	934.767	980.832	1054.5	961.633	958.827
29.6145	827.164	772.239	983.936	934.011	980.058	1054.5	961.794	959.949
29.6765	826.942	772.48	984.439	934.676	980.423	1057.35	961.724	958.716
29.7389	827.544	772.239	984.939	935.065	981.876	1058.09	958.131	957.621
29.801	826.305	772.95	985.272	935.254	981.937	1060.11	955.489	959.206
29.8631	827.195	773.188	983.446	937.849	979.77	1061.55	954.123	959.068
29.9251	827.227	773.014	983.251	935.895	977.818	1059.08	953.079	958.205
29.9872	828.212	772.239	983.182	934.171	979.034	1055.67	952.8	957.767
30.0492	828.529	771.983	984.524	932.285	981.327	1054.03	952.703	957.046
30.1113	827.764	771.746	983.828	932.009	982.006	1052.81	952.259	955.951
30.1733	827.606	772.932	984.024	931.112	983.527	1051.9	950.644	955.831
30.2357	827.035	771.727	982.523	930.654	983.151	1052.18	949.884	956.899
30.2977	827.129	772.202	982.581	930.174	981.729	1053.83	949.466	957.732
30.3597	827.604	772.805	982.454	929.209	981.29	1052.44	948.842	958.802
30.4217	827.92	773.064	981.041	926.941	983.548	1051.88	951.22	958.922
30.4837	827.698	772.243	981.667	926.092	984.592	1052.37	954.319	958.638
30.5458	828.394	772.221	981.57	927.423	984.22	1050.77	954.94	957.873
30.6079	828.043	771.878	979.884	928.181	985.094	1049.04	952.975	956.478
30.6702	827.791	773.535	980.656	930.014	983.944	1048.03	949.696	956.315
30.7323	826.743	774.033	980.548	930.745	983.132	1048.66	949.044	955.289
30.7946	826.299	774.745	980.49	935.751	980.827	1049.29	949.385	955.083
30.8573	825.851	775.477	982.885	938.953	981.253	1051.2	952.503	955.126
30.92	824.74	775.303	982.581	939.365	980.097	1051.2	953.086	955.426
30.982	825.217	776.34	983.521	937.432	980.37	1051.42	951.743	955.684
31.0441	825.342	776.08	984.895	935.961	981.572	1051.94	949.295	955.642
31.1064	826.196	776.601	985.463	934.212	982.035	1053.78	948.03	955.625
31.1689	827.401	776.126	986.397	936.122	983.075	1053.75	947.939	954.488
31.2309	828.604	777.378	988.792	939.501	982.271	1053.9	948.703	953.052
31.2929	827.875	777.744	989.292	941.709	982.066	1054.36	951.038	950.85
31.3549	827.717	778.522	989.56	942.402	982.908	1052.92	949.466	950.293
31.4173	828.224	777.68	987.149	938.441	983.105	1053.14	948.152	949.09
31.4793	828.413	778.348	985.583	935.682	984.452	1053.97	947.02	949.116
31.5414	829.209	778.091	986.057	935.11	984.627	1052.9	945.888	948.585
31.6034	830.669	779.001	983.866	935.383	982.733	1051.9	946.832	948.38
31.6654	830.733	778.201	983.935	935.886	982.802	1050.8	948.953	948.474
31.7274	831.873	776.929	983.122	936.923	983.105	1048.55	951.492	948.962
31.7897	831.618	777.102	981.089	937.312	984.057	1048.53	950.958	949.099
31.8519	831.363	777.083	980.648	938.507	983.587	1048.53	951.171	949.142
31.9142	830.882	776.826	981.175	937.24	984.904	1050.19	949.877	950.208
31.9762	830.502	778.01	979.353	936.065	985.61	1052	950.637	950.276
32.0382	830.152	777.365	979.988	936.498	985.405	1050.82	950.038	951.574
32.1001	829.514	777.172	980.085	934.152	985.709	1051.2	949.968	952.431
32.1621	828.533	777.217	979.382	934.385	986.081	1051.2	948.302	953.43
32.2241	829.386	777.56	979.216	934.752	985.671	1049.39	946.229	954.961
32.2864	830.055	777.625	979.421	935.006	985.534	1047.62	945.7	956.45
32.3484	828.469	778.314	980.677	937.055	985.967	1046.65	946.619	956.93
32.4103	828.086	778.941	981.518	939.101	986.202	1046.06	945.077	956.441
32.4726	827.293	779.416	983.082	940.022	986.421	1044.98	944.04	955.977
32.5346	827.485	779.847	983.758	940.642	987.77	1044.6	944.708	954.961
32.5965	828.879	780.669	983.873	940.595	987.629	1044.71	943.79	954.03
32.6585	828.815	780.624	983.541	939.283	986.705	1043.91	943.838	953.593
32.7204	829.955	781.231	982.432	939.192	985.755	1044.99	944.298	953.55
32.7827	830.812	782.266	982.988	938.526	984.977	1045.34	944.367	953.808
32.845	831	782.916	983.143	937.786	985.037	1044.41	944.708	953.996
32.9069	831.283	783.714	982.922	939.05	985.439	1044.41	943.299	955.527
32.9692	832.396	784.818	982.304	939.072	982.601	1045.83	942.701	956.274
33.0312	832.585	785.336	981.39	937.714	981.986	1046.27	941.801	955.811
33.0931	833.759	785.465	980.134	937.044	982.289	1046.97	940.72	955.373
33.155	834.746	786.074	979.347	935.527	983.328	1046.74	941.272	955
33.2171	834.267	785.358	977.36	934.512	982.995	1047.18	941.411	956.274
33.2791	834.968	785.336	975.425	932.495	981.819	1047.21	939.934	957.042
33.3411	835.601	785.812	975.105	933.76	981.64	1047.28	941.453	956.325
33.4031	835.665	785.467	974.637	934.559	981.965	1047.73	940.692	955.424
33.4656	835.379	785.424	974.94	935.341	981.162	1047.66	939.702	955.33
33.5276	835.473	785.662	975.505	935.89	982.644	1048.74	939.215	955.189
33.5903	836.203	785.899	976.611	935.985	984.46	1048.4	938.736	954.82
33.6523	836.072	786.288	976.143	935.942	984.734	1046.98	939.104	953.987
33.7143	835.563	786.896	975.494	936.153	982.17	1046.63	938.736	955.12
33.7762	835.371	787.35	978.146	936.702	983.93	1044.64	940.115	955.819
33.8382	835.623	787.847	979.415	936.174	982.516	1044.29	941.47	956.007
33.9002	835.495	788.866	981.395	936.451	980.257	1043.53	941.56	956.866
33.9628	834.697	789.73	981.161	936.702	978.58	1042.07	941.703	956.265
34.0248	834.474	790.577	980.482	937.805	978.141	1043.22	940.872	955.729
34.0868	835.013	791.64	982.515	937.157	979.446	1045.24	941.651	956.402
34.1488	835.107	792.441	984.546	939.272	979.838	1045.96	941.724	955.982
34.2111	835.261	792.268	985.073	939.942	980.24	1045.1	942.76	955.352
34.2731	835.607	791.986	985.032	938.584	980.064	1043.75	943.031	954.399
34.3351	836.752	790.923	985.174	938.813	978.631	1042.18	942.892	953.867
34.3974	837.132	791.727	984.219	938.973	977.074	1040.7	943.281	954.056
34.4594	837.098	792.181	983.264	940.081	976.937	1040.25	944.342	953.872
34.5213	837.953	792.679	982.629	939.37	976.839	1040.82	945.084	954.879
34.5834	838.436	794.09	983.433	939.05	977.406	1042.24	945.244	955.505
34.6454	838.847	794.48	983.017	938.427	977.602	1043.25	944.982	954.788
34.7074	838.205	794.527	981.744	937.714	978.211	1042.07	946.576	954.513
34.7698	838.042	795.936	980.774	934.672	977.005	1041.66	944.634	954.376
34.8318	837.375	795.502	979.202	934.327	976.102	1041.68	941.615	953.866
34.8937	836.957	795.35	977.268	932.56	974.53	1042.28	941.386	953.566
34.9557	836.226	796.152	976.731	933.156	973.892	1041.76	940.166	952.036
35.0181	837.37	796.152	975.957	934.49	974.803	1040.56	939.315	952.293
35.08	837.37	796.98	975.819	936.469	974.654	1040.04	938.26	951.02
35.142	837.973	797.565	974.743	937.087	973.717	1039.59	937.201	951.743
35.2044	838.413	797.262	974.234	936.742	975.702	1038.59	936.163	950.283
35.2663	838.536	797.717	973.791	935.043	975.74	1037.7	936.205	950.309
35.3282	839.169	797.63	973.791	932.902	974.262	1035.59	937.721	950.515
35.3905	839.327	797.175	975.033	929.989	975.809	1035.08	938.11	951.14
35.4528	839.84	797.807	975.529	928.157	976.507	1034.39	937.652	951.302
35.5148	841.431	798.241	976.675	928.588	975.36	1033.9	937.312	951.956
35.5767	842.545	799.981	975.489	928.157	974.333	1033.51	936.482	951.631
35.6388	843.153	800.984	976.182	928.821	974.86	1032.51	936.135	951.537
35.7007	843.311	802.53	974.057	930.683	973.081	1031.17	937.145	950.677
35.763	843.657	802.201	974.827	932.015	972.749	1031.54	938.412	950.309
35.8253	844.068	803.03	974.633	931.485	973.451	1031.72	940.089	950.359
35.8873	844.285	803.334	976.206	930.04	971.175	1031.65	940.728	950.381
35.9493	844.854	803.356	976.65	929.354	971.945	1031.73	940.249	949.756
36.0113	844.66	803.66	976.234	930.363	972.345	1032.71	938.22	950.359
36.0733	845.2	803.833	976.303	928.411	971.925	1031.44	937.693	950.59
36.1353	846.125	804.224	975.23	929.717	971.937	1030.45	937.272	950.149
36.1973	846.341	805.185	974.923	928.204	972.21	1030.07	937.615	949.619
36.2595	846.276	805.227	974.923	928.157	972.21	1029.73	938.94	949.987
36.3215	845.885	806.537	976.569	927.79	971.027	1029.18	939.19	949.756
36.3838	846.49	806.972	978.735	926.713	971.507	1029.84	938.821	952.119
36.4459	847.573	806.928	978.832	926.873	971.907	1029.36	938.155	952.831
36.5079	847.955	806.749	979.838	928.338	972.073	1028.43	937.644	953.761
36.5699	847.789	807.624	980.448	928.476	971.27	1027.82	937.395	953.761
36.6319	849.161	807.994	980.241	927.99	971.75	1025.3	937.464	953.435
36.6939	850.119	807.558	980.459	929.408	971.955	1024.62	938.752	955.103
36.756	851.716	808.364	980.293	928.787	972.491	1022.97	937.812	955.291
36.818	852.52	808.738	979.687	928.098	972.142	1021.73	937.035	956.247
36.8799	852.931	809.129	978.609	928.439	973.346	1021.71	936.896	957.242
36.942	853.634	809.804	978.802	927.362	975.458	1021.23	936.896	956.666
37.0039	853.09	810.043	979.439	927.641	976.289	1020.47	936.867	957.105
37.0659	853.436	810.569	979.674	927.322	975.313	1020.44	936.386	956.641
37.128	853.916	810.853	979.246	927.112	974.811	1021.17	936.565	958.336
37.1903	854.904	811.549	978.888	926.267	975.615	1021.06	936.496	959.006
37.253	855.193	811.723	979.631	925.879	974.87	1020	936.357	960.728
37.3152	855.962	812.159	979.328	925.651	973.158	1020.4	936.267	960.17
37.3772	856.243	812.686	978.746	926.633	972.992	1018.69	936.108	959.963
37.4392	856.597	812.949	979.343	927.065	972.12	1017.48	936.815	960.634
37.5012	855.954	813.472	978.444	926.47	971.711	1017.11	937.137	961.453
37.5632	856.626	813.691	978.94	925.299	971.936	1015.23	938.171	961.616
37.6252	856.142	814.197	981.427	925.665	970.548	1014.74	938.862	961.478
37.6875	857.095	814.852	982.438	926.56	969.579	1014.89	938.494	961.666
37.7497	857.001	815.861	982.382	925.368	969.014	1014.75	936.496	961.198
37.8117	857.188	816.826	981.344	925.756	969.014	1015.17	936.397	958.483
37.8737	856.834	817.94	982.023	927.517	969.209	1015.18	935.27	958.138
37.9357	856.704	818.311	980.738	928.986	970.626	1015.11	934.882	958.113
37.9977	856.704	819.256	980.6	926.789	971.409	1013.88	933.805	958.019
38.0597	857.534	819.343	981.262	925.342	973.217	1013.9	932.821	957.512
38.1217	857.693	818.773	980.748	924.309	972.336	1013.88	931.695	956.631
38.1838	857.722	819.253	981.952	924.309	969.979	1015.36	931.536	957.562
38.2461	859.33	819.364	980.666	923.733	969.94	1014.85	931.185	957.7
38.3083	859.294	819.451	980.832	924.4	970.077	1014.47	931.116	956.469
38.3706	859.041	818.811	980.625	925.635	971.445	1015.36	930.382	957.468
38.4329	858.911	819.207	980.859	924.856	972.58	1017.52	930.492	955.701
38.4949	859.228	820.302	980.625	925.265	973.078	1018.52	931.935	955.839
38.5569	859.35	821.028	981.121	926.022	973.244	1018.76	930.21	956.794
38.6189	858.967	821.685	981.121	926.07	973.741	1018.86	927.945	955.52
38.6809	859.285	821.991	981.052	924.856	972.654	1018.59	927.346	955.032
38.7429	860.597	822.366	980.653	921.953	971.442	1018.19	927.578	955.194
38.8052	861.653	823.751	981.855	920.216	969.898	1017.74	925.42	956.214
38.8672	862.395	824.934	983.307	919.692	969.596	1018.78	925.579	956.193
38.9295	862.517	825.174	983.872	919.374	971.179	1019.02	925.51	956.121
38.9915	861.485	825.261	982.255	919.692	970.545	1019.15	923.98	956.425
39.0535	860.812	825.083	980.167	919.117	970.301	1018.84	924.228	956.725
39.1161	860.164	826.138	981.314	919.327	969.421	1019.22	924.517	956.588
39.1781	860.006	827.322	982.752	920.354	970.885	1019.26	924.972	956.819
39.2401	860.193	827.102	984.838	920.632	969.868	1018.54	925.432	957.145
39.3027	860.576	828.27	985.642	920.354	968.948	1016.75	925.042	956.475
39.3646	859.81	828.357	984.259	919.048	970.296	1015.79	927.785	956.982
39.4267	860.352	828.643	983.137	920.668	970.102	1015.21	927.874	956.402
39.4886	859.744	828.912	984.355	920.414	969.066	1015.41	925.151	957.101
39.5507	859.838	829.459	983.799	919.997	968.929	1015.08	924.606	956.85
39.6127	859.773	829.459	984.175	921.668	969.994	1016.48	924.358	956.871
39.675	860.314	829.765	984.575	921.617	969.926	1015.25	924.655	957.357
39.737	859.826	829.873	985.863	921.342	968.301	1013.91	925.253	956.22
39.7989	859.218	830.333	984.685	921.363	966.225	1015.18	925.64	956.058
39.8609	860.399	830.842	982.898	921.866	963.815	1015.63	925.64	956.475
39.9232	861.072	831.502	981.892	922.394	963.436	1015.67	925.062	956.519
39.9855	861.1	831.542	979.859	921.617	961.994	1015.84	924.309	956.725
40.0475	861.128	832.223	977.584	920.358	962.285	1015.27	924.101	956.794
40.1098	861.156	832.576	977.446	920.379	962.023	1014.14	924.191	958.138
40.1718	862.081	833.06	975.874	920.649	962.159	1013.39	926.086	959.282
40.2338	862.851	833.893	974.88	918.866	963.824	1012.91	927.349	960.464
40.2958	862.748	834.557	974.311	919.343	965.101	1011.67	926.75	959.533
40.3578	863.449	835.658	974.779	919.712	966.613	1011.22	927.478	957.7
40.4199	864.029	836.102	972.7	919.364	966.408	1010.23	929.237	958.094
40.4819	865.024	836.563	971.831	920.872	965.227	1010.4	929.714	958.583
40.5443	865.155	837.177	971.831	922.057	964.883	1010.37	928.272	958.006
40.6063	864.996	837.925	970.774	922.237	963.207	1010.2	929.555	958.933
40.6683	864.996	837.264	970.307	922.284	962.439	1008.84	930.259	959.146
40.7306	864.35	837.705	971.488	922.464	963.989	1009.18	931.653	960.008
40.7928	864.827	838.169	973.9	922.168	966.476	1008.61	932.179	960.797
40.8548	865.107	838.012	975.251	921.157	967.989	1007.88	931.613	960.891
40.917	866.005	837.899	975.499	920.95	968.719	1005.91	931.663	960.101
40.9791	866.645	837.391	975.568	921.019	968.172	1004.4	931.365	960.264
41.0411	865.995	837.037	974.097	921.93	967.964	1004.27	931.821	960.078
41.1031	866.445	836.884	972.457	920.671	968.338	1004.75	932.58	958.733
41.1651	867.056	837.919	970.582	918.57	971.286	1005.53	933.265	957.693
41.2271	866.766	838.293	970.074	917.905	971.146	1005.77	933.156	957.621
41.2891	866.379	838.891	970.843	915.945	970.063	1004.41	932.332	956.763
41.351	866.248	838.36	971.104	915.903	968.668	1002.56	933.756	955.651
41.413	865.125	838.072	971.712	915.972	968.97	1003.86	935.27	953.959
41.4753	866.341	838.563	972.152	917.546	970.61	1004.96	937.123	953.24
41.5373	867.243	838.563	971.643	917.091	971.315	1006.39	936.527	952.892
41.5992	867.693	838.63	970.362	918.529	971.977	1005.61	935.449	954.008
41.6611	868.395	838.63	969.923	920.311	971.674	1006.5	934.922	954.215
41.723	869.27	838.938	969.068	920.611	972.941	1007.28	933.746	955.42
41.7854	869.1	838.737	968.214	918.942	973.977	1007.7	934.253	954.701
41.8477	869.484	838.978	968.835	918.555	975.591	1008.17	933.265	955.927
41.9097	869.484	839.064	968.255	916.504	973.591	1008.48	933.037	955.858
41.9717	870.415	839.064	968.076	917.444	971.814	1009.99	932.351	954.372
42.0337	871.343	838.246	966.866	918.582	972.048	1011.26	932.054	954.209
42.0956	871.727	839.592	967.291	917.097	972.519	1011.71	930.948	954.328
42.158	873.507	840.344	967.948	917.097	971.648	1012.23	930.968	956.089
42.22	873.854	840.534	968.816	916.05	972.57	1009.52	929.277	956.65
42.282	874.755	839.451	968.556	916.436	973.373	1008.84	929.465	955.932
42.3439	875.008	839.692	966.619	914.972	974.103	1009.05	929.783	955.1
42.4062	875.368	839.692	964.789	913.854	974.063	1010.73	930.68	954.865
42.4682	876.006	839.865	964.076	913.579	973.979	1008.98	931.087	957.138
42.5302	876.099	839.952	964.336	914.281	972.435	1007.58	930.259	957.532
42.5922	876.737	839.614	965.737	913.758	972.452	1006.31	929.168	957.763
42.6546	876.831	839.193	965.943	913.985	969.327	1004.33	931.365	958.856
42.7165	876.182	839.366	967.139	913.046	969.27	1002.58	931.911	957.443
42.7786	876.022	839.653	967.358	913.163	968.843	1001.15	931.931	958.089
42.8405	875.821	840.578	968.413	911.755	969.31	999.3	931.335	958.487
42.9026	876.275	840.712	968.042	911.349	968.843	998.342	931.851	958.906
42.9646	876.143	840.732	966.763	910.599	967.905	997.588	932.556	959.206
43.0272	876.302	841.173	967.214	909.44	966.931	997.588	933.563	957.694
43.0892	876.462	841.039	967.68	908.781	967.37	999.061	933.036	958.511
43.1515	876.687	841.327	965.84	909.145	967.603	997.902	931.861	958.881
43.2135	877.204	842.008	964.809	908.071	967.261	997.183	932.387	957.699
43.2755	877.072	842.721	963.974	908.978	965.528	997.597	933.552	957.423
43.3375	876.846	843.47	962.669	909.619	965.376	999.643	935.295	956.449
43.3996	877.045	844.156	962.997	910.895	965.943	999.882	935.524	956.566
43.4622	877.725	844.464	963.326	911.148	966.78	999.509	934.838	956.891
43.5242	877.55	844.483	962.819	912.715	966.245	1000.3	935.206	956.729
43.5862	876.874	845.284	961.405	913.686	965.734	1000.98	934.486	957.103
43.6482	876.742	846.033	960.403	913.026	965.831	1001.46	935.211	956.802
43.7102	876.474	845.966	957.715	913.886	965.489	1002.08	934.982	958.24
43.7722	876.435	846.716	957.932	914.778	965.353	1002.33	934.545	957.773
43.8342	876.276	846.629	956.193	915.352	965.108	1002.4	932.803	957.635
43.8965	876.528	847.095	956.384	915.49	964.501	1004.11	931.797	957.586
43.9586	877.593	847.47	956.338	913.985	964.035	1002.91	931.936	956.96
44.0206	877.659	847.556	956.201	913.716	964.57	1002.3	931.251	957.424
44.0826	878.137	848.085	955.585	912.281	962.525	1002.3	930.334	958.817
44.1446	878.483	847.883	955.076	912.762	962.083	1000.63	930.652	959.398
44.2067	879.004	848.393	956.281	913.716	962.786	1005.48	929.62	960.121
44.269	879.416	849.147	957.404	914.171	963.32	1003.4	928.793	961.471
44.331	879.961	848.874	955.388	913.507	963.047	1003.09	928.971	963.305
44.3942	880.439	849.028	953.255	912.736	962.373	1003.71	928.495	962.561
44.4565	880.373	849.561	953.472	911.824	963.104	1003.92	928.217	962.537
44.5188	880.505	849.869	954.699	912.783	964.064	1004.7	928.762	962.398
44.5811	880.828	849.375	954.304	911.686	962.485	1004.47	929.605	961.422
44.6434	881.279	848.798	952.678	911.364	962.019	1004.36	929.625	960.076
44.7054	881.213	849.461	953.092	910.674	962.843	1005.15	929.029	958.496
44.7674	882.319	849.615	954.718	910.331	963.915	1006.21	929.644	957.891
44.8294	882.412	849.327	955.441	909.214	964.723	1007	930.263	957.541
44.8914	882.05	849.907	955.319	909.187	964.626	1007.08	931.067	957.635
44.9537	882.05	850.35	955.62	909.029	964.421	1006.81	932.421	958.772
45.0157	882.462	851.101	956.62	908.345	966.415	1007.74	932.262	959.073
45.078	882.598	850.725	956.536	908.572	966.21	1007.95	932.192	959.211
45.14	882.692	850.388	955.852	908.909	965	1009.52	932.951	959.841
45.2019	882.758	850.388	955.757	908.476	965.152	1009.83	933.496	959.703
45.2642	882.715	850.408	954.209	907.834	965.481	1010.44	933.109	960.536
45.3263	882.423	851.293	953.909	908.102	963.998	1011.23	933.07	960.491
45.3889	883.264	852.491	953.168	908.669	962.351	1010.75	933.388	960.609
45.4509	883.423	851.913	952.636	908.233	961.472	1010.07	933.736	960.471
45.5129	884.49	851.913	953.084	908.191	961.609	1011.09	934.723	960.958
45.575	884.584	851.951	953	908.717	961.993	1013.25	934.445	961.353
45.637	885.328	851.726	953.558	910.101	961.487	1014.86	934.073	961.682
45.6993	886.17	851.591	954.28	910.603	960.621	1015.51	933.597	961.869
45.7616	886.848	851.475	954.584	913.017	960.32	1014.93	933.508	963.167
45.8236	886.649	851.918	954.352	912.749	958.92	1015.4	933.875	963.402
45.886	887.128	852.47	952.285	912.539	957.481	1015.95	933.24	962.633
45.948	888.13	852.557	952.217	911.768	956.07	1016.47	933.929	962.1
46.0099	889.558	852.331	952.749	911.927	957.824	1016.53	932.362	961.263
46.0722	890.198	851.821	952.012	911.61	956.686	1016.61	931.677	961.356
46.1346	890.904	853.067	952.707	913.657	956.659	1015.99	932.594	962.055
46.1969	891.707	852.504	952.916	913.936	957.083	1015.89	933.26	961.612
46.259	891.707	852.504	952.354	915.282	956.891	1015.58	933.36	961.124
46.3212	891.41	852.504	952.559	915.003	958.153	1015.28	933.677	961.287
46.3833	890.944	851.926	952.605	915.798	957.291	1015.34	933.608	961.844
46.4456	891.13	852.369	952.863	916.439	956.85	1015.34	934.416	961.543
46.5075	891.676	852.542	952.422	916.28	955.962	1015	934.575	961.681
46.5698	891.903	852.696	951.917	916.328	955.934	1015.69	935.722	962.751
46.6318	892.089	853.586	952.57	915.901	957.359	1015.24	935.811	963.776
46.6938	891.503	853.721	951.392	916.614	956.963	1014.59	936.338	964.634
46.7558	891.622	853.451	951.461	917.227	957.042	1013.67	937.714	965.334
46.8178	891.875	854.491	950.231	917.734	956.564	1012.95	939.18	965.844
46.88	891.808	855.024	951.024	918.754	959.046	1012.98	939.618	967.078
46.9424	892.421	856.046	951.624	918.527	959.525	1012.5	939.707	967.844
47.0044	892.314	856.802	951.833	918.41	959.289	1011.72	940.154	967.892
47.0668	892.927	856.956	951.806	918.203	958.523	1012.24	940.705	968.218
47.1288	893.544	857.129	951.203	918.747	957.59	1013.13	941.162	967.985
47.1908	893.931	856.035	952.801	919.43	956.907	1013.51	940.173	967.428
47.2528	893.5	856.257	954.264	918.796	956.493	1013.92	939.506	967.334
47.3152	893.459	857.099	956.028	918.658	955.796	1014.6	941.29	968.055
47.3772	893.392	857.321	955.753	918.382	953.578	1014.81	941.22	967.916
47.4392	893.552	857.629	955.479	917.055	953.714	1015.36	942.35	967.916
47.5012	894.329	857.321	955.11	915.915	953.018	1015.71	943.356	968.172
47.5633	894.515	857.802	954.274	915.388	955.069	1016.12	943.888	967.499
47.6253	894.902	858.332	953.507	914.638	956.052	1016.67	944.028	966.962
47.6873	895.745	858.572	953.837	914.886	955.711	1017.63	943.958	967.337
47.7496	895.794	859.328	954.111	915.64	956.452	1018.52	945.387	967.194
47.8119	896.545	858.813	951.634	915.667	957.819	1020.51	945.725	966.823
47.8743	896.545	859.347	950.988	915.667	959.189	1021.58	945.014	968.244
47.9362	896.798	859.433	950.199	914.934	959.562	1022.68	945.496	968.151
47.9982	896.638	859.365	948.765	915.25	960.191	1022.58	945.496	967.01
48.0603	896.597	860.389	947.142	915.023	960.752	1022.31	945.585	967.686
48.1223	897.397	860.701	949.573	913.905	959.754	1021.21	944.276	967.617
48.1845	898.241	860.837	949.857	913.767	960.219	1020.32	943.744	968.22
48.2465	898.36	861.145	949.857	914.242	961.107	1019.19	942.366	967.637
48.3085	899	861.3	948.051	914.489	961.522	1019.74	941.748	967.849
48.3708	899.16	861.368	945.762	915.147	962.193	1020.66	941.62	968.522
48.4328	898.706	860.802	945.049	915.106	962.029	1021	940.545	968.268
48.4948	899.413	860.241	944.76	915.471	961.933	1021.53	940.984	969.781
48.5574	899.32	860.173	944.268	916.355	961.509	1021.87	938.707	969.618
48.6197	899.387	860.463	944.337	915.938	962.046	1021.73	940.134	969.781
48.6817	900.001	861.08	944.158	915.346	963.706	1021.73	940.045	969.781
48.7437	900.847	861.32	943.927	915.593	962.826	1019.98	940.045	970.083
48.806	900.254	862.213	943.189	916.206	963.524	1019.95	940.029	969.92
48.8679	900.053	861.99	942.197	914.385	964.651	1019.34	939.777	969.292
48.9298	899.033	862.145	942.239	913.563	965.254	1018.79	939.94	968.917
48.9918	898.873	862.83	942.35	913.246	966.682	1017.72	940.627	969.105
49.0537	898.965	863.296	942.093	914.385	965.869	1016.9	941.403	969.012
49.116	899.33	863.759	942.899	914.702	965.335	1017.59	942.253	969.105
49.1779	900.104	863.555	944.63	914.819	964.705	1018.48	941.935	969.757
49.2399	899.058	863.501	946.345	915.188	963.934	1018.89	941.814	969.361
49.3019	899.356	863.882	947.641	914.571	965.006	1019.3	941.601	969.385
49.3638	899.97	863.588	948.13	914	964.513	1019.79	940.476	969.757
49.4261	900.837	863.179	948.266	913.632	963.606	1019.89	939.696	969.524
49.4888	901.295	862.939	948.849	912.128	963.113	1020.41	939.289	969.594
49.5508	901.682	862.373	948.901	912.376	962.575	1019.21	940.507	970.899
49.6128	902.204	862.169	949.038	912.923	960.478	1018.87	940.297	969.733
49.6752	902.003	862.564	949.316	913.032	960.821	1018.97	941.974	970.527
49.7372	902.457	862.718	950.283	914.029	960.711	1019.73	942.342	970.198
49.7991	902.55	863.696	949.71	913.527	960.068	1022.03	941.322	970.291
49.8614	903.008	863.542	949.941	911.906	959.653	1022.64	941.601	970.784
49.9234	903.168	864.159	950.267	912.202	959.999	1022.03	940.984	970.97
49.9854	903.421	864.363	950.43	910.611	959.667	1021.41	941.124	971.296
50.048	903.152	865.12	951.291	909.199	959.626	1021.62	942.692	971.064
50.1102	903.081	865.942	949.478	908.831	959.817	1021	942.905	971.25
50.1725	903.565	866.254	950.55	908.625	959.981	1021.59	943.503	970.643
50.2346	904.273	866.871	949.95	909.118	960.587	1022.17	943.484	972.25
50.2966	903.683	867.384	949.416	910.077	960.477	1023.4	944.844	972.719
50.3592	904.054	868.074	949.279	911.076	960.641	1022.27	944.513	974.793
50.4215	904.509	868.16	947.692	913.093	961.12	1023.78	944.762	977.008
50.4834	904.804	869.119	947.161	913.863	961.38	1023.03	944.319	977.827
50.5457	904.922	869.704	947.623	913.794	961.243	1022.93	943.76	978.037
50.6077	904.787	870.082	947.949	914.409	961.804	1023.07	944.607	978.27
50.67	905.444	870.031	949.082	914.041	960.322	1023.17	945.349	978.926
50.7322	905.242	870.049	949.434	915.633	960.909	1023.27	944.836	979.089
50.7942	905.722	870.581	949.442	915.771	961.747	1024.41	944.327	978.108
50.8563	906.316	871.181	950.624	915.982	961.938	1023.89	944.734	980.115
50.9189	906.796	871.336	949.165	916.327	961.268	1022.62	944.167	981.169
50.9811	906.068	871.562	950.393	917.276	961.458	1021.45	944.257	981.425
51.0431	905.908	872.094	951.185	918.129	961.924	1021.94	943.515	981.682
51.1051	906.346	872.076	950.581	919.456	963.063	1021.56	942.707	982.125
51.1671	906.278	872.317	951.07	918.705	963.651	1020.88	942.016	982.665
51.2295	906.737	872.986	951.63	919.367	964.444	1020.09	941.577	982.452
51.2918	907.125	873.004	952.83	919.875	965.284	1018.55	941.348	981.658
51.3538	908.266	873.385	953.923	919.558	965.311	1018.37	941.736	982.312
51.4158	908.359	873.212	955.454	918.397	967.013	1018.07	941.736	981.422
51.4778	908.629	873.676	956.453	917.415	966.528	1019.13	941.635	980.186
51.5404	908.654	874.259	955.982	916.596	967.559	1018.86	941.491	980.28
51.6024	909.11	874.95	957.05	916.685	968.85	1019.92	940.735	980.956
51.6644	909.957	875.242	958.398	915.951	970.179	1019.17	939.796	981.799
51.7267	909.729	875.259	958.87	915.91	970.492	1019.03	938.795	980.956
51.7887	910.278	875.637	958.663	915.793	969.819	1018.75	939.275	980.443
51.8507	910.142	876.376	959.363	917.001	969.211	1019.23	940.121	980.536
51.9134	910.463	876.981	958.826	918.527	970.614	1020.06	941.11	981.282
51.9753	911.011	876.62	958.808	919.318	970.919	1019.68	941.25	980.183
52.0376	911.197	876.998	958.225	918.973	970.9	1019.13	940.843	980.043
52.0999	912.247	877.308	957.388	918.534	971.603	1019.27	940.455	980.626
52.1622	911.517	878.273	956.139	918.993	972.536	1021.29	940.347	981.375
52.2245	911.745	878.377	954.47	920.081	972.746	1021.84	940.645	982.215
52.2865	911.407	878.91	954.89	921.746	973.022	1022.11	940.506	982.615
52.3485	911.364	879.134	953.917	922.818	972.529	1023.11	940.963	982.988
52.4106	911.887	879.443	953.454	924.128	972.556	1022.53	940.913	982.918
52.4726	912.988	879.598	953.754	924.795	972.842	1024.28	940.311	982.028
52.5346	913.401	879.633	955.729	925.488	972.674	1025.79	941.301	981.469
52.5969	913.95	879.117	955.385	923.89	973.075	1026.79	940.455	980.909
52.6589	913.426	879.204	954.531	923.89	973.377	1026.96	939.377	980.113
52.7215	912.147	878.77	955.16	924.447	974.669	1028.41	940.684	980.49
52.7835	911.876	879.221	954.838	926.294	974.623	1028.03	941.192	981.562
52.8458	912.264	879.805	954.65	927.141	974.718	1027.65	942.271	981.539
52.9084	913.109	880.184	955.182	928.562	974.442	1027.65	943.452	981.142
52.9707	914.848	880.166	955.276	928.631	974.304	1028.3	944.722	981.539
53.0329	914.48	880.27	955.949	928.562	974.702	1027.69	945.779	981.515
53.0949	914.185	879.978	956.137	929.614	973.488	1027.45	945.251	982.568
53.1569	914.209	879.909	956.137	929.752	972.434	1029.51	946.401	983.365
53.2192	914.715	880.132	953.564	929.915	972.969	1030.3	945.747	983.972
53.2815	915.699	880.132	954.519	929.915	971.169	1030.76	945.448	984.513
53.3436	916.248	880.875	952.598	930.233	971.704	1030.48	945.117	985.446
53.4056	916.636	881.168	951.306	930.432	971.8	1030.51	945.805	986.618
53.4676	916.889	881.787	951.375	930.259	972.036	1029.76	946.656	988.14
53.5296	916.846	881.873	952.347	929.396	973.673	1028.93	947.344	989.289
53.5919	917.738	881.65	953.827	929.624	973.212	1029.72	947.133	989.616
53.6542	918.151	882.338	954.29	929.833	972.979	1029.28	948.191	989.546
53.7163	918.015	882.927	954.919	930.64	971.878	1030.03	947.911	988.985
53.7786	917.947	883.237	955.889	929.336	971.783	1029.55	947.611	989.756
53.841	917.928	883.547	956.932	928.35	973.376	1028.65	948.832	991.234
53.9032	917.928	883.478	958.044	928.272	973.488	1029.28	948.813	992.243
53.9652	918.206	883.788	958.552	927.905	973.557	1030.1	949.151	993.016
54.0273	918.458	884.321	959.483	926.394	972.788	1030.69	949.221	992.641
54.0892	918.366	883.736	959.809	926.464	972.555	1032.96	949.17	993.109
54.1512	917.702	883.753	960.276	926.004	973.488	1034.21	949.17	994.143
54.2132	917.405	884.425	959.483	927.237	972.608	1034.38	948.889	994.143
54.2752	917.43	885.186	960.809	927.425	972.815	1034.83	948.445	993.932
54.3371	918.047	886.082	960.947	926.533	973.959	1034.21	947.546	995.364
54.3991	918.643	886.323	961.411	927.197	974.356	1033.79	946.962	995.266
54.4611	919.396	886.722	960.533	927.197	975.873	1033.48	946.962	994.751
54.5237	918.939	887.102	960.815	927.409	975.596	1033.31	947.402	995.008
54.5857	919.834	888.381	961.442	928.142	976.132	1031.21	947.351	995.785
54.6477	919.926	887.567	961.812	928.688	977.182	1031.21	946.434	996.183
54.7096	920.086	887.274	960.934	928.569	976.625	1031.94	946.293	996.417
54.772	919.994	887.722	959.933	927.815	974.832	1032.83	946.293	997.284
54.8339	920.247	887.601	962.257	927.677	975.048	1034.17	946.682	997.307
54.8959	919.697	887.739	962.699	927.534	976.12	1036.1	946.098	997.803
54.9579	919.994	887.601	964.14	927.746	977.032	1035.75	945.747	998.554
55.0199	919.95	888.273	964.793	929.416	978.134	1035.62	947	998.933
55.0819	919.425	888.342	967.193	931.514	979.376	1035.55	946.061	998.272
55.1438	919.678	888.587	966.981	931.514	979.566	1036.31	945.761	999.238
55.2058	920.595	889.622	968.078	932.06	979.852	1036.55	945.443	999.543
55.2679	920.708	889.932	967.238	931.971	980.925	1036.27	946.345	999.472
55.3299	919.886	890.384	967.683	932.378	981.02	1037.41	947.58	998.816
55.3918	920.64	890.919	967.292	933.315	980.553	1037.52	948.024	998.957
55.4541	920.8	890.919	967.569	932.278	980.951	1037.76	947.491	998.203
55.5163	920.985	890.487	966.428	933.513	979.995	1038.28	947.865	998.769
55.5786	920.688	890.573	966.102	934.586	977.957	1038.83	947.776	999.003
55.6409	920.46	891.609	965.336	934.288	977.002	1039.69	948.394	1000.37
55.7032	921.169	892.596	964.359	934.625	976.604	1039.45	947.865	1000.41
55.7652	921.63	893.567	962.849	935.981	975.861	1039.9	946.275	999.94
55.8272	922.019	894.102	962.291	937.739	975.93	1039.69	946.061	1000.67
55.8895	922.612	894.396	962.755	937.968	976.751	1040.31	946.293	1000.29
55.9521	922.111	894.188	962.129	938.515	976.543	1040.93	945.532	999.138
56.014	922.981	894.551	961.661	937.387	976.163	1041.04	945.602	999.588
56.0763	921.702	893.964	961.799	937.317	975.861	1042.32	945.99	999.986
56.1382	922.227	893.597	962.035	936.333	975.792	1043.28	946.061	1001.16
56.2005	922.937	895.259	961.636	937.298	975.252	1043.11	946.009	1001.3
56.2628	923.466	895.104	961.079	938.376	975.183	1042.8	945.513	1001.02
56.3251	923.258	895.643	960.96	937.705	975.649	1043.53	946.131	1000.15
56.3874	923.855	895.953	960.22	938.993	975.624	1043.36	946.574	999.325
56.4494	924.336	897.024	959.358	939.384	974.177	1042.8	947.243	999.254
56.5114	925.211	897.339	960.866	940.991	974.854	1042.42	947.332	999.559
56.5734	926.423	898.238	960.841	942.117	977.75	1042.28	947.795	1000.2
56.6355	926.909	897.891	963.564	942.668	978.498	1042.22	947.795	999.962
56.6974	926.218	897.527	963.727	942.648	977.257	1041.87	948.145	1000.27
56.7594	927.23	897.16	962.937	943.445	977.698	1043.29	949.207	1000.88
56.8215	927.551	897.401	963.307	944.645	976.997	1043.11	948.075	1002.43
56.8837	928.398	898.08	964.211	944.436	977.793	1042.56	947.846	1003.23
56.9457	929.41	898.357	963.678	944.012	977.585	1043.01	948.534	1004.41
57.0084	929.158	897.994	963.421	943.554	977.002	1043.05	947.669	1004.1
57.0703	928.559	897.332	961.284	943.445	975.062	1042.94	948.431	1005.32
57.1326	928.952	897.626	962.375	943.305	974.013	1044.22	948.572	1004.5
57.1946	929.387	898.824	962.444	943.056	974.483	1043.91	948.324	1004.29
57.2566	930.098	899.433	963.608	943.165	974.552	1043.01	948.043	1003.82
57.3189	930.56	899.449	964.753	943.977	974.621	1042.32	947.758	1003.79
57.3817	929.892	899.674	965.801	943.764	975.58	1041.7	948.75	1003.82
57.444	929.916	899.744	964.917	944.366	973.944	1042.77	948.45	1004.74
57.5066	930.583	900.124	964.502	943.325	974.133	1042.53	948.75	1005.44
57.5689	930.374	900.419	963.92	942.214	973.624	1041.91	949.723	1005.72
57.6309	930.306	901.269	964.576	942.144	973.321	1041.84	949.971	1005.25
57.6929	930.443	900.885	964.132	942.273	973.598	1041.53	950.908	1005.72
57.7549	929.481	901.634	963.485	942.661	974.462	1043.22	951.301	1006.95
57.8172	929.436	901.511	964.763	942.909	976.266	1044.15	952.008	1007.28
57.8792	929.666	901.458	964.719	942.909	976.967	1043.91	950.875	1007.78
57.9415	929.529	902.133	965.467	941.83	976.81	1044.19	950.275	1008.5
58.0035	929.46	901.924	964.909	942.641	977.277	1043.29	950.116	1008.74
58.0658	928.358	901.458	964.234	943.294	977.536	1044.84	950.946	1007.96
58.1282	928.679	901.388	965.166	943.573	977.959	1045.3	950.946	1008.77
58.1908	929.459	901.544	963.887	944.933	978.828	1045.33	951.797	1009.33
58.2528	930.241	901.715	963.049	943.872	978.167	1044.95	951.408	1009.26
58.3148	930.86	901.957	962.329	945.462	979.364	1045.57	951.568	1010.3
58.3768	931.113	902.026	962.377	946.173	981.117	1045.44	953.001	1011.38
58.4388	931.205	902.182	961.751	946.982	980.978	1044.91	953.62	1011.08
58.5011	931.068	902.096	962.215	945.641	981.847	1045.64	954.061	1011.01
58.563	932.057	902.686	959.288	944.902	982.53	1046.64	953.742	1010.23
58.6254	932.241	903.746	959.589	945.959	984.076	1046.89	953.62	1010.34
58.6874	932.539	905.171	958.963	946.881	984.006	1047.61	953.39	1011.36
58.7494	932.47	905.117	958.845	947.06	983.162	1047.41	953.639	1012.16
58.8114	932.791	905.482	957.708	946.99	983.206	1046.75	952.875	1013.64
58.8734	933.411	905.568	958.102	948.071	982.694	1047.16	953.531	1013.52
58.9354	934.4	906.019	958.707	949.308	983.232	1047.3	954.792	1013.91
58.9977	934.355	906.261	958.8	949.646	983.371	1047.16	955.233	1013.39
59.0597	933.896	906.855	958.5	949.595	984.329	1047.03	956.386	1013.15
59.1216	934.218	906.973	957.683	950.339	984.095	1047.47	956.616	1012.77
59.1835	933.114	907.113	958.24	949.595	985.433	1048.93	956.334	1013.55
59.2462	931.758	908.384	958.845	948.556	986.885	1048.76	955.626	1012.23
59.3085	932.079	909.077	958.358	948.766	986.417	1048.76	954.862	1012.35
59.3705	932.698	909.442	959.122	950.837	988.503	1047.89	954.632	1011.97
59.4327	932.882	909.302	960.467	950.167	988.623	1048.72	955.466	1012.37
59.4953	933.183	909.528	961.976	949.264	987.588	1050.55	956.104	1011.99
59.558	932.95	909.929	962.187	947.743	987.328	1051.9	956.282	1011.56
59.62	933.413	910.171	961.837	946.522	986.816	1053.19	955.911	1011.64
59.6819	933.275	909.716	961.862	945.181	988.085	1053.6	955.611	1011.89
59.7438	933.596	910.467	960.979	945.041	988.319	1054.71	955.077	1011.64
59.8058	934.467	911.128	959.747	943.662	987.873	1054.09	954.317	1012.58
59.868	933.894	911.3	960.56	942.163	986.917	1052.63	954.158	1011.68
59.93	934.055	912.067	959.605	942.551	986.635	1051.46	953.835	1011.84
59.9923	934.514	911.628	958.91	941.686	985.743	1051.94	954.599	1011.16
60.0547	935.068	911.8	959.768	941.135	986.262	1051.84	954.228	1011.32
60.1166	935.297	912.041	960.373	940.448	986.496	1052.39	954.335	1010.78
60.1786	935.688	911.8	962.834	939.92	986.73	1053.05	954.495	1010.28
60.2408	935.619	911.434	963.229	940.13	986.097	1053.4	954.672	1009.48
60.3034	935.343	911.348	963.135	939.331	986.496	1054.85	954.795	1009.32
60.3653	936.468	912.809	964.462	939.793	986.382	1055.54	955.414	1010.02
60.4273	937.252	912.894	965.186	939.704	987.651	1053.78	955.432	1011.34
60.4897	937.482	912.894	965.512	938.944	988.683	1052.36	954.513	1011.89
60.552	937.344	912.98	966.649	939.932	989.883	1050.49	956.018	1012.5
60.614	937.114	912.684	965.186	940.937	989.927	1051.83	957.027	1013.19
60.6759	936.904	912.7	965.235	940.588	989.858	1052.7	958.128	1013.24
60.7379	937.459	913.222	964.909	941.224	991.242	1053.5	959.795	1013.99
60.8003	937.344	913.152	964.539	941.616	992.108	1053.12	960.772	1014.94
60.8623	936.95	912.786	963.073	942.074	992.413	1053.4	960.56	1014.65
60.9246	937.202	913.394	962.91	941.934	992.901	1053.25	961.693	1012.9
60.9866	937.065	913.48	961.145	941.053	993.913	1054.85	962.477	1013.07
61.0487	937.134	913.168	960.425	940.133	994.357	1055.09	962.99	1012.85
61.1107	937.065	913.114	961.194	940.4	993.868	1054.12	963.578	1013.87
61.1727	937.019	912.9	960.1	941.46	995.395	1054.02	965.355	1013.35
61.2347	937.547	912.448	959.685	943.009	995.16	1055.12	967.097	1014.15
61.2967	937.94	912.448	959.685	943.206	996.077	1055.51	966.885	1014.6
61.3587	938.239	913.441	959.619	942.678	996.992	1055.19	968.095	1013.82
61.4209	938.859	913.157	961.314	943.346	996.852	1055.12	969.089	1014.69
61.4829	939.345	913.317	960.501	943.136	995.817	1056.03	970.229	1016.53
61.5451	939.437	914.446	961.057	943.435	995.16	1056.23	970.478	1016.84
61.6074	940.057	914.166	961.22	942.506	995.09	1054.01	970.496	1016.94
61.6698	939.758	913.94	961.826	942.576	994.243	1053.46	970.606	1016.09
61.732	939.988	913.43	960.687	943.225	994.452	1053.81	970.318	1016.04
61.7943	940.608	913.672	962.59	943.435	994.595	1054.85	971.708	1015.68
61.8562	940.769	914.283	962.638	942.185	994.83	1054.22	970.98	1015.44
61.9182	940.608	914.439	963.569	941.619	995.325	1052.97	970.891	1015.59
61.9807	940.999	914.213	963.569	942.112	993.589	1052.38	970.906	1014.71
62.0427	940.562	914.61	963.126	943.257	995.68	1053.21	970.924	1015.45
62.1047	941.623	914.47	963.011	942.538	996.174	1053.35	971.084	1014.62
62.1667	940.653	915.078	962.153	942.15	996.857	1052.9	972.225	1015.31
62.2287	939.042	914.781	961.153	940.843	996.2	1051.83	973.295	1015.78
62.291	938.605	914.696	960.177	940.862	996.978	1051.24	973.632	1015.02
62.353	938.904	915.374	959.69	940.773	996.673	1051.86	973.401	1015.33
62.415	938.628	915.319	961.361	941.212	997.117	1053.32	974.133	1015.4
62.4772	939.546	915.615	961.129	941.021	996.673	1053.52	974.577	1015.11
62.5392	939.546	915.163	961.268	941.142	996.908	1054.7	975.774	1015.42
62.6012	939.041	914.867	960.503	940.855	996.085	1054.59	976.165	1016.15
62.6633	939.041	914.571	960.874	941.224	994.229	1054.84	976.326	1015.92
62.7252	938.88	915.335	959.318	941.546	994.419	1054.25	976.362	1016.98
62.7877	938.811	916.398	959.48	942.29	994.983	1055.01	976.914	1017.05
62.8503	938.279	916.157	958.225	943.155	995.547	1054.87	977.145	1017.03
62.9124	937.843	916.328	957.438	943.155	994.963	1055.43	977.79	1018.05
62.9744	937.636	916.258	956.74	943.668	995.337	1055.98	976.647	1017.67
63.0366	938.164	916.499	956.253	943.897	996.49	1056.29	977.039	1016.96
63.0987	938.83	917.178	957.206	945.136	995.737	1056.33	977.683	1017.95
63.1607	939.155	916.796	958.015	944.286	996.395	1056.64	978.288	1017.88
63.2227	939.545	917.56	959.131	944.005	997.099	1056.46	980.22	1017.88
63.285	940.005	917.716	959.851	944.674	996.535	1056.57	981.592	1017.67
63.3472	940.578	917.946	959.246	944.394	996.649	1057.44	980.897	1017
63.4093	940.647	919.206	959.688	944.254	998.272	1058.06	981.592	1017.6
63.4712	940.371	919.603	959.688	943.986	998.107	1057.78	980.523	1017.27
63.5336	940.371	919.362	960.967	943.633	999.216	1059.03	979.61	1017.15
63.596	940.554	920.197	960.666	943.671	998.676	1059.69	979.022	1018.43
63.6582	940.853	920.493	960.759	942.541	998.796	1058.82	978.27	1018.85
63.7202	941.178	920.95	959.205	943.32	999.241	1060.11	977.683	1018.71
63.7823	941.568	921.645	960.969	943.69	998.157	1060.35	977.488	1019.39
63.8446	940.507	921.942	961.71	943.97	999.501	1059.76	976.861	1020.36
63.9067	941.43	922.469	961.454	943.371	999.336	1058.61	978.467	1021.14
63.9687	941.499	923.602	962.478	944.292	1000.49	1058.89	979.379	1020.85
64.0317	941.959	923.672	963.174	943.461	1001.67	1057.82	979.539	1021.02
64.0938	941.499	924.512	963.756	943.161	1001.64	1058.13	980.415	1019.83
64.1558	941.288	923.703	962.617	943.531	1002.3	1057.3	980.166	1018.36
64.2177	941.311	924.23	963.475	945.438	1003.34	1057.3	979.773	1018.14
64.2801	942.095	924.386	962.894	944.96	1003.86	1057.54	980.005	1017.98
64.3424	942.256	924.316	964.126	944.043	1004	1057.85	981.47	1018.17
64.4047	942.416	923.562	964.473	943.97	1004.24	1057.54	981.542	1017.79
64.4667	942.14	923.874	963.94	943.123	1004.1	1057.78	981.182	1017.11
64.5287	942.323	924.714	963.5	942.665	1003.88	1058.51	982.451	1017.86
64.591	942.622	924.331	962.988	942.525	1003.48	1058.2	983.329	1017.67
64.6534	943.614	924.487	962.22	943.333	1003.72	1058.75	983.579	1017.44
64.7162	943.775	925.238	962.753	943.544	1004.36	1060.35	983.507	1016.91
64.7782	944.304	925.011	962.802	944.515	1004.12	1061.88	983.615	1017.91
64.8405	944.534	924.257	962.636	944.126	1004.17	1062.71	983.005	1018.03
64.9028	945.085	923.975	962.311	945.626	1003.72	1062.81	983.383	1017.68
64.9651	945.549	924.131	962.709	945.556	1003.34	1063.61	984.864	1019.22
