# Supplementary material for: AKT1 restricts the invasive capacity of head and neck carcinoma cells harboring a constitutively active PI3 kinase activity
Source: BMC Cancer. 2018 Mar 5;18:249. doi: 10.1186/s12885-018-4169-0 (PMC5836445; doi:10.1186/s12885-018-4169-0)
Supplement: Supplementary file 9 — Electrical data used to generate the figures. The ECIS measurements of resistance in MΩ at a frequency of 4000 Hz were normalized to the first measurement and plotted in the Graphpad Prism software to generate the traces shown in Figs. 3a-c and 4a. The quantification data were obtained by measuring the mean resistance increase during the cell attachment phase (from 4 to 8 h after cell spreading). (XLSX 140 kb) [file 12885_2018_4169_MOESM9_ESM.xlsx]

## Sheet: FIGURE 3A
Time (hrs)	Normalized resistance at 4000Hz (MΩ)
	shCont				shCont + MK		shAKT1.1		shAKT1.2
0	0	0	0	0	0	0	0	0	0	0
0.283778	8.6387	1.7658	-2.9508	-3.8527	4.6522	1.067	5.5263	-1.5784	6.2586	-2.3298
0.356257	2.8048	0.5448	2.5509	0.6946	-0.4461	-0.5535	-0.1636	-3.5817	-1.4771	-5.0081
0.419974	4.0706	2.624	7.9386	4.4954	0.7402	1.3639	0.4414	-1.9693	0.1523	-2.9904
0.484389	5.6163	4.5503	10.3672	5.3596	2.1118	2.0032	1.1582	-1.3505	1.5141	-2.2813
0.548744	6.2714	5.5205	11.491	6.0977	2.4158	1.788	1.0673	-1.5123	1.2477	-2.549
0.613055	6.6542	6.183	12.2088	6.6854	2.2367	1.5687	0.8728	-1.5505	1.1737	-2.9752
0.677137	7.0583	6.586	12.9018	7.0973	2.2712	1.5057	0.7983	-1.4823	1.0311	-3.1365
0.741448	7.3895	7.0109	13.5132	7.6755	2.0838	1.3451	0.6495	-1.5145	0.8885	-3.3959
0.805399	7.8956	7.2875	14.1362	7.5793	2.0279	1.2683	0.495	-1.4824	0.9334	-3.4675
0.869663	8.0135	7.5574	14.0542	7.9988	2.008	1.2334	0.4512	-1.2955	1.0232	-3.539
0.933978	8.1199	7.8205	14.2105	8.2634	1.8841	1.1425	0.3843	-1.3186	1.0652	-3.4706
0.998705	8.391	8.1514	14.5121	8.5857	1.8681	0.991	0.4777	-1.3945	1.099	-3.4046
1.06266	8.8696	8.5132	14.9002	9.0647	2.059	0.8178	0.4777	-1.2121	1.3204	-3.1749
1.12723	9.3136	9.0421	15.166	9.1709	2.0136	0.8678	0.4512	-0.9394	1.5416	-2.9508
1.19084	9.6865	9.6852	15.3976	9.7551	2.2173	0.944	0.7464	-0.6668	2.017	-2.7479
1.25551	10.5143	9.9719	15.48	10.3949	2.337	1.0841	0.8987	-0.4402	2.3067	-2.545
1.31926	10.8946	10.3395	15.8292	10.9236	2.476	0.9118	1.1675	-0.2366	2.7072	-2.3926
1.38325	11.5358	10.8917	16.0573	11.3401	2.5729	1.079	1.433	0.055	3.1583	-2.1
1.44729	12.1987	11.3451	16.3425	11.7062	2.8144	1.2682	1.881	0.4625	3.7982	-1.9005
1.51103	12.8475	12.0123	16.5091	12.4283	2.9831	1.2507	1.9823	0.8701	4.2945	-1.5867
1.5754	13.6996	12.6491	16.8552	12.9931	3.2024	1.2968	2.4768	1.116	4.5719	-1.2257
1.63908	14.2065	13.1037	17.2898	13.5854	3.4654	1.4221	2.784	1.3851	5.0468	-1.0288
1.7028	14.8709	13.7704	17.6621	14.5331	3.5608	1.4681	3.1582	1.8142	5.6815	-0.6677
1.76708	15.4399	14.6117	18.0636	15.1545	3.8234	1.6272	3.5117	2.2667	6.1542	-0.4025
1.83112	16.2113	15.2311	18.1666	15.9899	4.1254	1.9494	3.8421	2.5805	6.702	-0.161
1.89478	16.9857	15.8929	18.4187	16.9186	4.2417	1.9232	4.3314	2.8943	6.9888	0.2237
1.95847	17.6434	16.5333	18.7297	17.5964	4.4404	1.9686	4.848	3.3012	7.4168	0.5611
2.02219	18.3016	17.2673	19.2206	18.383	4.7221	2.1992	5.7502	3.6363	7.8685	0.8473
2.08654	18.9968	18.3058	19.6531	19.2311	4.9621	2.4496	6.1044	4.0203	8.2966	1.236
2.15056	19.4805	19.4099	20.1115	20.2612	5.224	2.5968	6.4355	4.3812	8.7977	1.4774
2.21461	20.0933	20.2668	20.926	21.1703	5.4736	2.8472	6.8612	4.7889	9.2328	1.8663
2.27771	21.1511	21.3514	21.5928	22.3391	5.7672	3.0884	7.1252	5.1291	9.7625	2.2039
2.34171	22.0943	22.324	22.352	23.3226	6.0585	3.247	7.429	5.768	10.4558	2.3554
2.40515	23.112	23.3401	23.4939	24.6165	6.4256	3.4338	7.7669	6.1741	10.8466	2.7659
2.46922	24.1139	24.4023	24.5708	25.9098	6.6238	3.6447	8.3736	6.4894	11.1406	3.1316
2.53363	25.1905	25.5352	25.7113	26.9967	6.9152	3.8118	9.0084	6.9216	11.5034	3.3752
2.59767	26.2363	26.849	26.8736	28.3639	7.2409	4.3648	9.4396	7.3751	11.9893	3.8141
2.66162	27.3572	27.7505	28.2243	29.9024	7.5844	4.6042	10.0984	8.1071	12.1175	4.1072
2.72512	28.5142	28.5021	29.9258	31.4747	8.1217	4.9075	10.5347	8.6315	12.8197	4.4284
2.78857	29.9635	29.8559	31.5117	33.1524	8.7831	5.1889	10.7114	9.2945	13.0927	4.8443
2.85267	31.4567	31.091	32.7323	34.6567	9.2254	5.5649	11.3107	9.9111	13.772	5.1422
2.91645	33.0703	32.5374	34.7962	36.647	9.72	5.8465	11.7874	10.5519	14.4805	5.7973
2.98039	35.0131	34.2224	36.9114	38.6376	10.289	6.4097	12.5039	11.0098	14.7303	6.3559
3.04432	36.9798	36.2337	38.8595	40.6635	10.7403	6.5575	13.1421	11.534	15.7729	6.7964
3.10805	38.9383	37.7454	41.5398	42.6955	11.374	6.9143	13.7411	12.3406	16.3878	7.339
3.17148	40.6758	39.3882	43.8724	45.0777	11.9222	7.247	14.1471	12.9361	17.0938	7.7067
3.23523	42.535	40.9923	46.5363	47.6338	12.7377	7.6042	14.9615	13.3719	17.8959	8.4136
3.29961	44.3776	42.1271	49.3712	50.6171	13.5959	8.1268	15.6576	14.3171	18.7489	8.8102
3.36309	46.9596	44.3621	52.2237	53.359	14.262	8.6498	16.3754	14.8672	19.3946	9.5395
3.42666	49.5709	46.4392	55.6131	56.1708	14.9187	9.193	17.1897	15.5848	20.0097	10.0271
3.49	52.1362	49.087	58.9722	59.1245	15.7369	9.5597	17.7941	16.3912	20.9414	10.3294
3.55313	54.6305	51.4725	61.428	61.8679	16.7024	10.1143	18.5584	17.0606	21.399	10.7484
3.61701	57.3611	55.2066	64.6409	64.8281	17.3955	10.7314	19.2812	17.7782	22.1139	11.3628
3.68074	60.9455	57.1815	67.8564	67.933	18.1615	11.3512	20.4956	18.7995	23.1153	11.6178
3.74442	64.1108	59.1196	71.7147	71.0405	18.9603	11.7389	21.1752	19.3529	23.93	12.3737
3.80759	67.5755	61.0401	75.3462	75.1876	19.6627	12.2219	21.9215	20.1454	24.5026	12.8246
3.87139	71.9518	62.5567	78.8753	78.4815	20.4946	12.9865	22.7929	20.8872	25.2267	13.6601
3.93477	75.7915	64.5298	82.4432	81.1684	21.3901	13.3325	23.6136	22.1	26.0192	14.0638
3.99822	79.4314	66.767	86.2841	85.1869	22.3088	14.0779	24.5982	22.9363	26.8625	14.8503
4.06166	83.2266	69.0798	90.886	89.1767	23.7848	14.5846	26.0909	23.847	27.5884	15.4506
4.12479	87.408	71.4227	94.6569	93.4258	24.8234	15.4666	26.9385	24.8516	28.5537	16.3124
4.18802	90.5109	72.9401	99.5372	97.7222	25.9174	15.836	28.0278	25.552	29.9069	16.9852
4.25145	93.45	74.2628	103.781	101.981	27.151	16.5607	29.2608	26.1816	31.3327	17.7
4.31515	97.3196	77.1491	108.188	106.723	28.3545	17.4671	30.5902	27.3086	32.2796	18.3021
4.37843	101.136	79.4894	112.136	111.55	29.1723	17.9835	31.9455	28.5278	33.6402	19.5943
4.44212	104.69	81.6626	115.898	115.722	30.0545	18.9137	33.8983	29.5415	35.2617	20.0531
4.50552	108.317	84.088	120.515	118.554	31.4114	19.3781	35.1848	31.0232	36.3584	20.6784
4.56897	112.272	85.6701	124.482	122.257	32.8137	20.2215	36.7153	32.1561	37.7747	21.9018
4.63266	115.604	87.5451	128.802	126.671	33.4178	20.6456	38.3702	33.074	39.4837	22.5784
4.69583	118.892	89.8865	133.243	131.976	34.5955	21.4167	40.0223	34.5174	41.2898	23.4707
4.75922	122.934	92.5305	138.941	136.447	35.6761	22.2185	41.3443	36.2928	43.0016	24.2932
4.82318	126.833	95.1538	142.813	142.083	36.6154	23.0662	43.0559	37.5986	44.1537	25.6179
4.88661	129.868	97.7349	148.061	146.613	37.817	23.9351	44.7651	38.931	45.8732	26.2003
4.95018	132.425	101.429	152.451	149.2	39.4764	24.5713	46.5066	40.0236	47.6101	27.174
5.0139	135.582	104.491	156.654	151.872	40.8239	25.5354	48.367	41.5467	48.9659	27.7071
5.07735	139.886	107.591	160.19	155.413	41.5859	26.2458	50.1568	42.8337	50.5399	28.583
5.14144	145.448	110.67	163.85	159.94	43.5141	27.5417	52.0487	44.3136	52.5648	29.7232
5.20546	149.385	113.932	168.15	163.284	44.8218	28.5313	53.8719	45.5817	54.5433	30.694
5.26891	153.806	118.33	172.013	169.349	47.0384	29.3311	55.1641	47.2327	56.7481	31.7429
5.33231	157.273	122.318	176.8	174.46	49.3162	30.5133	56.6972	49.0063	58.9619	32.7872
5.39578	160.641	127.05	180.915	180.293	51.1648	31.1092	58.5284	50.7856	61.0725	33.4012
5.45888	163.884	130.864	185.08	185.819	53.0337	32.1548	60.9725	52.373	62.8936	34.6908
5.52239	167.953	133.724	188.92	189.016	54.7152	33.6403	63.1774	54.325	64.8139	35.6439
5.58654	171	137.429	192.901	192.691	57.6983	34.4734	65.3423	56.7406	66.9109	36.5977
5.6502	175.304	141.815	195.673	196.285	59.3408	35.5663	67.3119	58.4097	69.2475	38.0161
5.71383	177.78	145.341	199.129	199.778	61.8166	36.3773	68.8169	59.7424	71.2324	39.1418
5.777	181.512	149.061	201.903	202.772	64.0376	37.6581	70.6197	61.3687	73.5009	40.4587
5.84049	185.095	152.816	205.394	206.136	65.6294	38.4859	72.3244	63.1189	74.8137	41.7147
5.90373	188.307	156.377	206.276	207.752	67.5447	39.8197	75.3475	64.8234	76.6311	43.3882
5.96743	190.133	159.117	209.737	209.044	69.0483	40.7019	77.8796	66.3367	78.4771	45.9443
6.03082	192.521	161.082	212.602	210.819	70.1558	41.5399	80.5912	67.973	80.1705	47.4989
6.09394	195.884	164.454	216.992	213.756	72.0318	42.7958	83.3122	69.1454	81.8699	49.1812
6.15733	198.603	168.643	220.625	215.581	73.4178	44.2538	85.3644	70.9813	83.5719	51.2566
6.22072	202.273	172.372	222.645	218.799	75.6915	45.2874	88.0188	72.3541	86.1424	52.6188
6.28492	205.712	174.823	224.507	222.293	76.4208	46.7199	91.3106	74.1951	89.1254	53.915
6.34867	209.749	175.355	227.012	225.302	76.0692	48.0852	93.5544	76.1149	91.5802	54.685
6.41212	214.947	178.297	229.447	229.774	77.3642	48.9332	95.978	77.5668	93.9634	57.7386
6.4752	218.268	186.701	232.073	232.482	79.5415	50.423	97.3944	79.17	96.7628	58.9598
6.53836	221.654	192.847	234.628	232.835	81.8318	51.3591	98.7084	80.602	98.7411	60.4588
6.60153	224.073	199.38	239.355	232.599	82.4295	52.9566	100.102	82.5036	100.804	62.3069
6.66462	224.723	195.325	242.537	234.334	84.6452	53.5347	102.74	84.5614	101.214	64.2093
6.72862	227.183	200.74	244.959	234.484	86.0225	54.4057	105.03	87.2233	103.588	64.7675
6.7923	228.383	202.222	247.845	234.942	87.95	54.8224	106.074	89.6399	105.552	64.9459
6.85559	229.326	200.465	249.873	237.49	88.8335	56.2469	106.99	92.7361	107.989	66.2509
6.91999	230.715	201.363	251.39	240.505	89.3888	57.4846	108.623	94.6412	109.962	67.6799
6.98345	232.078	202.138	253.554	242.597	91.507	58.0246	111.204	97.2966	111.494	68.7133
7.04656	233.003	203.846	254.649	244.177	92.9766	60.3924	113.662	98.5719	113	70.1226
7.11009	236.252	209.131	256.398	247.243	94.6601	61.5872	117.417	99.479	115.295	72.2918
7.1732	237.262	213.835	256.63	248.445	96.2483	62.6998	117.951	101.086	117.59	74.2625
7.23731	237.905	219.468	258.05	250.682	98.0594	64.3808	119.652	103.133	119.682	75.8547
7.30046	238.158	220.588	258.981	253.277	99.1658	65.7688	121.974	105.122	123.065	77.7813
7.36359	240.274	222.407	261.403	255.275	101.614	67.9292	124.067	107.479	125.503	79.4065
7.42664	243.553	224.837	263.291	256.072	103.558	69.7812	127.904	109.888	126.478	80.0145
7.48967	246.484	223.912	265.111	256.212	106.343	70.6435	129.15	111.978	126.757	81.464
7.5536	248.358	227.781	265.502	256.968	107.989	72.1135	131.144	113.251	128.464	84.724
7.61706	249.827	229.684	266.291	258.278	110.992	73.8725	132.464	116.531	130.093	87.4311
7.68056	251.785	232.356	264.515	258.211	112.928	74.9295	133.949	119.162	130.746	89.2699
7.744	255.364	237.189	263.067	259.373	114.971	76.9171	135.772	121.234	133.36	91.3982
7.80746	257.422	237.059	262.853	260.625	117.472	78.7586	137.336	122.982	134.838	93.6058
7.87072	258.672	238.912	264.389	262.554	118.832	80.3107	139.289	124.443	135.961	95.328
7.93391	260.247	239.794	264.637	262.988	119.448	81.6934	140.935	126.098	138.189	97.3343
7.99705	260.649	242.186	266.825	264.763	122.165	83.0497	141.819	126.962	143.208	99.7624
8.06092	260.286	245.745	267.704	266.168	124.319	84.5828	143.573	127.941	144.965	102.451
8.12398	261.416	246.631	266.973	266.147	126.274	85.6481	145.557	128.809	148.91	103.639
8.18737	262.134	251.581	267.037	267.095	128.668	86.2175	148.564	129.11	151.831	105.58
8.25047	264.222	252.095	268.733	268.862	130.808	87.8261	150.73	130.323	154.189	106.326
8.31369	264.411	256.188	268.142	272.281	133.391	89.9841	151.77	131.945	155.154	107.433
8.37684	267.231	262.254	268.436	274.837	134.633	92.2441	154.375	134.167	157.865	109.201
8.44027	268.224	266.392	268.336	277.019	136.288	93.662	156.868	137.028	158.654	108.984
8.50403	269.902	272.386	267.142	279.836	137.429	95.5063	158.892	139.367	159.697	112.056
8.5675	271.344	273.12	267.018	280.637	139.188	96.756	162.002	140.979	161.068	115.421
8.6311	272.237	273.738	267.296	279.813	141.241	99.3519	163.862	142.149	163.378	119.19
8.69419	273.342	273.945	268.477	279.047	142.12	101.004	165.587	144.272	166.45	121.438
8.75745	273.864	272.547	270.076	279.692	144.617	102.032	167.201	146.059	170.518	122.639
8.82087	275.038	274.445	270.576	279.543	145.915	104.515	168.279	148.106	173.982	124.78
8.88441	275.609	275.082	272.683	281.266	147.924	105.645	170.102	150.259	175.118	126.8
8.94785	276.082	275.099	273.173	280.555	148.808	106.626	170.786	152.557	175.976	128.564
9.01145	279.399	275.828	273.748	281.652	150.691	108.664	171.712	154.839	177.368	131.683
9.07483	278.925	276.137	273.737	282.6	152.63	109.672	170.347	156.815	178.748	132.995
9.13828	279.006	277.68	276.411	282.726	152.172	110.907	171.064	158.468	180.478	134.735
9.20194	278.874	278.017	278.683	282.421	153.957	112.571	172.708	160.725	181.881	138.121
9.26528	280.444	277.34	279.699	281.957	156.08	114.341	174.588	161.715	181.658	140.14
9.32866	282.155	276.325	279.717	283.01	156.055	115.808	175.728	163.991	182.842	141.977
9.39212	284.645	276.109	280.877	285.563	158.286	117.2	176.934	165.368	186.21	144.245
9.45586	283.542	277.081	281.173	286.56	159.857	118.644	177.667	166.041	188.327	146.049
9.51963	283.432	276.88	281.469	286.413	160.352	119.965	180.413	166.888	191.212	148.553
9.58339	282.512	278.59	281.832	287.301	161.454	122.532	180.865	168.856	191.188	150.066
9.64679	284.611	279.175	281.802	286.531	164.121	123.673	181.098	170.737	192.989	152.791
9.71035	287.494	277.436	283.142	286.33	166.531	125.048	181.697	172.242	195.335	154.544
9.77379	288.607	276.882	283.177	284.993	167.345	127.299	184.229	172.947	196.347	157.798
9.83783	289.782	278.699	282.589	283.185	168.713	129.727	185.483	174.607	199.021	159.167
9.90139	290.537	281.487	283.702	283.658	171.25	129.799	187.147	175.359	202.788	161.521
9.96449	290.932	284.374	284.927	283.93	173.156	130.509	188.254	176.489	202.051	163.867
10.0277	290.296	283.477	285.825	284.191	173.972	132.398	189.201	177.791	203.632	164.982
10.0909	289.345	284.095	286.772	285.496	175.8	134.113	190.743	180.017	204.766	168.059
10.1549	288.524	284.015	286.432	286.224	175.84	135.759	192.136	181.93	204.659	170.757
10.218	286.935	285.424	287.004	288.305	176.096	137.193	193.931	183.113	205.824	174.832
10.2811	285.529	286.473	286.661	288.521	178.713	139.695	193.511	185.078	208.451	179.476
10.3447	284.329	286.798	286.809	289.043	180.491	141.289	195.153	186.05	211.429	181.592
10.4078	283.089	287.476	286.549	290.088	182.863	142.864	195.308	187.34	212.718	184.338
10.471	284.167	288.774	287.315	290.98	183.722	145.5	196.848	188.452	213.748	188.357
10.5344	288.75	287.517	287.837	291.14	184.252	148.404	198.25	190.492	216.239	191.164
10.5982	290.832	289.887	288.603	292.543	185.609	150.45	199.944	191.786	216.901	192.041
10.6613	290.181	289.59	289.174	292.707	185.572	151.065	198.8	193.603	217.924	193.99
10.7248	290.97	291.82	290.171	291.728	188.913	153.23	198.221	194.707	220.678	194.982
10.7879	291.192	291.849	291.215	290.904	189.694	154.061	199.848	195.867	220.447	196.347
10.8513	291.278	292.265	291.084	291.951	189.906	155.121	201.33	195.641	223.407	197.133
10.9148	293.044	292.885	290.87	291.955	192.056	156.495	202.503	195.8	223.23	200.301
10.9784	293.618	293.364	291.378	293.049	192.853	159.003	202.813	196.752	224.366	202.756
11.0429	292.319	294.618	291.655	292.225	194.376	160.152	202.212	198.024	225.113	203.978
11.1068	291.054	295.815	291.44	292.906	195.572	161.088	203.033	197.971	225.475	205.105
11.1702	288.43	296.532	292.01	292.851	198.267	161.782	204.307	198.827	226.2	207.673
11.2344	286.604	297.31	293.431	293.011	199.503	164.008	204.896	199.114	229.715	212.421
11.2977	284.043	298.099	294.918	293.018	202.232	164.687	205.761	199.665	233.528	215.846
11.3621	284.717	299.047	296.402	293.228	202.458	165.855	206.412	200.104	234.418	214.999
11.426	285.289	299.759	297.071	293.909	202.953	166.561	207.647	200.233	234.101	215.769
11.4891	284.186	301.503	297.902	294.951	203.898	168.104	209.536	201.627	234.59	215.915
11.5528	284.444	303.359	300.799	295.526	203.759	170.234	211.282	202.407	238.361	215.713
11.6159	282.806	304.57	301.24	295.895	205.767	171.387	211.691	204.317	241.218	217.581
11.6793	283.24	304.71	301.923	297.557	207.605	173.94	212.196	206.057	244.199	217.612
11.743	284.284	305.471	302.201	300.16	209.705	174.383	211.706	208.083	246.91	217.712
11.8062	285.332	306.175	301.889	302.242	210.485	177.423	212.134	208.236	246.617	220.469
11.8694	287.873	305.171	302.706	304.644	211.542	179.402	212.285	208.617	247.303	223.918
11.9325	289.974	305.344	303.915	306.52	212.172	181.645	211.634	209.15	249.956	224.312
11.9959	290.684	304.014	305.127	308.765	214.045	183.624	210.615	209.636	251.089	226.731
12.0596	289.857	303.388	305.205	310.44	214.709	186.115	210.29	211.7	252.789	227.855
12.1233	290.421	303.868	304.954	313.159	215.721	187.515	210.367	211.559	252.718	228.711
12.1867	289.913	304.365	303.774	315.408	217.181	186.894	211.635	212.887	251.657	228.236
12.2502	291.73	303.226	302.656	314.937	219.857	187.771	213.846	213.525	254.544	232.194
12.3133	293.488	302.869	302.734	315.461	219.935	189.278	215.712	213.95	256.199	237.796

## Sheet: FIGURE 3B
Time (hrs)	Normalized resistance at 4000Hz (MΩ)
	shCont		shCont + MK		shCont + Rapa		shCont + Erlo
0	0	0	0	0	0	0	0	0
0.071868	2.8425	1.4259	2.0969	2.2066	2.0725	2.3502	0.8593	1.5283
0.135525	3.1152	0.6779	2.011	2.0764	1.2893	2.1332	0.3273	0.5623
0.198766	2.4184	0.0255	1.1809	1.5795	0.1317	1.5775	-0.1513	-0.287
0.261941	1.8595	-0.3586	0.4758	1.3267	-1.1006	0.967	-0.4309	-0.9999
0.32526	1.5688	-0.4213	0.024	1.2428	-2.2182	0.4948	-0.1538	-1.3094
0.388306	1.1479	-0.1999	-0.1676	1.5282	-3.1575	0.2539	0.5687	-1.3863
0.451373	1.2218	0.3439	-0.1377	1.9385	-3.7568	0.0486	1.2717	-1.2575
0.514692	1.5307	0.9209	0.1712	2.429	-4.2934	0.3951	2.667	-0.7458
0.578054	2.2166	1.5872	0.6261	3.1247	-4.6243	0.7245	3.7621	-0.2153
0.641122	2.7056	2.3629	1.0783	3.9711	-4.5218	1.0774	5.4336	0.5245
0.704627	3.2884	3.1714	1.9973	4.6681	-4.4359	1.7103	6.6433	1.0199
0.767729	4.3564	4.1427	2.9911	5.6414	-4.2531	2.3637	7.7996	1.5509
0.831199	5.328	4.8829	3.6241	6.3922	-3.7563	3.0406	8.951	2.216
0.894358	6.0463	5.6911	4.4265	7.2425	-3.2545	3.8287	10.3605	2.9168
0.957469	6.8206	6.484	5.2253	7.9999	-2.5124	4.6764	11.6649	3.3907
1.02064	7.7076	7.4415	5.9519	8.5379	-1.7848	5.3397	13.0199	3.9806
1.08379	8.3642	8.0754	6.771	9.2038	-0.7621	6.0532	14.0529	4.5716
1.14697	9.3245	9.0986	7.5508	9.7815	-0.1279	6.9055	15.3962	5.0282
1.2101	10.0381	9.8952	8.4063	10.4457	0.4682	7.6061	16.3343	5.6954
1.27324	10.7678	10.5274	9.2589	11.0407	1.2842	8.0404	17.7602	6.3775
1.33644	11.6889	11.2169	10.1899	11.5039	1.9768	8.4973	18.6039	6.952
1.39962	12.3975	12.2072	10.8185	11.9894	2.8917	9.325	19.3964	7.6195
1.46266	13.3555	13.2874	11.6168	12.2941	3.8062	10.0341	20.3233	8.2332
1.52582	13.8922	14.3553	12.4145	12.9263	4.8705	10.7717	21.8828	9.1671
1.58894	15.0214	15.15	13.2896	13.4079	5.6739	11.3961	23.4298	9.9543
1.65208	15.8252	16.3424	14.2424	14.1192	6.4235	11.7971	24.8903	10.8347
1.71529	16.7054	17.4783	14.8535	14.7689	7.2453	12.7271	26.539	11.7149
1.77849	17.5474	18.5665	15.9404	15.1136	8.1493	13.3	28.3583	12.6357
1.84166	18.4279	19.7797	16.8935	15.5636	8.544	14.0561	30.3606	13.9607
1.90481	19.7131	21.0631	17.8075	16.2736	9.4861	14.5374	32.2786	14.9748
1.96802	21.227	22.6975	19.1042	17.0663	10.2967	15.0184	34.1058	16.2051
2.03122	22.6301	24.3452	19.9674	17.9242	11.4642	15.7434	35.6597	17.8412
2.09436	24.0526	25.9821	21.1331	18.4563	12.6898	16.7616	37.6213	19.0729
2.15765	25.591	28.0749	22.527	19.3568	13.7862	17.7917	39.4978	20.5328
2.22105	27.4989	29.7149	23.6146	20.1066	15.0151	18.5576	41.4644	21.8507
2.28414	29.5736	31.7216	24.7294	20.8971	16.2857	19.4774	44.1635	23.6258
2.34757	31.7071	33.9681	26.1659	21.9681	17.9347	20.7106	46.7772	24.9952
2.41106	34.322	36.1292	27.817	23.1692	19.4005	21.8933	49.483	26.7215
2.47416	36.1959	38.6122	29.5229	24.5893	21.0244	23.4141	52.5368	28.585
2.53778	38.0896	41.0975	31.0727	25.7917	22.648	24.8851	55.4785	30.5417
2.60093	40.8146	43.8285	33.0476	26.8844	24.3648	26.0515	58.0662	32.1803
2.66407	43.0052	46.9731	34.7479	28.3701	26.372	27.3487	61.386	34.687
2.7272	45.586	50.3848	36.7707	29.8766	28.0038	28.9348	64.4376	37.873
2.79036	48.6723	54.1492	38.3825	31.3376	29.5216	31.012	67.6349	40.6543
2.85345	51.7661	56.7532	40.4408	32.869	31.4445	32.6886	71.5198	44.0342
2.91678	54.6421	60.6048	42.5549	33.9877	33.3924	34.0071	74.5012	46.6977
2.97998	56.6932	64.4209	44.4961	35.4107	35.4124	36.0195	78.1788	49.7438
3.04319	60.3588	68.1831	46.754	37.0747	37.6752	37.7482	82.1425	52.9105
3.10638	64.363	71.5387	48.4702	38.2605	40.0157	39.54	86.2131	56.7567
3.17005	68.2648	76.0499	50.5554	39.9922	42.272	41.7647	89.8654	60.5249
3.23321	73.6308	80.4664	53.0532	41.5521	44.6383	43.604	94.0898	64.2105
3.2966	79.0182	85.2108	55.4596	43.5106	47.5961	46.0998	98.6538	68.3089
3.35976	83.2404	89.6356	57.5553	45.2488	50.2248	47.8116	102.668	73.1488
3.423	87.6529	93.2216	59.7819	47.3873	52.8125	49.8833	106.086	78.1412
3.48622	92.7343	97.8055	61.9784	49.5497	55.9519	52.2305	109.703	82.3754
3.54937	97.3713	102.654	64.5399	51.3182	58.4783	54.3313	114.312	87.5411
3.61273	102.249	108.541	66.9476	52.625	61.6745	56.5938	118.984	93.0916
3.67652	106.918	113.383	69.4336	54.3471	64.7174	59.2447	123.619	97.8256
3.73976	111.274	118.582	72.1945	52.7207	67.9489	61.697	127.562	102.439
3.80306	115.122	122.194	75.3695	53.6842	71.5086	62.0717	132.32	106.833
3.86652	119.741	127.513	78.687	54.9801	74.5268	64.4055	136.377	111.617
3.92982	124.265	132.763	81.7369	56.629	77.4257	67.2423	140.539	116.136
3.99315	128.582	138.261	83.6588	57.376	80.8889	69.8106	144.998	120.15
4.05675	133.274	144.868	86.4971	59.2259	84.1556	72.196	149.472	125.257
4.12036	136.808	151.533	89.0684	61.9206	87.6033	75.0675	153.278	129.997
4.18351	139.778	157.439	91.5889	64.6379	91.3115	77.6261	158.692	134.949
4.24669	143.574	160.984	93.848	67.0084	95.1652	79.0156	162.712	140.433
4.30996	147.415	164.814	96.4702	68.4459	98.5674	82.2326	167.423	146.655
4.37309	152.218	169.139	98.1842	70.108	102.136	83.9176	171.363	151.649
4.43659	155.976	175.502	99.9833	72.4867	105.047	86.1615	175.999	156.468
4.4999	162.136	180.157	101.795	74.2864	108.515	88.401	180.443	162.025
4.56302	166.106	186.132	103.97	76.8934	112.361	90.6774	184.212	166.728
4.62625	171.732	190.808	106.934	79.1702	115.749	92.8074	188.828	172.173
4.68945	175.293	194.319	109.072	81.2457	119.517	95.171	193.647	179.347
4.7527	179.002	200.815	110.927	83.2179	123.199	98.0523	197.232	183.699
4.81607	182.384	205.766	112.885	84.8308	126.466	100.006	201.978	189.636
4.87977	185.321	209.819	114.192	85.9699	130.114	103.174	206.777	193.124
4.94333	189.384	216.714	115.597	88.2133	133.344	106.275	211.051	196.91
5.00648	192.868	222.868	117.787	88.6767	135.923	109.05	214.465	202.538
5.06987	197.78	226.727	120.168	91.2901	138.789	111.947	218.903	206.049
5.13338	202.993	231.61	123.105	94.7378	142.032	114.672	221.939	211.262
5.19659	207.334	236.462	124.978	97.2486	144.431	116.245	223.963	215.936
5.2598	210.6	239.508	127.087	98.2405	146.785	119.704	228.113	220.071
5.32374	212.925	244.092	129.478	98.5718	150.036	122.114	233.121	225.114
5.38757	215.849	250.042	131.822	98.717	152.017	125.036	238.052	230.025
5.45129	220.807	252.484	133.793	101.426	153.568	126.969	241.711	235.24
5.5145	223.885	255.086	135.432	105.089	156.167	128.974	244.526	239.157
5.57805	227.466	257.875	137.463	107.591	159.62	131.235	246.51	244.048
5.64129	231.6	259.607	140.005	109.065	160.462	133.803	247.588	246.814
5.70489	232.941	259.369	141.982	110.04	162.112	135.665	251.411	250.758
5.76849	234.882	260.055	143.726	111.057	166.865	137.963	255.531	254.39
5.83164	238.129	261.282	145.612	111.974	169.61	139.161	259.078	258.113
5.89496	241.724	262.127	147.268	113.339	172.262	140.814	261.136	261.482
5.95812	242.975	264.205	147.838	115.229	174.437	141.503	263.015	263.387
6.02172	243.064	266.391	148.878	117.279	176.911	143.917	265.461	267.347
6.08488	246.218	267.846	149.823	118.441	178.627	145.677	269.374	268.894
6.14804	246.707	268.982	151.054	120.185	180.622	147.25	272.214	272.458
6.21145	247.244	268.298	152.898	121.007	183.492	148.163	274.832	274.792
6.27465	250.094	269.065	153.892	121.615	186.745	149.726	278.717	278.034
6.33768	253.701	271.917	155.644	123.954	189.375	150.798	281.032	279.182
6.4009	255.245	272.317	157.112	125.98	191.812	151.95	281.404	283.163
6.46411	257.051	273.664	159.908	128.702	193.724	154.465	283.53	283.947
6.52753	259.762	274.632	160.433	131.327	195.431	157.024	285.906	285.815
6.59067	263.141	275.57	160.431	133.911	197.303	158.701	289.098	288.06
6.65388	264.391	277.765	162.901	134.808	198.938	160.721	292.826	291.882
6.71702	264.53	278.375	163.328	136.508	199.302	162.915	295.939	294.064
6.78021	265.071	280.242	164.514	138.056	201.029	164.728	297.731	297.212
6.84371	266.105	281.836	166.654	140.254	202.956	166.409	297.948	299.229
6.90691	267.468	282.774	168.32	142.822	204.305	168.761	298.105	303.039
6.9702	267.853	285.581	169.747	144.502	206.286	170.575	298.032	305.143
7.0336	269.211	286.151	171.891	146.134	208.362	172.748	299.134	307.389
7.09675	269.145	287.236	174.517	148.137	210.388	174.902	301.535	309.439
7.15994	270.19	286.632	175.756	148.801	211.343	177.21	301.54	309.662
7.22309	272.188	287.423	177.524	150.029	211.343	179.418	303.407	311.77
7.28633	273.659	286.174	180.678	151.396	213.506	182.716	304.925	312.301
7.34975	275.828	286.542	181.252	153.401	215.214	183.426	306.771	313.31
7.41295	278.59	287.074	181.776	155.679	215.849	185.161	309.313	314.199
7.47618	279.897	289.277	182.686	156.816	217.309	186.74	310.296	316.325
7.53938	280.28	291.872	183.259	159.767	217.391	188.308	312.397	316.486
7.60259	281.337	293.103	186.476	161.079	217.111	188.994	312.975	317.556
7.66574	283.313	297.618	188.198	163.657	217.816	190.603	314.149	318.622
7.72894	284.43	301.696	189.54	166.194	218.096	192.589	313.803	321.257
7.79229	284.565	303.113	190.644	167.575	219.677	194.183	314.919	322.539
7.85546	284.592	306.089	192.275	167.491	222.295	196.314	315.728	324.014
7.91869	284.714	306.7	194.344	169.425	223.267	197.46	317.656	321.857
7.98184	284.482	305.899	198.097	170.986	224.476	199.022	319.62	323.015
8.04506	283.399	304.915	201.178	172.763	225.49	200.348	321.896	324.877
8.10826	286.08	304.6	204.845	173.958	226.022	201.978	323.555	326.119
8.1717	286.169	304.282	207.69	175.546	225.663	203.972	323.336	325.93
8.23489	286.498	302.414	210.167	176.794	228.007	206.346	322.25	326.493
8.2982	287.345	302.935	211.034	179.263	229.913	207.732	323.215	327.445
8.36146	287.316	310.37	211.957	179.543	232.447	208.487	322.591	328.593
8.42474	287.718	317.298	212.084	181.315	232.873	209.821	321.793	328.557
8.48795	288.879	318.399	211.547	182.656	232.953	209.537	321.384	328.929
8.55111	288.491	316.205	211.241	182.924	233.419	209.862	321.135	331.142
8.61432	287.069	316.233	211.481	184.505	234.352	212.759	322.154	331.24
8.6775	287.709	317.901	212.508	186.6	235.137	213.82	321.318	332.62
8.74071	287.234	320.948	212.413	187.867	236.114	214.58	321.043	329.906
8.80409	286.951	319.831	213.331	189.505	237.585	216.835	321.775	330.856
8.86748	288.924	317.833	215.949	192.091	237.878	218.749	321.653	331.75
8.93065	290.022	315.974	216.674	192.027	238.76	221.442	323.265	331.75
8.99394	292.812	314.664	217.44	193.912	239.093	221.569	325.27	330.549
9.05711	292.812	314.629	218.745	197.764	241.767	221.968	327.004	329.598
9.12022	291.301	316.02	220.244	199.654	242.637	223.107	329.342	330.529
9.18336	289.759	317.275	222.299	200.154	243.178	222.8	329.238	330.88
9.24659	289.594	317.55	223.314	202.075	244.304	224.628	329.286	329.022
9.30968	290.821	318.646	226.048	203.635	244.97	225.243	326.384	329.37
9.37315	293.569	320.176	227.211	205.234	244.475	226.584	325.861	328.267
9.43632	294.871	318.76	229.842	206.533	244.351	227.634	324.678	328.014
9.49959	295.077	320.838	232.635	208.03	244.63	228.665	323.239	331.382
9.56274	298.591	322.119	233.662	208.299	246.451	229.773	322.613	330.934
9.62588	299.672	322.039	233.938	209.292	248.868	230.443	322.51	328.382
9.68927	298.014	322.245	236.344	210.947	249.884	232.91	323.562	326.042
9.75242	296.149	322.162	237.774	213.886	249.605	234.127	324.618	324.729
9.81554	295.517	321.764	239.049	215.755	251.783	234.253	326.502	324.421
9.8788	296.059	320.701	241.356	218.301	252.691	234.941	327.329	323.67
9.94211	297.925	321.798	243.075	219.123	254.893	236.083	328.075	324.209
10.0052	298.508	322.482	244.583	221.728	256.429	237.264	326.881	322.606
10.0684	299.338	322.893	245.756	223.34	257.412	238.807	326.466	322.606
10.1315	300.378	323.101	245.743	227.514	257.43	240.665	326.443	321.353
10.1946	302.456	323.235	244.784	228.233	258.228	241.124	325.992	323.376
10.2576	304.231	322.665	247.095	227.857	261.043	242.107	326.149	323.761
10.3208	305.91	322.768	248.118	229.974	261.749	242.359	325.39	323.415
10.384	306.937	323.577	249.088	230.964	263.138	243.122	324.29	322.892
10.4471	306.395	324.535	249.724	232.382	264.996	245.018	325.037	324.896
10.5101	307.659	324.136	251.392	233.823	266.853	247.625	325.132	325.669
10.5732	310.226	323.634	253.977	235.784	267.488	247.593	323.333	326.342
10.6363	310.67	323.972	254.918	237.602	265.872	248.962	321.962	329.297
10.6992	310.157	324.18	254.812	239.675	264.702	248.754	322.556	328.503
10.7623	310.532	325.481	256	241.713	265.629	249.06	321.587	330.106
10.8254	312.602	325.218	257.674	243.664	265.37	250.005	321.965	328.983
10.8885	313.005	324.256	257.808	246.522	266.26	252.086	320.938	329.155
10.9516	313.66	322.384	258.54	247.714	267.506	253.92	320.006	329.906
11.0146	312.657	319.842	258.392	251.337	266.929	253.829	321.175	330.906
11.0777	313.379	319.103	260.106	250.987	265.706	254.539	321.787	329.301
11.1407	312.768	320.756	261.824	252.258	266.503	254.664	322.494	326.231
11.2037	313.018	322.145	263.461	254.344	268.435	256.052	323.393	325.671
11.2669	313.379	323.504	266.139	256.994	268.565	254.724	325.173	325.493
11.3302	316.496	324.188	267.588	258.762	268.083	255.725	325.042	324.319
11.3934	317.584	325.411	269.039	261.401	269.567	256.378	324.19	325.125
11.4565	318.223	327.308	269.716	261	269.496	257.113	324.414	324.235
11.5195	321.761	329.365	270.435	261.18	269.644	258.464	324.543	323.986
11.5825	322.264	331.174	271.833	260.32	268.565	259.728	324.954	323.635
11.6456	321.659	329.71	274.683	262.088	268.267	261.522	325.661	322.942
11.7086	321.185	329.092	277.142	261.777	267.915	262.379	325	323.092
11.7717	320.346	328.498	280.49	264.734	268.267	262.796	324.941	322.666
11.8347	320.193	328.795	281.373	267.895	268.657	264.002	324.302	322.53
11.8978	321.417	331.844	283.975	271.335	268.546	264.411	324.1	323.641
11.9611	321.685	336.66	286.131	273.238	267.672	264.941	323.088	323.658
12.0241	322.339	339.042	287.373	274.163	267.73	265.675	323.606	323.483
12.087	322.574	339.555	289.231	276.747	265.463	266.762	323.394	323.632
12.15	324.639	337.505	290.245	278.968	266.893	268.527	325.206	323.206
12.2128	325.681	335.401	290.472	279.544	266.131	268.594	325.916	322.995
12.2758	328	334.002	291.937	280.345	267.005	269.999	327.934	322.937
12.3387	328.423	335.939	293.458	283.69	268.287	271.79	329.219	323.281
12.4017	328.059	336.337	295.868	283.837	267.375	273.854	329.469	322.895
12.465	328.213	336.229	297.249	285.591	264.74	275.236	328.069	323.815
12.528	328.366	333.142	299.154	285.761	263.571	277.212	327.373	322.568
12.591	329.96	329.548	300.113	287.267	261.665	277.895	326.58	321.413
12.654	330.421	327.478	300.981	288.478	260.611	278.952	325.849	320.355
12.7172	331.706	326.38	302.299	290.329	259.667	280.635	327.23	320.16
12.7801	332.267	325.979	304.13	291.269	260.258	282.025	327.111	319.487
12.843	332.442	325.565	303.85	291.982	262.589	282.173	326.659	319.524
12.9059	332.409	324.215	305.173	290.764	266.055	285.042	326.574	318.008
12.9689	332.562	323.953	307.027	291.173	267.54	285.907	325.935	316.262
13.0317	332.643	325.575	308.5	291.707	268.373	287.149	325.91	317.371
13.095	332.95	327.999	309.674	294.115	269.859	287.39	325.766	316.773
13.1579	332.893	328.296	311.852	294.918	272.553	287.123	325.894	315.412
13.2207	332.319	329.037	313.901	298.432	272.553	287.484	324.949	314.052
13.2836	333.144	328.955	315.609	300.644	272.738	289.264	323.549	313.174
13.3466	332.893	329.993	317.486	302.142	273.406	288.646	321.842	313.058
13.4095	333.03	331.001	320.755	303.564	272.44	289.502	320.219	311.466
13.4724	332.343	331.001	322.981	304.287	270.04	290.069	319.463	311.656
13.5354	333.935	329.935	323.551	305.269	268.239	290.664	318.465	312.326
13.5982	333.555	328.816	325.856	305.861	266.943	291.405	319.685	311.635
13.6611	331.409	327.57	327.857	308.732	268.257	292.385	319.636	310.68
13.724	331.163	327.866	327.895	308.518	270.914	292.475	319.213	310.963
13.787	332.159	329.309	327.571	310.565	274.239	293.458	318.236	310.598
13.8498	333.697	329.185	328.142	313.266	275.949	294.051	316.568	310.787
13.9127	334.181	330.078	328.96	318.02	277.382	294.854	315.689	311.071
13.9756	332.893	329.754	328.617	320.341	277.808	296.099	314.959	310.955
14.0385	333.24	331.886	328.654	320.023	278.942	297.884	315.485	310.761
14.1014	333.473	334.439	332.166	320.21	279.461	299.108	315.578	308.76
14.1647	334.994	335.273	333.695	319.553	280.747	300.772	314.765	306.679

## Sheet: FIGURE 3C
Time (hrs)	Normalized resistance at 4000Hz (MΩ)
	CAL27 control		CAL27 + MK		Detroit562 control		Detroit562 + MK
0	0	0	0	0	0	0	0	0
0.0314992	0.23597	0.13886	0.17022	0.211	0.20287	0.65641	0.13362	0.22305
0.0630503	0.50925	0.42045	0.30379	0.43958	0.67208	1.49058	0.45534	0.27033
0.0945233	0.60119	0.54226	0.47407	0.63308	1.12632	1.83407	0.75218	0.277
0.126044	0.96652	0.80305	0.45057	0.75715	1.79511	2.36822	1.01952	0.39066
0.157513	1.09392	0.98013	0.6209	1.02489	2.42264	2.83763	1.26185	0.56626
0.188973	1.36558	1.2925	0.6209	1.23603	2.9712	3.26148	1.63779	0.72258
0.220498	1.60369	1.4678	0.6209	1.42765	3.65339	3.60479	1.78599	0.85748
0.251984	1.85867	1.81654	0.69431	1.676	4.69899	3.86223	1.9739	1.18072
0.283461	2.14925	1.97479	0.73295	1.81976	5.1143	4.16504	2.46908	1.42471
0.314921	2.47954	2.16935	0.97679	2.11805	5.58362	5.05557	2.69682	1.57876
0.346429	2.66143	2.39629	1.1435	2.34892	6.25233	5.62519	2.7652	2.01122
0.377937	3.04433	2.7626	1.31012	2.56023	7.32514	6.11606	3.22062	2.33669
0.409419	3.28093	3.00688	1.41454	2.82648	7.59296	6.91966	3.71816	2.76929
0.440913	3.44614	3.20173	1.51159	3.07712	8.54464	7.70443	4.13383	3.31124
0.472425	3.70159	3.42892	1.74977	3.32585	9.2033	7.92119	4.54951	3.65629
0.503894	3.99278	3.70978	1.85425	3.55501	9.76629	8.55828	4.95133	3.97985
0.535397	4.4326	3.8512	1.98619	3.87325	10.5854	9.00876	5.31323	4.28406
0.566922	4.72403	4.09579	2.0907	4.12217	10.6454	9.6676	5.5011	4.54728
0.598434	4.88765	4.35963	2.38952	4.37114	10.4447	11.0426	5.91691	4.65659
0.629947	5.23751	4.74594	2.52154	4.53306	10.7651	12.5425	6.06462	5.07015
0.66142	5.65718	4.88562	2.34991	4.85155	11.4991	13.4125	6.19867	5.78036
0.692901	5.91319	5.04454	2.38481	5.03326	11.6573	14.3245	6.48038	6.22979
0.724431	6.3162	5.30868	2.72032	5.34991	12.3386	15.4941	7.01677	6.98941
0.755973	6.66459	5.63966	2.88721	5.61892	13.1708	16.3676	7.28718	7.52718
0.787424	6.84751	5.90397	2.51442	5.97519	14.2453	17.1607	7.82393	8.02394
0.818919	7.34128	6.16645	2.7451	6.32959	16.0328	18.1835	8.45489	8.11176
0.850392	7.61664	6.49962	2.87891	6.569	16.9639	19.3773	8.98098	8.77924
0.881904	8.05635	6.90421	2.95091	6.79883	18.0398	21.317	9.34374	9.29611
0.913408	8.51657	7.23568	3.31165	7.28038	19.0365	22.4325	9.86822	9.65923
0.944865	8.80934	7.53715	3.45164	7.63722	19.3172	23.5663	9.84101	10.1984
0.976333	9.26793	7.86882	3.5486	8.04971	20.3334	24.3757	9.94818	10.4768
1.00787	9.67232	8.30602	3.90952	8.29967	21.06	26.0257	10.1766	10.9115
1.03937	10.0769	8.69208	4.14034	8.56956	21.4757	27.0769	10.5396	11.39
1.0709	10.4454	9.11706	4.43122	9.01417	22.7752	27.7446	11.2527	11.996
1.10235	10.7198	9.38241	3.97387	9.26436	24.3468	28.8209	11.1716	12.6195
1.13382	11.1076	9.80082	4.20447	9.53252	26.0869	30.2587	11.5646	13.0085
1.16528	11.6033	10.0664	4.56896	9.85229	25.7744	31.5282	12.3319	13.4659
1.19674	12.1565	10.3864	4.66575	10.1405	26.0037	32.975	13.2645	13.7299
1.22822	12.6527	10.6152	4.82218	10.3731	26.2329	34.1197	14.0202	14.1192
1.25973	13.1338	11.071	5.30015	10.711	26.9937	35.3522	14.562	14.337
1.29125	13.6495	11.5464	5.3373	10.9616	28.4459	35.4401	14.832	14.6187
1.32275	14.2773	11.9534	6.09445	11.2701	29.7323	35.7646	15.3721	15.0963
1.35428	14.9592	12.5702	6.75688	11.7157	30.4635	37.6917	15.859	15.3319
1.38579	15.422	13.1327	7.45316	12.2175	30.6513	39.7513	16.4961	15.9156
1.41729	15.8096	13.6091	7.92066	12.614	31.8771	40.098	16.9017	16.3256
1.44879	16.4193	14.0857	8.54873	12.9525	32.7257	40.3157	17.5656	16.8481
1.48027	17.2146	14.6174	9.07826	13.3674	33.8174	41.0342	17.619	17.1923
1.51179	17.7517	15.0945	9.87296	13.9575	35.3096	42.1862	18.2445	17.9253
1.54324	18.2716	15.9058	10.3079	14.3547	36.7424	42.6212	18.9217	18.4423
1.57476	18.9562	16.4189	10.9708	14.8577	38.2368	43.8384	19.6836	18.9438
1.60633	19.5676	17.052	11.8043	15.2372	38.9638	45.9099	20.4439	19.8147
1.63781	19.9955	17.4614	12.3709	15.7205	40.5837	47.8147	21.0712	20.4896
1.66937	20.5705	17.7386	13.2649	16.206	42.0424	49.872	21.8085	20.7546
1.70093	21.2567	18.2368	13.9313	16.5839	42.3124	51.6705	22.3422	21.1686
1.73242	21.9082	18.8198	14.765	17.322	43.6925	53.2329	22.874	21.3453
1.76389	22.4282	19.4229	15.6984	17.8082	44.1115	54.6434	23.294	21.7834
1.79534	23.1714	19.9886	16.231	18.3824	45.737	56.1852	23.8285	22.5662
1.82681	23.8974	20.5903	16.9709	19.0339	47.1209	56.5786	24.6869	23.5209
1.85831	24.6251	21.1943	17.6374	19.7532	49.131	56.5953	25.7217	24.1944
1.88983	25.4804	21.6364	18.4377	20.4934	50.903	58.1813	26.0293	24.8057
1.92138	26.0414	22.1344	19.2403	21.1462	53.0819	59.2124	26.5268	25.2025
1.95282	26.6761	22.808	20.139	21.8485	54.4875	59.3809	27.6265	25.8121
1.98428	27.3289	23.5179	20.9427	22.2284	56.0597	62.3396	28.6165	26.3819
2.01575	28.0198	24.2483	21.5138	22.7556	57.2116	64.8857	29.3703	27.3404
2.04728	28.8417	25.0278	22.4523	23.371	58.8002	66.934	29.774	28.762
2.07877	29.3669	25.7772	23.353	24.0541	61.9882	69.384	30.4314	30.0743
2.11027	30.1144	26.4709	24.2928	24.5617	64.672	70.0798	31.4163	31.1451
2.14176	30.8822	27.2032	24.9996	25.5406	65.951	71.2811	31.9316	31.6064
2.17322	31.7239	28.0996	26.0362	26.2845	67.9005	72.8228	32.6875	32.3085
2.20472	32.6619	28.843	26.9779	27.1562	70.3936	75.8041	33.537	32.8368
2.23617	33.4693	29.8277	28.0546	27.7719	71.9149	77.7157	34.4689	33.434
2.26765	34.2394	30.6492	28.7636	28.7721	73.7875	79.5353	35.3995	34.7302
2.29915	35.2167	31.4712	29.6096	29.5182	74.1603	80.2721	35.7806	35.2591
2.33063	35.9477	32.399	30.8453	30.5013	76.206	81.4717	36.5543	36.117
2.36209	36.6428	33.2222	31.6926	31.3949	77.2751	83.1957	37.3912	37.3532
2.39363	37.6049	34.2977	33.004	32.2706	78.7928	84.2958	38.1105	38.4121
2.42516	38.773	35.074	33.8527	33.2351	79.8954	85.7403	38.6775	38.7645
2.45661	40.0562	36.1307	34.9938	34.0238	81.8119	86.8009	39.694	39.6947
2.48812	40.9239	37.0435	36.0398	35.0107	82.7652	89.7492	40.3596	40.1446
2.51962	41.8288	37.7641	36.7533	35.9479	83.4933	91.3296	41.0787	40.7638
2.55112	43.115	38.5702	38.1087	36.9365	83.5708	92.4073	41.8557	42.3364
2.58263	44.2701	39.5239	39.6386	38.006	84.761	93.5588	42.5608	43.5528
2.61411	45.4447	40.2167	41.0346	39.163	87.5501	94.6033	43.1452	45.3748
2.6456	46.8127	41.2197	42.3548	40.1946	90.0061	96.4887	43.8129	46.1565
2.67712	48.6391	41.9219	43.4818	41.0367	93.4997	98.8717	44.5488	46.9805
2.70858	49.9926	42.8387	44.8441	41.9793	95.3337	101.603	45.6003	47.1396
2.74009	51.3457	44.0288	45.9936	42.503	98.3415	103.133	47.0188	48.1672
2.77157	52.3733	45.5372	47.3583	43.6475	101.148	104.033	47.8251	50.0207
2.80306	53.116	46.6635	48.9591	44.3606	104.048	107.374	48.8094	51.1824
2.83455	54.3747	47.7699	50.3649	45.6842	107.21	109.341	49.9435	51.8087
2.86604	55.5196	49.0282	51.792	46.9783	109.493	110.219	50.9297	52.4342
2.89755	56.7847	50.501	53.2992	48.1658	112.153	110.966	51.7389	53.1749
2.92906	58.4955	51.869	54.7695	49.2533	113.311	113.346	52.6306	54.4545
2.96058	60.2823	53.1769	56.5155	50.5536	114.14	115.375	54.0026	55.3972
2.99206	61.7819	54.8448	57.8496	51.7231	115.764	117.18	55.0195	56.9289
3.02354	63.5738	56.3655	59.2854	52.6358	117.997	119.371	55.7335	57.6495
3.05505	65.0776	57.6118	60.4472	53.6578	119.638	119.618	56.0787	58.1694
3.08654	66.6182	59.3312	61.7248	54.6392	121.332	119.695	56.9601	59.4098
3.11803	68.0445	60.5611	62.9871	55.9652	125.901	121.822	57.6072	60.2686
3.14947	69.8051	61.9601	64.3657	57.1009	128.332	125.578	58.4473	60.4464
3.18098	71.4327	63.5781	66.0631	58.388	129.128	129.259	59.1776	61.8215
3.21249	72.8233	65.0242	67.9424	59.5874	129.987	130.316	59.8687	62.4347
3.24397	74.183	67.228	69.7017	60.6571	131.522	133.337	61.2917	63.5459
3.27548	76.2655	68.9215	71.3264	62.0176	133.423	135.52	62.4541	64.4061
3.30695	77.7794	70.7205	72.7548	63.6788	136.709	137.747	63.7151	64.8359
3.33844	79.0236	72.2883	74.2438	65.3427	141.711	139.133	64.9772	65.2684
3.3699	80.2873	74.2647	75.8333	67.014	144.848	139.418	65.5199	66.2903
3.40141	81.7627	75.6178	77.4032	68.292	148.511	141.283	66.2847	67.7683
3.43289	83.3391	77.2114	79.2555	69.2848	151.768	145.265	67.4226	68.9762
3.4647	85.2709	78.6746	80.8903	70.3411	155.081	147.923	68.4937	70.4347
3.49622	87.0104	80.1409	82.986	71.5529	155.627	152.182	69.3691	70.9602
3.52776	88.8477	81.4114	84.3855	72.9005	156.363	153.555	70.1081	71.6446
3.55928	90.8841	82.8123	86.4454	74.3106	158.09	155.844	70.5958	73.0857
3.59077	92.6871	84.5656	88.0875	75.8146	161.715	158.871	71.656	74.8505
3.62223	94.3909	86.4356	90.0118	77.7192	164.781	160.097	73.0246	75.8144
3.65371	95.4387	88.2604	91.6984	79.4302	166.821	162.067	75.2925	76.6641
3.68521	97.241	90.377	93.3869	81.0513	170.878	163.566	76.6525	77.9057
3.71673	98.5965	92.5841	95.1595	82.3642	174.119	163.794	78.0273	78.6662
3.74823	99.8237	95.2346	96.908	84.0121	177.953	166.631	79.4885	80.6242
3.77983	101.105	97.8529	98.6435	85.7782	181.258	169.587	80.9517	83.0157
3.81131	102.252	99.9607	100.016	87.3174	183.744	172.989	82.9385	84.457
3.84278	103.851	102.274	101.53	88.9073	186.183	178.092	83.69	84.6599
3.87423	105.356	104.124	102.861	90.6543	189.265	180.69	84.2716	86.0596
3.90573	107.547	106.108	104.619	92.6454	192.74	180.042	84.8939	87.0228
3.9372	108.96	107.762	106.405	94.6235	196.076	182.105	86.2554	88.2655
3.96883	110.881	109.775	108.266	96.1745	195.727	186.251	86.823	89.2151
4.00034	113.259	111.88	110.583	98.0446	197.679	189.153	86.9642	90.8246
4.03182	115.174	113.519	112.475	99.5319	202.676	188.687	87.6981	91.7533
4.06333	117.805	115.72	114.101	100.709	207.77	189.726	88.3545	92.5247
4.09478	119.738	117.765	116.055	101.816	210.238	194.12	89.7134	93.5773
4.12625	121.856	118.888	118.44	103.626	213.081	196.749	91.0055	94.0027
4.15775	123.612	120.827	120.816	105.234	215.414	198.481	92.2991	94.2799
4.18924	126.236	122.702	122.864	106.868	218.152	199.233	93.4525	95.0424
4.22079	129.336	125.008	125.202	108.709	221.088	199.477	95.1189	96.6863
4.25239	131.188	126.683	127.399	110.233	222.207	204.381	96.4627	97.9656
4.28386	132.956	128.702	129.829	111.736	226.614	208.24	97.8615	98.6899
4.31538	134.639	130.858	132.136	113.172	228.445	212.681	98.9005	100.199
4.34685	136.228	133.615	133.646	114.794	232.059	215.406	100.085	100.92
4.37834	138.593	136.055	135.522	116.255	232.109	215.615	101.606	101.283
4.40986	139.96	137.837	138.213	118.155	235.341	216.801	102.955	101.747
4.44149	142.481	139.062	139.67	119.484	237.85	217.736	104.386	103.128
4.47301	144.726	141.923	141.987	120.583	236.674	220.648	105.638	103.952
4.50453	146.976	144.007	144.253	122.397	239.19	225.318	106.781	105.007
4.53603	149.314	145.399	146.507	123.43	241.14	229.166	107.145	106.699
4.56754	151.621	148.134	148.599	124.76	244.683	232.864	108.413	108.131
4.59905	153.79	150.646	150.536	126.438	248.292	235.011	109.639	108.696
4.63056	156.252	152.118	153.103	128.075	251.49	238.587	110.257	109.154
4.66204	158.002	153.753	154.944	130.568	256.504	241.894	110.82	110.205
4.69352	160.364	155.386	157.135	132.141	257.905	242.342	112.733	112.4
4.72494	162.73	157.33	158.699	133.946	261.485	242.453	114.107	114.536
4.75646	165.235	159.276	160.321	135.289	263.611	241.47	115.627	116.999
4.78793	167.135	161.144	161.887	137.541	264.133	241.823	116.594	117.747
4.81942	169.327	163.325	163.884	139.41	263.197	243.251	116.794	117.802
4.85093	171.387	165.658	164.92	141.487	267.354	246.663	116.903	118.46
4.88243	174.482	168.452	166.141	142.812	267.666	250.958	117.103	119.012
4.9139	176.012	170.031	167.71	144.712	269.857	255.468	117.881	120.548
4.94557	178.111	171.359	169.723	146.294	271.947	259.841	118.904	121.985
4.97705	180.212	173.097	171.343	148.173	274.556	264.056	121.321	123.276
5.00857	181.983	174.864	173.065	149.898	276.379	266.921	124.167	123.79
5.04006	184.556	177.506	174.105	151.232	279.466	268.785	125.756	124.692
5.07153	187.424	179.829	175.784	152.589	279.882	270.858	127.525	125.919
5.10307	189.627	182.416	177.16	153.9	279.51	271.733	128.825	128.344
5.13457	191.984	184.933	179.283	155.86	282.6	269.593	129.295	129.649
5.16606	193.476	186.576	180.809	157.105	287.43	272.055	130.426	131.562
5.19767	194.301	187.82	183.021	158.306	289.854	278.384	132.065	132.464
5.22922	195.701	190.468	184.745	160.387	293.123	283.008	133.44	132.943
5.26083	197.873	192.695	186.081	162.146	294.56	285.704	135.229	134.683
5.29247	199.327	193.933	187.704	163.491	294.551	288.414	136.544	136.141
5.32397	201.354	196.312	189.332	165.485	297.505	289.445	136.656	138.076
5.35554	204.347	198.455	191.367	167.204	300.719	290.161	137.975	139.068
5.38708	206.524	199.894	192.809	169.672	304.651	291.409	138.615	141.668
5.41856	208.997	201.417	194.441	170.741	307.837	294.219	139.632	142.724
5.45009	211.809	203.049	195.247	171.905	312.433	298.026	140.804	144.62
5.48158	213.752	205.389	196.285	172.835	315.619	300.566	141.888	146.193
5.51307	215.311	207.957	197.524	175.028	317.899	302.469	143.162	148.047
5.54458	217.112	209.2	198.578	176.38	320.572	303.871	146.019	148.951
5.57613	219.353	211.551	200.669	177.498	326.141	306.644	147.371	149.048
5.60762	221.4	214.665	201.47	179.136	333.221	310.402	149.537	150.576
5.63912	223.891	217.535	203.463	180.917	333.482	315.218	150.893	151.818
5.6708	225.846	219.364	204.763	182.935	335.183	317.264	151.346	152.915
5.7023	228.048	220.92	205.966	184.388	334.567	319.062	151.975	153.872
5.73395	228.39	222.134	207.466	185.789	333.613	319.233	153.38	155.591
5.76545	229.908	224.308	208.82	186.962	335.469	318.353	155.073	156.309
5.79697	231.18	225.435	210.225	188.136	342.82	318.771	156.824	158.084
5.82847	233.826	226.184	211.529	189.539	345.777	322.946	158.886	160.092
5.86002	235.987	227.946	213.089	191.141	349.091	326.527	160.54	160.621
5.89164	238.198	229.408	214.292	193.264	347.859	328.413	160.252	161.973
5.9231	239.87	230.597	215.948	194.773	348.362	331.637	161.143	162.892
5.95463	240.703	231.105	216.903	196.231	349.021	332.526	162.279	164.436
5.9862	242.82	231.735	218.357	197.127	349.826	334.927	163.768	166.753
6.01769	245.53	232.906	219.512	199.205	351.463	336.985	165.548	168.781
6.04918	246.562	234.826	220.972	200.246	352.6	342.558	168.099	169.845
6.08073	247.695	236.068	222.177	201.853	354.705	346.033	169.418	170.96
6.11225	249.025	236.943	223.94	202.651	357.362	345.262	171.627	171.935
6.14374	251.395	238.706	225.758	203.926	361.452	343.201	172.407	174.801
6.17523	253.028	241.879	227.372	205.496	363.633	344.25	173.684	177.673
6.20679	254.511	243.379	229.389	206.727	361.863	346.01	175.309	178.792
6.23827	255.891	245.045	231.51	207.107	362.371	346.399	176.795	179.96
6.26979	257.877	246.375	232.974	208.631	365.919	349.338	178.744	181.569
6.30136	258.767	248.708	235.101	211.105	369.477	352.106	180.478	183.526
6.333	260.706	250.143	236.413	212.575	370.028	354.506	181.166	185.488
6.36484	261.493	250.929	237.582	213.72	374.009	355.747	182.643	186.52
6.39631	264.179	252.822	239.202	215.063	377.69	357.711	184.922	186.81
6.42781	265.421	253.518	241.127	215.293	380.233	361.523	186.585	186.958
6.45929	266.707	254.04	241.892	215.859	383.805	363.449	188.153	187.743
6.49077	269.001	255.165	242.955	216.955	389.717	365.028	189.453	189.556
6.52227	270.686	255.232	245.594	218.093	391.23	365.067	189.211	191.227
6.55382	272.533	256.631	246.612	219.333	391.756	364.559	189.537	191.818
6.58533	274.031	257.572	247.479	220.286	390.557	364.617	192.035	192.601
6.61682	275.119	258.669	248.8	221.864	391.476	363.37	193.618	195.11
6.64833	276.064	259.495	249.665	223.537	392.456	362.745	195.365	196.885
6.67988	277.311	261.237	250.431	225.894	392.803	365.389	196.967	198.668
6.7114	278.751	262.324	251.754	227.57	395.115	365.692	198.052	199.214
6.74288	279.999	264.474	252.419	229.061	395.697	370.288	201.806	201.148
6.77456	280.443	266.391	253.387	230.978	396.047	372.803	203.042	204.423
6.80606	281.841	268.322	254.1	232.021	399.132	374.54	204.138	206.462
6.8376	282.632	269.756	256.143	233.021	403.051	377.28	205.506	207.903
6.86908	284.827	270.581	257.214	234.415	407.261	378.604	206.703	209.794
6.90058	284.61	272.104	259.258	234.932	412.421	377.768	207.761	212.339
6.93211	286.368	272.76	260.793	235.883	417.955	377.887	209.791	211.939
6.96359	287.762	272.875	261.713	237.388	421.695	378.54	210.389	214.187
6.99512	288.559	273.823	262.019	238.775	422.599	381.991	210.333	214.386
7.02663	290.314	274.836	262.939	240.419	422.994	384.704	211.604	214.687
7.05817	292.98	276.286	263.658	242.197	424.695	388.003	211.757	215.637
7.0897	294.685	277.574	264.373	244.196	427.156	389.707	214.054	216.989
7.12119	296.034	278.736	264.935	245.884	427.937	388.159	215.882	218.191
7.15268	296.941	279.263	264.985	247.327	425.284	390.775	217.766	220.198
7.18417	298.042	279.705	265.343	248.584	425.344	392.103	219.098	221.151
7.21567	299.093	280.506	265.339	248.707	426.814	395.03	219.56	222.354
7.24721	301.157	280.315	266.108	249.187	427.384	398.317	220.238	223.66
7.27867	302.615	282.6	266.414	249.996	428.417	400.79	221.224	225.27
7.31016	303.925	283.799	267.026	252.136	427.429	405.226	223.997	226.279
7.34167	304.414	284.926	267.229	253.987	429.108	407.337	226.408	227.136
7.37332	304.602	286.018	268.15	254.995	429.737	408.902	227.06	230.766
7.40486	304.993	287.474	268.149	255.965	430.579	408.719	229.405	232.634
7.4364	306.159	289.568	268.046	255.348	430.849	412.803	232.33	235.167
7.46788	306.043	291.463	268.762	256.054	430.097	411.842	235.243	239.023
7.49941	306.897	292.266	270.248	256.614	431.299	408.914	238.596	242.226
7.53091	308.672	292.872	270.242	256.946	431.355	407.808	242.465	245.741
7.56259	308.555	293.218	269.73	257.215	432.566	408.681	243.665	248.292
7.5941	309	294.352	270.599	259.454	434.698	409	244.914	249.062
7.62563	310.054	295.61	272.035	260.331	436.97	412.228	244.886	247.681
7.65716	312.891	296.908	273.267	261.34	439.706	416.051	245.613	247.117
7.68865	312.97	297.638	274.395	262.349	442.845	415.22	246.482	249.156
7.72012	314.324	298.754	274.752	263.746	442.165	416.379	247.569	250.636
7.75164	314.769	300.342	275.626	264.517	441.405	417.695	249.125	252.733
7.78312	314.045	300.836	276.651	265.541	441.135	421.279	249.967	254.316
7.81462	314.24	301.66	277.784	265.716	443.346	425.567	250.859	255.388
7.84615	314.533	302.793	278.089	266.62	445.131	424.735	251.532	256.255
7.87771	315.692	302.373	278.293	267.643	448.296	426.445	252.317	257.271
7.9092	316.332	303.874	278.029	269.042	451.305	425.583	253.767	258.908
7.94086	316.561	304.459	278.23	269.561	451.096	424.527	256.357	260.961
7.9724	317.059	305.208	279.311	270.067	450.501	424.755	259.746	261.992
8.00392	317.875	305.244	280.441	270.878	451.454	426.049	261.695	263.997
8.03543	318.612	306.25	281.421	271.835	453.33	430.355	263.226	264.351
8.06694	319.056	308.252	281.369	273.848	452.971	433.452	264.337	264.139
8.09846	320.729	308.449	281.779	273.82	451.584	437.414	264.502	265.061
8.12994	322.205	308.814	281.726	275.434	453.739	437.307	265.197	265.823
8.16141	322.334	309.051	282.34	275.9	457.717	436.995	266.674	267.161
8.19294	322.572	309.657	283.16	276.926	456.619	436.739	269.188	269.07
8.22446	324.562	309.963	282.645	278.821	458.255	438.82	271.08	270.406
8.25597	326.457	310.477	283.468	280.238	457.93	439.085	274.441	271.12
8.28745	326.433	311.392	283.465	281.236	456.732	438.683	275.911	271.458
8.31895	326.3	312.656	284.082	282.507	457.314	438.241	276.642	273.58
8.35048	326.188	312.874	284.548	283.188	459.615	436.314	278.057	275.508
8.38197	326.055	313.428	287.178	283.305	461.874	436.168	279.221	275.512
8.41345	326.499	314.308	287.999	283.809	463.297	432.78	279.964	275.575
8.44497	326.998	315.339	288.413	284.489	464.892	435.553	281.541	275.986
8.47651	327.083	315.374	288.925	285.023	467.363	436.145	283.179	276.892
8.50801	328.053	316.584	289.49	286.589	470.037	438.909	283.39	278.651
8.53946	328.096	317.389	290.052	287.278	475.528	442.635	284.185	280.49
8.57103	329.41	318.05	290.617	287.704	477.026	443.632	286.25	282.63
8.60254	329.288	318.82	290.357	288.168	475.55	444.804	287.044	284.444
8.63405	329.951	319.246	290.719	288.795	476.985	449.046	287.467	285.162
8.66558	329.677	319.058	290.454	289.774	474.99	449.498	288.161	284.174
8.69707	329.719	319.24	290.812	290.734	474.408	450.245	289.068	285.157
8.72857	330.285	320.044	291.894	292.815	474.114	450.984	287.901	286.485
8.76008	331.312	320.534	293.603	293.888	470.649	451.59	286.476	288.286
8.79159	331.506	321.283	295.304	294.074	471.249	453.648	288.23	289.421
8.8231	332.656	321.962	297.33	295.346	474.545	454.756	290.46	289.297
8.85459	331.422	321.759	298.316	296.605	476.019	453.556	290.146	289.577
8.88621	332.491	321.184	299.402	297.031	476.287	449.342	290.15	290.485
8.9177	331.743	322.384	299.498	297.718	474.935	443.622	291.957	292.335
8.9492	331.937	323.89	300.012	298.954	474.394	440.279	291.43	294.017
8.98074	331.037	323.336	299.435	299.287	475.143	440.127	290.476	296.333
9.0122	331.593	324.548	299.74	300.471	475.993	442.72	290.846	299.017
9.04366	332.811	324.435	300.306	301.749	476.92	442.528	292.543	299.312
9.07512	333.06	324.629	301.967	301.563	476.083	444.707	293.179	299.624
9.10666	333.879	326.511	302.845	302.601	478.621	446.676	295.195	300.554
9.13817	334.323	327.93	303.305	301.916	479.934	447.877	297.429	302.315
9.16968	334.572	327.817	303.76	301.417	481.912	449.213	299.078	302.857
9.2012	335.07	327.998	303.754	301.289	482.385	448.261	300.781	303.923
9.23274	336.611	328.44	304.524	302.157	483.398	449.364	301.366	307.52
9.26437	336.639	329.165	306.14	302.176	484.04	452.791	301.795	309.272
9.29577	336.76	329.143	306.6	302.38	482.266	456.42	304.246	313.617
9.32718	337.276	331.028	306.181	303.211	482.633	457.472	306.328	317.459
9.35855	338.536	330.62	306.749	304.71	482.226	457.92	309.053	317.851
9.38999	339.399	330.949	307.101	305.32	483.425	456.494	310.285	318.607
9.42142	338.813	331.017	307.928	306.209	484.23	458.566	310.98	319.576
9.45281	340.203	331.675	308.544	306.487	484.389	459.112	311.567	319.773
9.48428	340.23	331.97	309.057	307.004	485.797	461.279	312.423	320.062
9.51567	341.353	332.711	310.038	306.779	488.83	462.462	312.095	320.863
9.54712	342.231	332.242	309.869	307.037	491.178	463.741	313.33	321.443
9.57859	344.289	331.629	310.071	307.687	493.124	463.39	316.007	322.506
9.61001	344.803	331.8	310.856	307.576	489.516	465.111	317.889	322.195
9.64143	344.289	332.514	310.382	308.332	489.118	465.274	318.104	323.065
9.67286	344.941	331.845	311.16	309.552	488.822	465.559	318.954	324.814
9.70428	344.774	331.671	312.089	310.851	489.161	467.635	321.916	325.748
9.73566	344.621	332.264	313.272	310.217	488.767	467.952	323.797	327.434
9.7671	345.161	332.854	313.102	310.868	489.737	468.074	326.226	328.683
9.7985	345.493	333.035	313.615	312.033	491.264	466.637	326.926	332.117
9.82995	346.313	333.692	313.341	311.697	490.896	466.511	326.499	338
9.8614	347.255	334.259	313.279	313.234	492.517	467.021	327.693	341.479
9.89285	347.281	334.031	312.339	313.569	492.236	467.82	330.781	344.151
9.92427	347	335.248	312.011	313.865	492.031	467.116	331.755	345.877
9.95567	347.387	335.905	311.638	314.234	491.078	468.87	331.099	347.36
9.98708	348.878	337.3	312.104	314.142	491.184	471.966	329.957	347.271
10.0185	348.651	337.367	312.936	314.566	490.012	472.636	329.687	350.391
10.05	347.397	337.695	313.084	315.047	490.192	473.564	328.548	354.072
10.0817	346.767	338.846	313.708	315.134	490.012	474.105	329.791	357.647
10.1131	347.378	340.565	313.076	315.911	489.488	474.614	331.309	357.93
10.1445	347.475	340.266	313.801	315.983	490.255	475.03	332.778	357.294
10.1759	347.896	340.423	314.633	315.402	489.428	475.193	334.896	357.704
10.2073	348.354	340.013	314.625	315.586	489.885	476.213	336.024	357.908
10.2387	349.52	341.756	315.302	316.11	487.301	475.213	337.649	356.961
10.2702	349.545	341.641	316.238	316.703	486.946	475.588	338.181	358.67
10.3016	350.312	342.586	316.385	317.071	486.018	475.097	339.092	361.067
10.3331	351.173	341.022	316.486	317.643	487.392	477.515	338.912	364.129
10.3645	350.486	340.292	317.054	317.545	489.885	478.148	341.13	366.305
10.3959	350.454	340.44	316.999	317.352	488.358	478.402	342.206	369.316
10.4273	351.218	341.006	317.256	317.183	486.934	478.751	344.275	371.847
10.4587	351.527	341.721	318.19	317.367	487.442	477.531	343.995	373.078
10.4901	351.72	341.368	318.244	317.719	488.371	478.485	343.716	375.349
10.5215	351.491	341.138	318.089	318.223	489.427	477.678	345.834	375.846
10.5529	350.37	341.967	318.135	318.703	491.606	476.061	350.251	376.416
10.5843	351.04	342.738	318.345	319.571	493.479	476.438	352.701	378.241
10.6158	351.346	341.769	319.115	319.141	494.536	477.687	357.562	380.048
10.6472	351.193	342.065	320.418	319.141	494.46	478.993	361.058	382.184
10.6786	351.539	341.384	321.301	320.03	495.161	478.065	361.87	383.527
10.7101	352.206	342.065	322.346	320.75	496.704	476.816	362.954	384.771
10.7415	352.705	342.032	323.238	321.55	496.615	475.061	364.437	385.985
10.7729	353.187	342.065	323.605	322.737	496.064	474.264	366.417	386.132
10.8043	354.107	342.45	324.219	324.865	495.441	475.636	368.377	385.503
10.8357	354.413	342.778	324	325.607	493.999	475.22	368.913	387.816
10.8672	354.911	343.049	323.945	327.005	493.986	471.444	369.714	388.138
10.8986	353.861	344.414	323.612	328.194	491.128	469.295	369.75	388.901
10.9302	352.814	344.768	323.814	328.906	488.962	471.94	371.817	391.274
10.9618	353.482	345.655	324.538	329.856	489.137	470.111	372.358	394.505
10.9932	353.521	346.192	324.52	329.685	487.403	468.199	373.163	395.854
11.0247	353.618	346.931	324.887	330.463	486.573	468.604	372.48	396.705
11.056	352.528	347.851	325.302	331.005	487.934	470.898	372.901	398.414
11.0875	352.664	347.652	324.832	330.327	488.125	471.273	374.83	401.222
11.1189	352.913	348.392	325.089	330.111	489.042	471.707	376.79	402.783
11.1503	351.694	348.807	325.345	330.649	490.693	472.024	378.459	403.856
11.1818	352.155	349.579	325.281	331.541	492.139	472.32	380.446	405.274
11.2132	353.567	350.114	326.063	331.553	493.604	473.235	382.389	405.066
11.2446	354.008	350.738	326.567	331.21	492.536	475.009	380.617	405.279
11.2761	354.161	351.214	326.769	331.656	492.15	474.967	380.938	405.997
11.3074	354.276	350.274	326.6	333.262	492.91	475.889	381.637	406.313
11.3389	354.624	349.888	326.233	332.641	492.644	474.618	382.924	410.447
11.3703	354.947	350.274	325.921	333.488	491.842	472.293	385.916	412.351
11.4016	355.003	349.807	325.912	333.499	492.745	472.106	388.475	411.402
11.433	354.202	348.983	326.224	333.144	493.25	473.223	390.246	412.334
11.4645	353.517	349.606	326.691	332.938	492.713	474.337	389.497	413.042
11.4959	353.919	349.934	326.516	333.831	491.248	475.074	389.799	414.947
11.5273	353.805	349.67	326.204	333.395	491	474.282	391.818	417.863
11.5588	354.948	348.695	326.305	333.132	489.764	475.432	393.755	416.786
11.5902	355.715	348.257	326.149	333.288	490.321	476.48	396.792	418.253
11.6217	356.099	347.373	325.938	333.38	490.687	475.284	398.061	417.269
11.6531	356.54	345.63	325.825	334.218	491.221	474.447	400.181	419.938
11.6846	357.134	345.187	325.614	333.954	489.683	474.26	401.657	421.719
11.716	357.631	345.867	325.604	334.377	485.897	475.947	403.135	422.03
11.7474	357.404	346.163	326.071	334.468	485.213	473.452	403.553	423.862
11.7788	356.37	346.194	326.071	334.617	484.288	471.912	405.633	427.05
11.8103	356.619	345.636	326.584	334.526	482.019	470.718	406.413	427.809
11.8417	356.257	345.19	326.853	335.303	481.671	468.24	407.826	426.933
11.8731	355.475	345.549	327.421	336.173	482.885	466.667	407.444	426.505
11.9046	355.589	345.699	326.843	336.024	484.161	466.306	409.683	426.728
11.936	355.284	346.2	326.886	336.829	485.021	465.27	412.6	427.971
11.9674	354.408	346.263	326.519	337.16	484.663	467.44	413.158	429.313
11.9988	353.776	346.029	326.363	337.583	484.572	469.185	414.123	428.057
12.0303	354.847	346.034	326.775	337.41	485.623	471.488	413.489	429.697
12.0617	355.916	346.039	326.931	338.039	483.567	469.508	413.071	428.705
12.0931	355.422	345.333	328.291	337.383	482.566	469.128	415.199	428.283
12.1245	355.117	345.304	328.236	337.301	482.63	470.401	419.25	429.078
12.1559	356.394	345.897	329.015	337.957	482.008	470.01	421.429	430.589
12.1874	355.9	345.63	328.693	338.76	480.095	470.486	421.733	431.484
12.2188	356.053	346.223	329.06	338.678	479.31	470.232	421.937	432.93
12.2503	355.481	346.139	329.262	338.802	479.101	471.848	423.78	434.21
12.2817	354.563	346.256	329.888	339.365	479.138	472.034	426.244	435.187
12.3132	354.336	346.586	329.462	338.031	480.083	473.616	427.847	435.696
12.3446	354.812	346.525	329.03	338.419	480.483	473.831	428.433	437.12
12.376	355.422	345.202	328.451	338.304	481.56	474.353	429.492	438.586
12.4075	355.116	344.789	328.082	339.225	480.747	476.762	430.984	438.343
12.4389	354.432	344.704	327.182	339.109	481.305	478.648	432.64	439.992
12.4703	355.042	345.146	326.757	339.258	483.419	478.323	433.87	443.379
12.5018	354.088	345.913	325.868	339.407	485.051	479.354	432.666	445.4
12.5331	353.878	345.797	326.546	339.051	485.407	479.242	431.747	444.789
12.5645	354.587	346.829	326.024	338.395	486.868	479.911	432.953	445.625
12.5958	353.651	347.213	326.48	339.051	487.783	480.041	433.368	445.214
12.6272	354.969	348.279	326.114	339.176	488.156	479.613	434.831	445.502
12.6585	356.055	348.99	326.47	339.291	486.921	478.597	436.318	447.728
12.69	356.551	347.958	326.726	339.474	486.83	478.347	440.597	449.712
12.7213	357.047	348.137	327.137	339.598	485.932	478.262	444.412	449.527
12.7527	357.221	347.52	326.505	339.512	486.001	478.674	445.717	450.752
12.7839	357.717	347.551	326.66	340.111	486.009	476.682	445.884	453.246
12.8151	357.124	348.199	326.916	340.351	484.747	473.89	447.024	454.993
12.8464	358.309	349.087	326.325	340.533	483.87	471.975	446.099	455.77
12.8777	358.29	350.03	326.37	340.624	484.093	470.652	448.589	457.844
12.909	357.697	350.916	325.848	339.885	484.604	471.236	452.776	459.54
12.9404	357.163	350.916	326.626	340.513	483.558	470.587	453.528	463.816
12.9717	357.011	350.977	325.793	340.753	483.294	469.825	454.64	466.454
13.0029	357.202	350.298	325.413	341.41	482.19	468.946	457.517	467.559
13.0343	357.049	350.387	325.413	341.65	481.572	469.9	457.728	468.025
13.0655	357.983	350.27	325.672	341.208	481.05	469.213	461.006	468.159
13.0968	358.288	349.975	324.936	340.678	480.142	468.94	463.387	467.178
13.1281	359.111	350.387	323.991	340.413	479.493	468.206	465.894	467.166
13.1594	359.989	350.39	323.148	340.446	478.585	468.065	467.687	468.198
13.1906	360.545	350.064	323.414	339.997	476.572	468.341	467.993	470.096
13.2219	361.099	350.833	323.193	340.413	473.256	468.471	468.349	470.756
13.2532	361.461	350.833	323.293	341.513	472.356	467.004	469.517	470.521
13.2844	361.251	351.217	323.283	341.695	471.238	466.294	473.013	470.357
13.3157	360.698	351.512	322.859	341.67	470.048	465.561	477.068	471.43
13.3469	361.194	350.747	323.538	341.67	469.794	464.61	477.927	473.24
13.3782	360.714	350.452	323.583	340.843	469.482	464.31	478.218	475.658
13.4094	359.932	350.541	323.993	340.814	469.3	463.087	477.974	477.391
13.4407	359.111	350.184	323.938	340.996	468.817	464.184	478.602	479.188
13.472	357.869	349.714	323.827	340.938	466.373	462.252	478.02	479.126
13.5033	357.142	349.245	323.872	340.499	465.284	461.615	479.218	476.779
13.5346	357.162	349.334	324.338	340.565	464.964	462.371	479.709	478.121
13.5659	356.552	349.481	323.648	341.276	465.878	463.154	478.94	480.513
13.5972	357.162	348.624	323.116	340.63	466.872	461.901	479.829	483.012
13.6284	357.295	348.624	323.627	340.155	465.387	462.214	481.167	485.055
13.6597	357.6	348.861	323.826	340.96	463.932	462.517	482.011	486.935
13.6909	358.994	349.128	324.192	340.246	462.323	463.252	483.994	488.761
13.7221	359.337	348.83	324.957	340.902	463.172	461.518	485.672	489.777
13.7534	359.795	348.861	324.636	341.232	464.279	459.826	488.616	489.843
13.7846	360.808	348.508	324.27	341.503	464.053	460.817	489.169	489.309
13.8159	361.514	348.624	324.06	341.562	463.567	461.705	488.717	488.727
13.8472	362.415	348.066	324.625	341.827	462.979	461.157	489.566	490.248
13.8784	363.273	347.685	325.19	342.215	462.409	461.015	490.102	493.663
13.9097	363.541	348.185	325.925	342.098	462.677	460.791	490.309	496.828
13.941	363.694	347.949	326.591	342.693	464.554	461.69	491.351	495.115
13.9722	362.51	348.069	326.746	342.37	465.625	464.093	493.241	494.376
14.0035	362.204	348.627	327.523	342.726	466.534	465.792	494.632	495.391
14.0347	361.934	348.894	327.989	342.907	465.568	465.62	494.925	496.457
14.066	362.988	348.778	328.033	343.414	465.254	465.739	496.05	497.893
14.0973	362.415	348.747	327.922	343.622	464.549	464.67	497.504	499.864
14.1286	362.262	348.63	328.232	344.482	463.13	465.021	498.288	504.039
14.1598	362.815	349.072	329.39	345.352	461.027	464.536	498.92	505.503
14.1911	363.121	349.278	329.323	346.129	459.42	462.75	499.663	506.356
14.2223	362.7	349.192	328.631	346.751	458.359	461.396	500.83	507.265
14.2535	362.048	349.781	328.52	346.757	457.105	459.65	501.784	507.991
14.2848	362.334	350.134	328.509	346.725	456.845	459.219	501.291	508.226
14.3162	361.494	350.374	328.819	346.672	458.127	458.427	502.648	507.566
14.3476	361.456	350.134	327.606	346.106	457.133	458.427	504.282	505.82
14.3787	361.281	350.165	327.976	346.167	457.583	460.795	505.909	505.224
14.4098	362.009	350.196	327.296	347.476	457.393	461.813	506.277	504.012
14.4409	361.684	349.957	327.029	347.183	458.229	461.956	506.071	503.259
14.4719	361.318	350.076	326.874	347.689	458.52	464.068	506.88	505.793
14.5031	361.894	350.106	326.819	347.753	457.519	463.154	507.557	508.373
14.5343	361.646	349.017	326.708	347.338	456.168	461.118	508.027	510.972
14.5654	362.257	349.017	326.863	348.29	456.652	461.17	509.724	512.934
14.5965	361.414	349.517	327.217	348.471	456.526	461.235	508.71	513.669
14.6276	362.179	349.195	327.484	348.471	456.652	460.143	508.227	516.08
14.6587	362.485	348.222	328.248	348.979	456.196	459.058	507.238	515.665
14.6898	362.885	347.986	328.192	348.146	454.073	460.256	509.479	517.686
14.7209	363.458	348.074	329.394	348.535	451.924	463.163	510.436	519.315
14.752	363.17	348.222	330.241	347.731	451.185	463.999	511.727	520.267
14.7831	362.903	348.458	330.127	347.377	450.265	464.325	513.277	521.253
14.8143	361.927	348.194	331.062	346.755	451.07	464.094	514.167	522.459
14.8457	361.487	348.488	331.006	347.292	450.202	462.646	515.967	525.263
14.8767	360.878	347.813	331.05	347.117	451.746	460.156	518.151	527.842
14.9078	360.512	348.196	331.05	348.01	453.971	459.78	519.146	528.477
14.9389	360.093	347.341	330.457	347.978	454.641	459.101	521.25	530.802
14.9699	359.369	347.754	330.19	348.816	454.449	460.348	522.459	531.365
15.001	359.388	347.401	329.033	348.938	454	459.814	522.797	533.122
15.032	359.445	347.843	327.92	348.578	452.012	460.242	522.33	533.098
15.063	359.578	347.99	327.609	348.938	449.897	460.696	523.16	534.426
15.094	359.118	346.785	326.921	349.145	449.582	460.812	523.16	536.189
15.1251	358.584	345.872	326.81	349.475	447.337	460.418	525.135	538.311
15.1561	359.346	345.755	327.542	349.534	445.866	458.298	527.582	540.729
15.1874	359.749	344.99	327.597	349.565	445.747	457.594	529.223	542.924
15.2185	358.869	345.844	327.53	349.389	445.757	457.178	530.117	543.559
15.2495	358.697	346.696	327.208	349.719	445.763	455.697	531.716	544.067
15.2804	358.792	346.313	327.772	349.273	445.323	454.19	534.829	543.743
15.3114	359.269	346.343	328.027	349.958	446.447	453.306	535.234	542.384
15.3424	359.269	345.755	328.07	349.539	448.05	454.371	538.842	540.802
15.3734	359.459	345.58	328.536	349.066	448.725	454.047	540.103	541.373
15.4044	358.236	345.225	329.792	348.651	448.435	453.279	538.117	541.282
15.4353	358.753	345.048	329.156	348.561	449.109	452.186	539.31	540.756
15.4663	359.095	345.786	328.802	348.475	450.485	449.876	540.785	539.599
15.4973	358.102	345.991	329.482	347.818	452.372	447.766	541.148	540.098

## Sheet: FIGURE 4A
Time (hrs)	Normalized resistance at 4000Hz (MΩ)
	Detroit562 control		Detroit562 + MK			Detroit562 + Rapa
0	0	0	0	0	0	0	0	0
0.0627903	0.46298	0.31447	0.4541	0.27763	0.56445	0.16563	0.23753	0.37592
0.125745	-0.33268	-0.27077	-0.19315	-0.04875	0.25266	-0.29067	-0.00991	0.38991
0.188544	-0.76788	-0.66173	-0.55063	-0.06366	0.13401	-0.38796	-0.26415	0.27032
0.251702	-1.42392	-1.12297	-0.8999	-0.54079	0.15541	-0.59996	-0.65179	-0.05801
0.314531	-1.87464	-1.51062	-1.15982	-0.63866	0.13942	-0.35299	-0.83466	-0.2691
0.377581	-2.2088	-1.84044	-1.53996	-0.67504	-0.30555	-0.46929	-1.05742	-0.28761
0.440341	-2.34639	-2.0156	-1.7742	-0.76218	-0.64387	-0.55703	-1.18475	-0.43943
0.503534	-2.41386	-2.18513	-1.97119	-0.59446	-0.60797	-0.46735	-1.34108	-0.39527
0.566298	-2.47196	-2.39022	-2.15259	-0.51634	-0.92322	-0.34009	-1.5673	-0.25941
0.629127	-2.53149	-2.48986	-1.90527	-0.13343	-0.79374	-0.07471	-1.71345	-0.17876
0.691939	-2.55706	-2.4155	-2.01492	0.09536	-0.48538	0.15428	-1.69443	-0.28544
0.754755	-2.38364	-2.49385	-1.95763	0.40766	-0.1005	0.34369	-1.70495	-0.39093
0.817573	-2.34098	-2.62367	-1.88124	0.83315	0.28367	0.64211	-1.39531	-0.15473
0.880367	-2.22847	-2.31985	-1.43399	1.22102	0.47279	0.97006	-1.28109	0.08043
0.9434	-2.0084	-2.34704	-1.24742	1.47055	0.46918	1.30155	-1.2522	0.13162
1.00622	-1.95579	-2.33089	-1.26867	1.98959	0.46682	1.55743	-1.16533	0.4049
1.06905	-1.64367	-2.1629	-0.95411	2.04598	0.59575	2.06526	-1.07899	0.58702
1.13209	-1.55693	-1.83956	-0.69593	2.39037	0.8396	2.64091	-1.07955	1.071
1.19499	-1.08168	-1.37624	-0.56877	2.83174	1.00751	3.07446	-1.01967	1.27969
1.25774	-0.4612	-1.08078	-0.42239	3.15666	1.15468	3.43327	-0.9412	1.44789
1.32059	0.43571	-0.84386	-0.12837	3.49925	1.57127	3.93725	-1.0101	1.73617
1.38343	0.883	-0.4105	0.38819	3.85299	2.4455	4.58261	-0.93218	1.9417
1.44618	1.33424	-0.08137	0.88685	4.68828	3.07255	5.11813	-0.66753	2.06851
1.50898	1.9483	0.37076	1.18129	5.62816	3.3123	5.76233	-0.42204	2.31564
1.57211	2.39695	1.06346	1.75384	6.17183	3.67042	6.76346	-0.37201	3.0399
1.63501	3.36415	1.92666	2.15882	6.97824	4.29614	7.65711	-0.15396	3.55107
1.69776	4.407	2.59143	2.65605	7.87305	4.7875	8.44269	0.59519	3.8378
1.76056	4.98545	3.472	3.13497	8.05094	5.4125	9.40688	1.17235	4.44029
1.82346	6.2665	4.32514	3.87442	8.33749	6.36089	10.4068	1.85456	5.48016
1.88623	8.10333	5.40225	4.2402	9.1647	7.29279	11.6223	2.72459	6.68292
1.94909	9.58937	6.72554	4.87265	10.3221	7.82207	12.8361	3.55254	7.76635
2.01259	11.1693	8.27395	5.742	11.2341	8.65901	14.1971	4.92921	8.62345
2.07536	13.1429	9.41055	6.53703	11.6924	9.36169	15.6272	5.9487	9.69537
2.13818	15.0415	10.8369	7.03432	12.288	9.89034	17.3447	6.82079	11.2197
2.20094	16.8518	12.4669	7.55228	12.8043	10.8615	18.5632	7.71259	12.4734
2.26375	18.6239	14.4267	8.61061	13.8569	11.6057	20.3555	8.83488	14.0147
2.32657	20.4001	15.9562	9.63058	15.0594	12.1737	22.0437	9.97981	16.074
2.38935	22.9651	18.0439	10.7667	16.0129	13.3195	23.7003	11.5117	18.2693
2.45222	25.2929	20.4931	11.7316	16.9039	14.0618	25.9289	12.4507	20.5095
2.51498	27.0973	22.1399	12.9282	17.2944	14.8844	28.495	13.1559	22.8792
2.5781	29.6968	24.0894	13.8222	18.689	16.4781	30.2624	14.2503	25.027
2.64093	32.6234	26.0172	15.0388	19.9662	18.2083	31.5613	16.0379	27.1859
2.70402	33.5818	28.8377	15.6914	20.7252	18.8976	33.1108	17.3763	30.0167
2.76721	36.0778	30.1415	16.7711	22.0178	19.9925	35.2497	19.2519	32.2195
2.83001	38.9769	32.4916	18.1745	24.2184	21.6315	37.7599	20.255	34.9265
2.89287	42.6541	35.2856	19.3362	25.6205	22.6468	40.0504	21.5349	37.2305
2.95569	46.0028	37.543	20.346	26.532	23.1094	41.9834	23.909	40.214
3.01852	50.0069	41.3789	21.3145	27.8933	25.0206	43.4736	25.6014	43.0667
3.08167	53.1606	44.0496	23.4108	29.4247	27.5358	46.0029	27.1016	45.3828
3.14444	57.1753	46.6631	24.41	31.1726	29.2752	48.2661	29.2306	48.0133
3.20757	60.4467	49.7281	25.1977	33.0097	30.2839	50.9027	31.0403	50.2465
3.2704	64.2181	52.8868	26.2906	34.6905	31.8169	52.9567	33.0228	52.4866
3.33324	68.8588	55.7336	28.7164	35.7615	33.279	54.5728	35.1632	55.358
3.39603	72.6523	57.9215	30.2423	36.8806	34.1822	56.5138	37.3513	58.7422
3.45886	76.0648	60.7169	31.7076	38.2255	35.9325	59.1237	38.7401	61.7583
3.52169	79.5259	62.4102	33.505	39.7714	37.6455	62.0558	39.6519	64.85
3.58447	83.9208	64.514	34.6857	42.1153	38.7395	64.8753	41.3722	66.9824
3.6472	87.1163	67.953	35.9932	44.2959	40.3448	67.723	43.769	69.7527
3.71021	91.8346	71.0366	37.5362	46.5168	42.3179	69.0559	45.9989	74.0153
3.77304	94.5042	75.0611	38.71	47.942	43.4878	70.7286	49.6824	78.2574
3.83585	98.648	77.8846	41.1656	50.0025	45.112	73.1596	51.88	82.6881
3.8987	101.468	82.0434	42.5501	51.3282	46.4839	75.7158	54.3476	86.8072
3.96142	106.852	85.4773	44.2762	53.3007	47.774	78.5602	55.8937	89.9798
4.02454	110.74	88.3054	45.415	55.5417	47.9793	80.352	57.705	92.7298
4.08741	114.896	90.349	47.8111	57.8529	49.7313	83.0302	59.9446	96.6556
4.15054	121.38	94.5132	48.8406	58.2461	51.2688	86.0791	61.8777	101.097
4.21335	125.459	99.0959	50.7453	59.1664	53.5316	88.2093	64.912	104.038
4.27619	128.452	102.915	53.2243	60.4311	55.4277	91.7364	67.6827	106.414
4.33902	132.669	106.688	54.627	63.2754	58.6544	93.8345	70.9978	109.248
4.40199	136.43	108.817	56.0772	64.4163	60.6816	97.7342	73.7854	112.701
4.46485	142.691	111.168	58.2886	66.8975	61.9544	100.571	75.8154	117.251
4.52778	146.495	113.348	59.5572	67.2279	63.5057	102.843	78.1674	119.928
4.59062	150.384	117.371	61.5083	68.7012	63.5732	105.951	81.069	124.178
4.65377	153.789	122.212	65.1669	72.2303	63.9847	108.779	83.6399	126.783
4.71654	158.982	126.772	67.9862	74.5757	64.771	110.937	86.1033	130.015
4.77941	164.025	129.825	71.0751	76.6125	68.4068	113.658	89.665	134.284
4.84223	169.059	134.676	73.1363	78.5616	71.5807	116.918	92.9405	136.705
4.90504	176.026	138.318	74.023	82.2102	73.6956	120.425	94.5464	139.419
4.96783	180.143	142.733	75.0356	85.8063	76.7484	123.206	94.7958	144.259
5.03064	184.532	148.524	78.1554	89.6049	79.2118	125.984	97.4933	148.106
5.09363	191.411	157.943	80.8857	93.1881	78.8378	129.772	102.166	150.898
5.15662	195.344	158.504	83.2361	97.0208	81.1787	132.546	104.225	152.441
5.21943	200.772	162.739	85.4934	98.9307	83.9725	134.69	105.797	156.209
5.28227	206.699	170.219	85.9886	103.422	85.7642	139.209	109.39	159.166
5.34511	213.536	174.796	88.2423	105.514	88.9888	143.1	112.873	162.177
5.40807	217.876	180.12	88.9896	109.298	90.4185	145.63	117.19	164.454
5.47103	222.553	183.644	91.4146	111.962	90.7088	149.076	121.888	169.189
5.53381	228.653	186.254	94.4699	113.729	93.576	151.774	125.984	173.398
5.59665	232.191	186.859	96.619	117.437	96.4498	156.485	128.545	176.729
5.65981	236.037	193.774	102.017	120.73	99.4069	159.221	131.83	178.74
5.72276	239.234	201.459	104.299	124.025	102.294	164.138	136.377	183.266
5.78561	244.792	207.057	104.99	127.907	104.721	166.66	140.479	188.598
5.84842	252.174	213	107.366	132.413	107.549	169.864	144.824	191.371
5.9112	258.317	219.254	108.478	135.867	110.375	171.423	147.917	195.04
5.97419	264.395	228.235	111.164	138.297	112.789	174.113	152.71	200.214
6.03711	270.079	234.918	113.431	140.538	114.307	176.151	157.331	205.004
6.10021	276.545	237.929	118.638	145.43	119.321	177.489	161.118	210.163
6.16306	281.704	241.823	120.201	150.941	119.311	180.491	167.151	212.57
6.22589	284.053	245.86	122.313	155.748	121.93	182.723	171.144	216.038
6.28873	292.92	249.357	124.677	156.313	123.887	185.937	173.961	220.876
6.35154	297.132	252.5	125.9	161.824	127.732	189.454	178.809	224.517
6.41448	301.575	256.809	129.109	168.514	129.983	194.435	184.294	227.858
6.47729	306.86	264.064	131.843	171.551	132.527	198.596	186.945	231.055
6.54011	313.412	266.74	132.797	175.196	134.005	202.883	191.287	234.3
6.60331	316.586	274.165	134.621	177.69	137.724	204.61	195.213	237.603
6.66636	321.01	275.435	137.04	181.969	142.264	206.665	198.765	241.319
6.72925	325.832	278.715	139.02	185.467	144.726	209.333	204.047	246.631
6.79201	331.31	282.422	140.797	189.226	145.499	209.855	209.333	251.806
6.8548	331.819	287.142	143.358	192.632	147.006	211.708	213.793	256.795
6.91772	335.122	290.959	145.54	196.928	149.371	214.656	216.833	259.615
6.98059	338.005	296.831	147.389	201.787	150.401	216.879	220.877	260.894
7.04341	343.756	304.745	151.81	206.46	155.767	219.469	224.136	262.68
7.1063	352.695	310.761	154.233	210.246	159.206	219.669	228.231	267.912
7.1694	356.202	316.199	157.165	213.171	162.266	223.557	229.767	274.398
7.23219	362.584	315.738	159.506	218.683	165.451	226.224	232.844	278.803
7.29502	362.505	322.231	163.522	222.808	168.686	229.86	234.776	280.824
7.3581	366.576	327.766	167.199	224.995	171.223	232.943	237.496	284.373
7.42104	371.128	334.81	171.825	229.178	172.605	236.191	239.538	287.983
7.48405	377.26	338.531	175.31	234.734	172.562	239.016	244.567	290.825
7.5469	381.484	340.692	179.662	241.495	176.713	244.152	248.237	295.797
7.60967	383.967	346.547	182.525	244.749	178.244	247.574	254.855	301.203
7.67251	388.377	351.333	182.294	246.956	180.326	249.253	263.812	305.877
7.73525	391.374	356.869	184.137	253.702	182.882	252.456	268.906	309.187
7.79807	389.185	361.481	189.198	259.89	183.822	255.792	272.997	312.031
7.86093	389.621	368.636	190.915	264.961	186.586	258.865	278.505	315.247
7.92379	395.337	373.246	193.363	267.686	190.397	261.764	281.052	318.951
7.98711	401.12	378.1	195.217	273.59	195.552	266.474	283.99	324.364
8.04995	402.129	379.863	200.077	277.73	196.848	270.263	287.379	327.563
8.11272	411.7	381.564	204.35	281.93	197.499	273.642	290.501	329.488
8.1755	413.223	386.815	207.253	286.775	201.825	275.509	293.377	334.149
8.23836	414.715	390.98	211.001	291.121	207.168	279.432	297.75	339.179
8.30123	418.863	395.568	215.845	295.018	210.466	285.729	302.425	344.426
8.3641	423.046	395.817	220.306	295.058	210.415	288.262	306.12	350.824
8.42694	423.776	399.692	223.189	297.497	211.623	290.228	310.708	352.244
8.48974	425.519	403.746	225.378	302.467	213.337	290.662	313.906	354.898
8.55275	429.885	407.832	227.471	306.239	217.108	293.704	318.293	358.263
8.61556	437.013	410.877	232.515	313.903	220.581	297.818	323.661	359.625
8.67844	438.435	413.671	234.565	319.009	224.767	299.365	331.079	360.737
8.74128	435.418	418.448	239.027	323.786	229.168	300.616	335.165	364.21
8.80415	437.267	421.259	241.03	325.924	232.412	302.96	338.537	368.055
8.86733	443.047	425.19	243.899	329.377	235.561	303.913	342.076	370.99
8.93028	444.162	426.074	247.135	334.883	237.036	305.883	344.851	374.267
8.99315	443.142	426.045	248.145	338.21	240.037	309.334	349.898	376.965
9.05599	447.945	425.985	251.831	339.948	244.788	312.904	354.142	379.752
9.11896	452.758	429.143	255.212	343.671	249.185	316.536	359.095	384.066
9.18176	452.26	432.889	257.537	347.053	251.638	321.425	362.549	387.814
9.24466	455.62	434.568	256.929	354.181	255.333	326.339	364.417	392.346
9.30748	456.714	432.315	262.718	358.833	260.732	329.861	366.355	392.416
9.37039	461.799	432.129	265.191	359.849	263.74	329.586	370.702	391.504
9.43324	463.119	431.977	266.655	360.535	266.225	332.585	374.074	395.568
9.49625	464.314	431.608	271.962	363.518	265.648	336.006	377.354	399.198
9.55905	467.254	436.121	273.182	369.715	267.764	336.554	379.218	404.579
9.62206	468.934	440.61	274.198	375.253	274.468	338.913	382.521	407.624
9.68487	467.61	441.725	275.322	378.113	278.052	341.333	385.651	410.682
9.74775	465.558	444.331	277.996	378.129	282.851	344.299	389.83	410.794
9.81053	463.629	440.609	279.815	379.499	281.99	345.913	395.243	411.573
9.87356	459.653	441.042	283.586	383.627	281.459	346.436	397.85	415.161
9.93644	460.32	441.193	284.951	390.232	284.271	348.391	403.216	416.144
9.99937	461.992	444.008	288.669	392.614	287.976	351.66	411.431	416.943
10.0623	462.436	445.682	293.207	394.899	286.496	355.241	416.128	418.817
10.125	461.036	447.044	297.312	400.798	287.439	358.567	420.266	419.335
10.1882	465.348	449.707	297.972	400.954	291.988	360.359	423.322	421.295
10.2509	469.443	451.405	300.738	401.617	297.642	365.512	423.156	423.921
10.3136	469.259	454.911	304.395	405.533	300.097	365.494	427.128	427.124
10.3764	470.107	453.814	306.032	409.744	303.348	368.735	429.203	430.468
10.4391	472.129	455.576	310.075	409.768	305.246	368.642	432.54	432.368
10.5018	470.088	457.095	313.517	412.077	308.721	369.017	433.478	434.796
10.5646	470.611	454.073	317.193	415.825	313.504	369.829	439.2	440.641
10.6277	473.039	455.757	322.063	422.079	314.587	372.051	444.021	443.422
10.6904	476.142	457.848	320.75	425.692	316.936	375.444	447.177	443.09
10.7531	476.538	458.715	323.007	426.629	320.958	380.067	448.77	445.816
10.8158	475.151	456.264	325.472	428.349	324.284	385.11	451.675	447.041
10.8786	470.535	454.282	328.412	430.815	329.43	387.653	455.362	450.629
10.9414	469.298	456.501	332.622	433.355	331.986	392.961	458.672	453.809
11.0042	467.26	456.009	337.035	438.454	332.184	394.736	459.851	456.704
11.067	467.535	455.343	341.979	442.335	337.007	396.012	462.971	457.497
11.1297	468.339	456.39	347.221	445.685	340.005	396.264	465.387	459.53
11.1925	471.029	455.414	346.823	448.788	342.159	397.907	463.617	462.841
11.2559	471.735	455.899	349.766	451.45	346.03	398.327	464.847	465.628
11.3186	471.922	460.219	351.119	457.813	347.299	397.326	464.475	469.23
11.3817	474.984	461.042	352.801	459.906	350.781	400.721	468.389	472.611
11.4444	472.628	460.231	354.143	464.352	352.74	401.662	471.409	474.995
11.507	471.373	457.679	354.178	469.785	357.003	403.222	474.912	475.909
11.5697	474.745	455.429	356.595	471.991	360.188	406.671	478.35	478.293
11.6324	476.767	456.095	358.198	470.636	362.411	410.247	480.701	479.711
11.6953	477.959	455.335	359.995	467.38	367.962	412.843	480.828	481.615
11.7579	479.471	455.664	360.549	468.714	371.415	415.45	481.892	482.59
11.8206	479.395	456.735	363.476	468.05	376.397	415.12	482.41	485.202
11.8834	479.432	454.931	364.572	472.371	376.153	415.954	483.054	486.999
11.9462	478.236	456.328	367.033	475.488	376.115	416.552	484.245	486.154
12.0088	478.978	457.47	372.177	478.544	380.665	419.735	486.622	487.364
12.0714	479.783	456.854	375.556	482.662	383.602	422.342	487.776	487.613
12.134	477.011	456.11	377.568	485.697	384.755	426.053	489.959	489.836
12.1967	478.363	454.579	379.114	490.046	387.1	429.474	493.629	490.45
12.2597	479.572	456.663	381.631	489.245	388.09	431.279	497.135	490.202
12.3222	478.142	455.838	383.825	489.789	387.725	433.486	500.135	493.165
12.3848	476.765	458.486	385.147	492.507	390.979	435.577	502.487	493.759
12.4473	474.668	457.713	385.814	492.216	394.05	437.262	503.13	492.265
12.5099	474.973	459.971	388.761	494.779	398.725	438.195	504.315	493.432
12.5724	474.037	461.162	388.019	492.145	399.862	442.848	505.463	492.358
12.6349	472.741	462.699	387.672	493.425	399.821	446.167	506.313	494.205
12.6977	472.591	460.125	389.529	494.062	402.351	449.605	509.103	492.522
12.7603	471.449	459.206	391.852	492.938	403.46	450.769	510.804	495.348
12.8232	473.464	462.291	393.606	494.954	405.975	453.513	512.614	497.12
12.8857	473.205	461.843	396.648	496.523	411.757	455.382	512.436	500.179
12.9482	470.88	460.832	400.962	498.572	414.176	458.537	514.693	502.943
13.011	472.966	460.413	403.878	501.197	414.828	461.405	514.857	503.278
13.0735	473.597	460.657	405.43	502.968	416.814	462.627	518.023	504.271
13.1362	474.737	459.142	410.418	506.24	418.062	462.74	521.611	504.74
13.1986	475.067	457.634	415.974	507.3	421.129	467.245	525.03	504.556
13.2611	474.906	456.689	419.555	508.253	423.256	469.639	521.756	503.746
13.3235	475.52	458.418	421.39	510.274	423.643	472.748	523.636	504.869
13.386	474.288	458.497	421.958	509.816	426.062	474.793	525.571	505.401
13.4484	471.4	459.854	422.916	510.457	426.294	475.249	526.16	506.13
13.5111	470.636	459.663	426.2	510.738	428.081	479.242	527.687	507.584
13.5739	469.078	459.906	428.707	514.343	431.662	480.648	528.496	508.346
13.6364	469.726	458.18	430.044	514.417	434.194	482.043	527.335	509.427
13.6988	469.983	458.461	434.444	515.154	437.868	484.753	525.753	510.186
13.7613	469.704	457.424	436.222	519.212	440.205	488.36	526.495	511.039
13.8237	468.887	455.263	440.072	521.754	441.861	490.768	529.17	510.911
13.8862	469.401	453.933	441.192	522.59	441.2	490.015	531.318	512.158
13.9487	469.977	453.526	441.211	522.83	443.607	492.481	532.69	513.773
14.0112	468.421	455.124	441.763	525.42	445.954	493.643	535.65	513.509
14.0736	468.296	455.431	447.606	525.551	445.988	495.11	537.023	513.941
14.1361	466.441	454.167	452.688	525.206	447.632	496.287	538.533	512.79
14.1986	464.921	453.311	456.253	525.469	446.95	497.809	539.973	513.35
14.2611	463.209	453.617	458.556	525.743	445.988	501.884	539.059	516.471
14.3236	463.311	453.464	460.246	526.311	448.509	503.702	541.025	519.04
14.3864	460.632	455.099	460.429	528.61	449.728	505.571	540.834	521.011
14.4488	459.187	453.273	461.92	530.842	449.648	508.621	541.197	522.526
14.5111	458.912	454.191	460.692	532.09	449.321	510.31	539.984	521.699
14.5735	458.758	454.934	460.076	530.199	450.805	512.6	539.817	523.149
14.6359	459.432	454.986	459.644	534.27	453.769	514.966	537.635	523.739
14.6984	460.094	456.784	460.048	536.774	457.145	517.651	537.232	523.245
14.7608	462.246	457.078	464.092	538.983	458.444	520.739	538.331	520.868
14.8232	463.114	458.511	466.358	540.417	460.358	521.765	540.445	519.551
14.8855	464.701	456.44	467.422	539.912	463.268	523.175	542.582	518.005
14.9479	465.4	456.427	469.941	540.873	464.882	524.696	544.372	519.55

## Sheet: ECIS QUANTIFICATION DATA
ECIS Quantification data (ohms/hr)
Cal33	Ctl	shAKT 1	shAKT 2	MK	Rapa	Erlo		Detroit 562	Ctl	MK	Rapa	Erlo			Cal 27	CTL	MK
	49.6	25.95	25.125	21.075	17.975	51.5677			70.6472	31.2293	15.0006	40.5017				49.3898	46.9129
	43.075	26.175	25.45	21.325	13.575	60.998			65.0708	32.5305	16.2334	44.8722				48.2157	40.2675
	54.075	18.75	19.55	15.225	41.4774	35.85			50.2883	16.5869	16.5667	52.5495				78.9654	92.6746
	50.45	19.1	21.275	12.3	34.154	32.8			46.798	18.5978	32.6238	39.4131				83.3935	80.3553
	31.3	19.95	18.85	16.625	40.1513				49.4881	22.9764	32.6867	51.7832				115.956	87.2407
	19.275	18.7	32.025	10.975	14.9808				49.848	43.9989	44.6418	37.2682				104.697	84.5072
	22.125	18.85	12.55	16.325	19.7463				48.0328	49.6337
	23.75	23.5		13.575	16.8986				36.2182	54.9034
	43.725			31.3046					73.4373
	38.925			26.9714					65.8414
	29.35			9.83015
	25.95			13.6807
	48.6603			13.8979
	50.2409
	53.9353
	45.4723
	35.15
	28.1994
	25.9022
